# Supplementary material for: Integrative proteomics reveals principles of dynamic phosphosignaling networks in human erythropoiesis
Source: Mol Syst Biol. 2020 Dec 1;16(12):e9813. doi: 10.15252/msb.20209813 (PMC7706838; doi:10.15252/msb.20209813)
Supplement: Supplementary file 2 — Table EV1 [file MSB-16-e9813-s002.xlsx]

## Sheet: SLCs
Protein Name	Gene	Proteome cluster (Fig 2A)	Substrate	Role in erythropoiesis	Literature	Phosphorylation
Natural resistance-associated macrophage protein 2	SLC11A2	Cluster_2	metal transporter, preferentially iron	required for intestinal iron absorption and erythropoiesis	Gunshin et al., 2005, J Clin Invest.
Solute carrier family 12 member 2	SLC12A2	Cluster_2	Na-K-Cl cotransporter	activation increased red blood cell volume, involved in oxygen-switched kinase cascade	Zheng et al.,2019, J Biol Chem	S940
Solute carrier family 12 member 4	SLC12A4	Cluster_1	K-Cl cotransporter			S37
Solute carrier family 12 member 6	SLC12A6	Cluster_6	K-Cl cotransporter	plays role in red blood cell volume homeostasis	Rust et al., 2007, J Clin Invest.	S23, S36, S38, S41, S42, S45, S84, S87, S1020, S1023
Urea transporter 1	SLC14A1	Cluster_2	urea transporter	stomatin-interacting protein found in the human erythrocyte membrane	Rungaldier et al., 2013, Biochim Biophys Acta	S4
Monocarboxylate transporter 1	SLC16A1	Cluster_3	proton-coupled monocarboxylate transporter			S461
Monocarboxylate transporter 10	SLC16A10	Cluster_5	aromatic acids importer			S155
Monocarboxylate transporter 4	SLC16A3	Cluster_5	monocarboxylate transporter
MFS-type transporter	SLC18B1	Cluster_2	polyamine transporter			S438
Folate transporter 1	SLC19A1	Cluster_6	thiamine transporter			S499, S503
Thiamine transporter 1	SLC19A2	Cluster_2	thiamine transporter
Neutral amino acid transporter A	SLC1A4	Cluster_3	neutral amino acid transporter
Neutral amino acid transporter	SLC1A5	Cluster_2	glutamine transporter	gradually increases and reaches a peak at late stages of erythroid differentiation, active glutamine transport for erythroid specification	Justus et al., 2019, Blood AND Oburoglu, Taylor, 2014, Cell Stem Cell
Sodium-dependent phosphate transporter 2	SLC20A2	Cluster_6	phosphate importer	highly expressed during the erythroid colony forming unit (CFU-E)	Justus et al., 2019, Blood	S256, S259
Solute carrier family 22 member 4	SLC22A4	Cluster_2	ergothioneine transporter	knockdown is associated with decreased proliferation and erythroid differentiation of K562 cells	Nakamura et al., 2007, Pharm Res. AND Walker at al., 2017, Exp Hematol.
Mitochondrial dicarboxylate carrier	SLC25A10	Cluster_2	mitochondrial dicarboxylatetransporter
Mitochondrial thiamine pyrophosphate carrier	SLC25A19	Cluster_6	thiamine pyrophosphate importer	deletion is associated with anemia	Lindhurst et al., 2006, PNAS
Mitochondrial 2-oxodicarboxylate carrier	SLC25A21	Cluster_2	mitochondrial glutathione transporter	highly specific gene expression in erythropoietic cells	Liu et al., 2011, Physiol Genomics
Calcium-binding mitochondrial carrier protein SCaMC-1	SLC25A24	Cluster_6	Calcium-dependent mitochondrial nucleotide transporter
Mitochondrial basic amino acids transporter	SLC25A29	Cluster_6	amino acid transporter
Mitoferrin-1	SLC25A37	Cluster_2	iron transporter	mitochondrial iron importer essential for haem biosynthesis in vertebrate erythroblasts	Shaw, Paw, 2006, Nature
Mitochondrial coenzyme A transporter SLC25A42	SLC25A42	Cluster_2	mitochondrial co-enzyme A and adenosine transporter
Solute carrier family 25 member 46	SLC25A46	Cluster_2
Sulfate transporter	SLC26A2	Cluster_6	sulfate transporter			S16, S12
Very long-chain acyl-CoA synthetase	SLC27A2	Cluster_6	fatty acid transporter
Long-chain fatty acid transport protein 3	SLC27A3	Cluster_3	fatty acid transporter
Long-chain fatty acid transport protein 4	SLC27A4	Cluster_6	fatty acid transporter
Equilibrative nucleoside transporter 1	SLC29A1	Cluster_2	nucleoside transporter	decreased nucleoside transport in beta-thalassemia major, erythrocyte uptake of ribavirin	Al-Massaeid et al., 2009, Med Pric Pract. AND Milazzo et al., 2015, J Antimicrob Chemother.	S266, S269
Equilibrative nucleoside transporter 2	SLC29A2	Cluster_3	purine, pyrimidine nucleosides transporter			S252
Solute carrier family 2, facilitated glucose transporter member 1	SLC2A1	Cluster_2	glucose transporter	gradually increases and reaches a peak at late stages of erythroid differentiation, highly expressed on erythrocytes of all mammalian species during the neonatal period	Justus et al., 2019, Blood AND Montel-Hage et al., 2008, Blood	S490
Solute carrier family 2, facilitated glucose transporter member 3	SLC2A3	Cluster_3	glucose transporter			S485
Solute carrier family 2, facilitated glucose transporter member 4	SLC2A4	Cluster_2	glucose transporter	responsible for an increased glucose transport in anemia-induced erythropoiesis	Montel-Hage et al., 2008, Blood	S488
Zinc transporter 1	SLC30A1	Cluster_2	zinc exporter	zinc homeostasis in erythrocytes, zinc export during terminal erythropoiesis	Tanimura et al., 2018, Dev Cell AND Ryu et al., 2008, J Nutr.
Zinc transporter 6	SLC30A6	Cluster_6	zinc transporter
Zinc transporter 7	SLC30A7	Cluster_6	zinc transporter
Zinc transporter 9	SLC30A9	Cluster_2	zinc transporter
High affinity copper uptake protein 1	SLC31A1	Cluster_6	copper transporter
Adenosine 3'-phospho 5'-phosphosulfate transporter 1	SLC35B2	Cluster_6	nucleoside transporter			S294
Solute carrier family 35 member E1	SLC35E1	Cluster_6
Putative thiamine transporter SLC35F3	SLC35F3	Cluster_2	thionine transporter
Solute carrier family 35 member F6	SLC35F6	Cluster_3	nucleotide-sugar transporter
Putative sodium-coupled neutral amino acid transporter 10	SLC38A10	Cluster_6	amino acid/proton antiporter
Sodium-coupled neutral amino acid transporter 2	SLC38A2	Cluster_6	amino acid transporter			Y41
Sodium-coupled neutral amino acid transporter 5	SLC38A5	Cluster_4	neutral amino acid transporter
Putative sodium-coupled neutral amino acid transporter 7	SLC38A7	Cluster_6	amino acid transporter, preferentially L-glutamine
Sodium-coupled neutral amino acid transporter 9	SLC38A9	Cluster_6	amino acid transporter
Zinc transporter ZIP10	SLC39A10	Cluster_5	zinc transporter	zinc homeostasis in erythrocytes	Ryu et al., 2008, J Nutr.	S141
Zinc transporter ZIP11	SLC39A11	Cluster_6	zinc transporter
Zinc transporter ZIP14	SLC39A14	Cluster_6	metal cation transporter, preferentially zinc
Zinc transporter ZIP8	SLC39A8	Cluster_6	zinc importer	zinc import during terminal erythropoiesis	Tanimura et al., 2018, Dev Cell
4F2 cell-surface antigen heavy chain	SLC3A2	Cluster_2	amino acid transporter
Large neutral amino acids transporter small subunit 3	SLC43A1	Cluster_1	amino acids transporter	developmental role in red blood cell maturation	Chung et al., 2015, Sci Signal	S267, S272
Solute carrier family 43 member 3	SLC43A3	Cluster_1	nucleobase transporter
Choline transporter-like protein 1	SLC44A1	Cluster_5	choline transporter	found in erythrocyte memebrane	Bryk et al., 2017, J Proteome Res
Choline transporter-like protein 2	SLC44A2	Cluster_4
Solute carrier family 45 member 3	SLC45A3	Cluster_5	glucose transporter
Band 3 anion transport protein	SLC4A1	Cluster_2	human red cell chloride/bicarbonate anion exchanger			S193, S350, S356, S357
Anion exchange protein	SLC4A7	Cluster_2	Bicarbonate transporter			T1048, S1057, S269, S89
Sodium/myo-inositol cotransporter	SLC5A3	Cluster_6
Sodium-dependent multivitamin transporter	SLC5A6	Cluster_6	sodium-dependent multivitamin transporter	highly expressed on erythroid progenitors	Justus et al., 2019, Blood
Sodium-dependent neutral amino acid transporter B(0)AT1	SLC6A19	Cluster_2	neutral amino acid transporter
Sodium- and chloride-dependent creatine transporter 1	SLC6A8	Cluster_1	neurotransmitter nransporter, preferentially creatine
Sodium- and chloride-dependent glycine transporter 1	SLC6A9	Cluster_2	neurotransmitter nransporter, preferentially Glycine	inhibition significantly affected erythroid heme biosynthesis	Winter at al., 2016, Exp Hematol.
High affinity cationic amino acid transporter 1	SLC7A1	Cluster_2	cationic amino acid transporter, preferentially arginine	highly expressed during the erythroid colony forming unit (CFU-E), arginine transport in human erythroid cells	Justus et al., 2019, Blood AND Rotoli et al., 2009, Transport Physiology
Large neutral amino acids transporter small subunit 1	SLC7A5	Cluster_2	amino acid transporter
Na(+)/H(+) exchange regulatory cofactor NHE-RF1	SLC9A3R1	Cluster_6
Na(+)/H(+) exchange regulatory cofactor NHE-RF2	SLC9A3R2	Cluster_2
Sodium/hydrogen exchanger 7	SLC9A7	Cluster_5	K-Na cotransporter

## Sheet: Marker sets
Kown marker set	Cluster set	SLC set
CD36	ANXA1	SLC11A2
ITGB1	ASAP1	SLC12A6
GATA2	BICRA	SLC16A3
TFRC	CCNA2	SLC1A5
GATA1	CST7	SLC25A10
ICAM4	GLUL	SLC25A21
CA1	GRSF1	SLC27A2
HBG1	IQSEC1	SLC29A1
GYPA	KLF13	SLC2A1
BCAM	MAK16	SLC30A1
CD47	NAPB	SLC30A6
EPB41	PHGDH	SLC30A9
FECH	PRC1	SLC35B2
HBA1	RRM2	SLC3A2
HBB	SH3BGRL3	SLC43A1
HBE1	TK1	SLC4A1
KLF1	WDR36	SLC7A1
RHAG	YTHDF3	SLC9A3R1
SLC4A1
CD44
ITGA4
ALAS1
CD38
CD34
KIT
PTPRC
CDC123
