# Supplementary material for: Integrative proteomics reveals principles of dynamic phosphosignaling networks in human erythropoiesis
Source: Mol Syst Biol. 2020 Dec 1;16(12):e9813. doi: 10.15252/msb.20209813 (PMC7706838; doi:10.15252/msb.20209813)
Supplement: Supplementary file 3 — Table EV2 [file MSB-16-e9813-s003.xlsx]

## Sheet: Expansion screening_Day10vsDay0
EV Table 4. Expansion screening analysis between day10 and day0 by MAGeCK package
Gene	log2Fold change Day10 vs Day0	P value	FDR	Rank	good sgRNA	num of total sgRNA
JAK2	-4.2807	4.9607e-06	0.000446	4	11	12
CDK1	-3.9543	4.9607e-06	0.000446	1	8	8
RPL9	-3.858	0.00013394	0.004247	17	4	4
CHEK1	-3.7916	0.0001141	0.003844	15	6	6
ATR	-3.6633	4.9607e-06	0.000446	6	6	6
RIOK1	-3.3454	0.00010417	0.003844	14	5	6
PKMYT1	-3.3357	0.00048118	0.012968	20	6	6
POLR2D	-3.2461	0.0023067	0.047683	33	2	2
PCNA	-3.2351	0.002654	0.047683	29	3	4
RPL23A	-3.1961	0.017635	0.234185	45	3	3
PIM1	-3.1535	8.4331e-05	0.003844	11	6	6
KIT	-3.122	0.0025944	0.047683	27	6	6
PLK1	-2.8063	0.0055212	0.09018	32	5	6
SMG1	-2.6521	9.4253e-05	0.003844	12	5	6
PRPF4B	-2.6336	4.9607e-06	0.000446	2	6	6
TRRAP	-2.5397	7.441e-05	0.003844	10	6	6
CDC7	-2.4376	0.0014436	0.034062	22	6	6
CDK9	-2.4205	4.9607e-06	0.000446	3	11	11
CDK7	-2.3561	0.0014535	0.034062	23	5	6
POLR2A	-2.2766	0.0025448	0.047683	25	7	8
RPA3	-2.1857	0.0015527	0.034871	24	4	4
RIOK2	-2.1477	0.00034229	0.01025	18	6	6
STK11	-2.1075	1.4882e-05	0.001003	7	6	6
CSNK1A1	-1.9998	0.00045142	0.012806	19	5	6
CDK2	-1.9728	0.032626	0.382295	46	5	6
DYRK1A	-1.9663	9.4253e-05	0.003844	13	6	6
PLK4	-1.8944	0.00066969	0.017189	21	6	6
MTOR	-1.8865	1.4882e-05	0.001003	8	6	6
AKT2	-1.8834	0.011117	0.166444	36	5	6
CSNK2A1	-1.8664	0.0021281	0.045882	28	5	5
OXSR1	-1.8503	0.0001141	0.003844	16	6	6
BUB1	-1.7717	0.0025746	0.047683	26	4	6
CSK	-1.7353	0.0075849	0.120242	34	5	6
AURKA	-1.7079	0.02085	0.255408	44	5	5
AK2	-1.7069	0.012208	0.177844	37	5	6
neg31	-1.7019	0.098028	0.880615	115	1	1
CLK2	-1.7008	5.4567e-05	0.003268	9	6	6
MASTL	-1.6202	4.9607e-06	0.000446	5	11	12
CDK12	-1.5585	0.0045588	0.076788	31	6	6
BUB1B	-1.4909	0.013875	0.196806	38	6	6
TTK	-1.43	0.019104	0.23946	42	5	6
AURKB	-1.3528	0.083304	0.788864	57	5	6
TRPM7	-1.3375	0.015343	0.212053	39	5	6
RIPK2	-1.323	0.12321	0.998338	64	5	6
RPS6KA1	-1.2396	0.05357	0.577487	48	10	12
STK40	-1.1095	0.017814	0.234185	40	6	6
VRK1	-1.1093	0.018736	0.23946	41	5	6
CDK10	-1.091	0.0093508	0.144003	35	6	6
WEE1	-1.0674	0.18532	0.998338	81	5	6
MAST1	-1.061	0.15203	0.998338	67	5	6
NRBP1	-1.0596	0.0037552	0.065292	30	5	6
FLT4	-1.015	0.20712	0.998338	87	4	6
BRSK2	-0.97372	0.056904	0.601395	51	4	6
KIAA1804	-0.96947	0.075665	0.755249	55	5	6
TSSK2	-0.94511	0.19622	0.998338	84	4	6
CDC42BPG	-0.90376	0.18402	0.998338	80	4	6
MAP3K8	-0.89593	0.24356	0.998338	102	4	6
MAP3K14	-0.87929	0.083423	0.788864	58	5	6
CSNK2A2	-0.8773	0.13966	0.998338	66	5	6
PDPK1	-0.87176	0.035206	0.403019	49	5	5
MAST3	-0.86289	0.23969	0.998338	100	5	6
MAPK3	-0.85925	0.073681	0.749319	54	5	6
PIK3R4	-0.85865	0.16649	0.998338	72	5	6
CDK6	-0.83843	0.15927	0.998338	70	5	6
RPS6KB1	-0.82985	0.11506	0.984424	62	4	6
CAMK1D	-0.82961	0.17617	0.998338	78	4	6
NTRK1	-0.82842	0.17456	0.998338	77	4	6
MAP3K13	-0.82367	0.22633	0.998338	98	4	6
neg14	-0.82297	0.56357	0.998338	351	0	1
MAP2K2	-0.82077	0.19535	0.998338	83	5	6
MAST2	-0.81117	0.12422	0.998338	65	5	6
HIPK1	-0.80938	0.095865	0.875782	59	4	6
STK35	-0.80654	0.35842	0.998338	150	4	6
SIK1	-0.80505	0.2661	0.998338	110	4	6
GSG2	-0.80273	0.35593	0.998338	149	4	6
MATK	-0.80269	0.50124	0.998338	200	3	6
ACVRL1	-0.78456	0.24098	0.998338	101	3	6
TNK2	-0.78259	0.26537	0.998338	108	4	6
JAK3	-0.78213	0.085715	0.796561	52	9	12
CIT	-0.78141	0.050385	0.55424	50	5	6
CLK1	-0.77947	0.11167	0.973564	60	5	6
SCYL1	-0.77836	0.27681	0.998338	117	5	6
CSNK1D	-0.76658	0.15496	0.998338	68	5	6
GAK	-0.76408	0.67508	0.998338	287	3	6
FASTK	-0.76035	0.31975	0.998338	133	4	6
EPHA8	-0.76022	0.59975	0.998338	253	3	6
IGF1R	-0.7587	0.21396	0.998338	94	4	6
ABL1	-0.75719	0.25049	0.998338	103	5	6
ABL2	-0.7512	0.55233	0.998338	224	4	6
TLK2	-0.74224	0.20197	0.998338	97	4	5
neg15	-0.74151	0.47247	0.998338	304	1	1
neg33	-0.74054	0.23058	0.998338	188	1	1
ROR2	-0.74036	0.1733	0.998338	76	4	6
NEK5	-0.73431	0.20332	0.998338	85	4	6
RNASEL	-0.72995	0.27092	0.998338	112	4	6
PSKH2	-0.72902	0.23074	0.998338	99	4	6
PDK2	-0.7194	0.21754	0.998338	95	5	6
MST1R	-0.71851	0.42683	0.998338	168	3	6
CSNK1G3	-0.7142	0.60735	0.998338	257	3	6
PIM2	-0.71378	0.32825	0.998338	137	3	6
CLK3	-0.71136	0.28783	0.998338	124	5	6
MOS	-0.70854	0.32652	0.998338	135	4	6
NRBP2	-0.70053	0.21199	0.998338	92	5	6
DYRK1B	-0.69255	0.46577	0.998338	184	4	6
CSNK1G1	-0.69096	0.21319	0.998338	93	4	6
PRKDC	-0.68932	0.25962	0.998338	107	5	6
CDKL3	-0.68563	0.16808	0.998338	73	5	6
MLKL	-0.68535	0.15772	0.998338	69	5	6
SGK1	-0.682	0.28623	0.998338	122	5	6
MAPKAPK5	-0.67812	0.30565	0.998338	129	4	6
PHKG2	-0.67593	0.35515	0.998338	148	3	6
CDK11B	-0.67101	0.32244	0.998338	134	4	6
AK1	-0.66993	0.28303	0.998338	121	4	6
PRKACA	-0.66674	0.61403	0.998338	261	3	6
PAK4	-0.6594	0.42704	0.998338	169	4	6
FGFR3	-0.65935	0.33981	0.998338	140	4	6
SBK1	-0.65816	0.17972	0.998338	79	4	6
CDKL2	-0.64277	0.42648	0.998338	167	4	6
PAK6	-0.64202	0.4507	0.998338	177	3	6
SIK2	-0.63198	0.17058	0.998338	74	5	6
MAPKAPK3	-0.63006	0.03589	0.403019	47	6	6
STK32C	-0.62897	0.3979	0.998338	163	3	6
CASK	-0.62202	0.077679	0.761254	56	5	6
LTK	-0.61686	0.11199	0.973564	61	5	6
PDIK1L	-0.61669	0.30826	0.998338	130	4	6
MAPK8	-0.61533	0.30528	0.998338	128	3	6
TRIB1	-0.61422	0.21947	0.998338	96	3	6
DMPK	-0.61342	0.45443	0.998338	180	3	6
ADCK5	-0.60838	0.16471	0.998338	71	5	6
HUNK	-0.60684	0.35126	0.998338	143	4	6
SIK3	-0.60667	0.38821	0.998338	161	4	6
FGFR2	-0.59481	0.26621	0.998338	111	4	6
ATM	-0.58748	0.022804	0.273143	43	6	6
TIE1	-0.58649	0.52738	0.998338	212	4	6
CSNK1E	-0.58471	0.51393	0.998338	208	4	6
TEK	-0.58441	0.45364	0.998338	178	4	6
LMTK2	-0.58355	0.17182	0.998338	75	5	6
MAP2K7	-0.58338	0.42976	0.998338	170	3	6
PRKCZ	-0.58293	0.53824	0.998338	218	4	6
MYO3A	-0.57999	0.38768	0.998338	160	4	6
MAP4K1	-0.57639	0.2584	0.998338	106	3	6
ROCK2	-0.57582	0.44123	0.998338	174	3	6
IRAK1	-0.57527	0.50596	0.998338	203	4	6
TSSK3	-0.57486	0.38275	0.998338	155	4	6
RPS6KA4	-0.57355	0.3532	0.998338	126	7	12
BRSK1	-0.56902	0.57862	0.998338	241	4	6
CLK4	-0.56891	0.11695	0.984918	63	5	6
LRRK2	-0.56807	0.32709	0.998338	136	4	6
AK3	-0.56619	0.64489	0.998338	270	3	6
AURKC	-0.56276	0.61798	0.998338	262	2	6
PAK3	-0.56107	0.3453	0.998338	141	4	6
BCR	-0.56087	0.47584	0.998338	189	3	6
STK38	-0.5608	0.27403	0.998338	114	4	6
STK17B	-0.55861	0.51041	0.998338	205	4	6
MAPK1	-0.55823	0.38323	0.998338	156	4	6
FGFR4	-0.55629	0.072242	0.748817	53	3	6
PBK	-0.5544	0.36995	0.998338	152	4	6
MAP2K1	-0.55361	0.4108	0.998338	165	4	6
STK17A	-0.54859	0.35169	0.998338	144	4	6
CDK18	-0.54822	0.28224	0.998338	120	3	6
CAMK4	-0.54788	0.27801	0.998338	119	5	6
FES	-0.54638	0.58876	0.998338	246	4	6
ERBB3	-0.54588	0.51073	0.998338	206	3	6
ADCK4	-0.54093	0.38705	0.998338	159	4	6
INSR	-0.53844	0.66509	0.998338	281	3	6
DYRK2	-0.53453	0.71805	0.998338	309	3	6
TYRO3	-0.52569	0.54921	0.998338	222	4	6
neg25	-0.5222	0.54628	0.998338	342	0	1
LMTK3	-0.5211	0.50123	0.998338	199	4	6
PINK1	-0.51216	0.35411	0.998338	147	2	6
SBK3	-0.50936	0.56863	0.998338	237	4	6
CAMK2A	-0.50883	0.37843	0.998338	153	4	6
EIF2AK4	-0.50773	0.32577	0.998338	113	8	12
DAPK3	-0.50639	0.47678	0.998338	190	4	6
EPHB1	-0.50108	0.43227	0.998338	171	3	6
CDK4	-0.49887	0.21158	0.998338	91	5	6
MAST4	-0.49807	0.57619	0.998338	239	4	6
TESK1	-0.49696	0.41934	0.998338	166	3	6
CAMKK2	-0.49603	0.2076	0.998338	88	4	6
neg42	-0.49153	0.41073	0.998338	282	1	1
neg32	-0.48723	0.39081	0.998338	274	1	1
TRIB2	-0.48648	0.83886	0.998338	394	3	6
PHKG1	-0.4852	0.67085	0.998338	284	3	6
PRKCG	-0.48457	0.56846	0.998338	236	3	6
MAP2K6	-0.48449	0.39772	0.998338	162	4	6
CDK14	-0.48387	0.20827	0.998338	89	4	6
MAP3K1	-0.48378	0.59181	0.998338	247	3	6
HCK	-0.48119	0.43645	0.998338	172	4	6
RPS6KA5	-0.48105	0.63682	0.998338	225	7	12
EIF2AK3	-0.48034	0.53707	0.998338	216	3	6
PAK1	-0.47942	0.38347	0.998338	157	4	6
neg35	-0.47783	0.44578	0.998338	294	1	1
EEF2K	-0.47722	0.49866	0.998338	196	4	6
DAPK2	-0.47707	0.70884	0.998338	301	3	6
NEK8	-0.47693	0.66763	0.998338	283	3	6
AATK	-0.47653	0.67258	0.998338	286	3	6
GRK4	-0.47437	0.7478	0.998338	331	3	6
PRKCE	-0.47422	0.53756	0.998338	217	4	6
PDK4	-0.47144	0.64937	0.998338	271	3	6
TTBK2	-0.47142	0.25618	0.998338	104	5	6
RPS6KL1	-0.47104	0.40362	0.998338	164	3	6
TAOK2	-0.46918	0.29451	0.998338	125	5	6
neg26	-0.46825	0.50019	0.998338	316	0	1
MYO3B	-0.46739	0.49012	0.998338	192	4	6
ULK4	-0.46562	0.49997	0.998338	197	4	6
EIF2AK2	-0.46363	0.59442	0.998338	251	4	6
AXL	-0.46095	0.83856	0.998338	393	2	6
ZAP70	-0.46081	0.80841	0.998338	375	3	6
TSSK6	-0.45994	0.45369	0.998338	179	3	6
WEE2	-0.45671	0.61109	0.998338	258	3	6
TBK1	-0.4558	0.83202	0.998338	391	2	6
ADCK3	-0.45544	0.5026	0.998338	202	4	6
ACVR1	-0.45516	0.52883	0.998338	213	4	6
DAPK1	-0.45494	0.78559	0.998338	359	3	6
TRPM6	-0.45363	0.74536	0.998338	329	3	6
DDR2	-0.45312	0.51523	0.998338	209	4	6
GCK	-0.45231	0.56412	0.998338	233	3	6
MAPK11	-0.44775	0.73197	0.998338	317	3	6
PDK1	-0.44254	0.52016	0.998338	221	3	5
PIM3	-0.4422	0.58574	0.998338	245	4	6
TAOK1	-0.44217	0.80085	0.998338	369	3	6
RIPK3	-0.44112	0.78319	0.998338	357	3	6
BMPR2	-0.43972	0.80967	0.998338	376	3	6
GRK5	-0.43881	0.56137	0.998338	230	4	6
JAK1	-0.43858	0.26472	0.998338	90	9	12
WNK1	-0.43742	0.63239	0.998338	265	3	6
MAP3K12	-0.43597	0.78692	0.998338	360	3	6
SRC	-0.43509	0.63459	0.998338	266	3	6
PAK7	-0.43504	0.74627	0.998338	330	3	6
PRKD2	-0.43329	0.69856	0.998338	297	3	6
PRKX	-0.43272	0.87071	0.998338	422	2	6
ADRBK1	-0.43252	0.56887	0.998338	238	3	6
neg10	-0.43197	0.40536	0.998338	278	1	1
CAMK2B	-0.42968	0.59798	0.998338	252	4	6
MAP2K5	-0.42571	0.46886	0.998338	186	4	6
GUCY2F	-0.42528	0.35288	0.998338	146	3	6
BMPR1B	-0.42387	0.5439	0.998338	219	4	6
DDR1	-0.42008	0.73441	0.998338	321	3	6
GSK3B	-0.41788	0.43673	0.998338	173	3	6
PLK3	-0.41417	0.46676	0.998338	185	3	6
NEK2	-0.41043	0.27707	0.998338	118	3	6
SGK2	-0.409	0.49726	0.998338	194	4	6
PSKH1	-0.4073	0.59281	0.998338	249	4	6
WNK2	-0.40477	0.8058	0.998338	372	3	6
ERN1	-0.40388	0.50258	0.998338	201	3	6
PRKG2	-0.39965	0.75809	0.998338	337	3	6
neg28	-0.39213	0.5365	0.998338	336	0	1
EPHA3	-0.38918	0.56369	0.998338	232	4	6
MYLK3	-0.38765	0.33849	0.998338	139	3	6
PRKCA	-0.3831	0.56088	0.998338	229	3	6
DYRK4	-0.38127	0.80246	0.998338	371	3	6
STK31	-0.38062	0.77707	0.998338	350	3	6
IRAK2	-0.38023	0.2658	0.998338	109	2	6
EPHA7	-0.37958	0.63928	0.998338	268	3	6
EPHB4	-0.37827	0.77205	0.998338	345	3	6
HIPK4	-0.37774	0.67196	0.998338	285	3	6
MAP4K3	-0.3771	0.8189	0.998338	383	3	6
neg44	-0.37569	0.58471	0.998338	363	0	1
IRAK3	-0.37562	0.83763	0.998338	392	3	6
TNK1	-0.3753	0.93316	0.998338	472	1	6
CAMK1	-0.37351	0.55605	0.998338	227	3	6
STK3	-0.3682	0.73457	0.998338	322	2	6
RIPK1	-0.36665	0.31458	0.998338	132	3	6
ADCK1	-0.36636	0.69395	0.998338	295	3	6
ERBB2	-0.36172	0.58496	0.998338	243	4	6
MAP3K10	-0.36172	0.44693	0.998338	176	3	6
SPEG	-0.36068	0.85873	0.998338	354	6	12
EPHA2	-0.36062	0.606	0.998338	256	4	6
LYN	-0.36011	0.8422	0.998338	398	3	6
CDK3	-0.35809	0.50862	0.998338	204	3	6
TTN	-0.35755	0.36473	0.998338	151	3	6
SNRK	-0.35647	0.46016	0.998338	182	3	6
MAP3K3	-0.35578	0.95799	0.998338	501	1	6
EPHA1	-0.35339	0.71052	0.998338	303	3	6
MAP3K4	-0.35307	0.68774	0.998338	291	3	6
ICK	-0.35282	0.86078	0.998338	413	2	6
MINK1	-0.35264	0.44264	0.998338	175	2	6
MAPK10	-0.3476	0.72789	0.998338	314	2	6
MELK	-0.34694	0.77097	0.998338	344	3	6
NEK6	-0.34595	0.77256	0.998338	346	3	6
TRIO	-0.34408	0.19253	0.998338	82	3	6
NEK3	-0.34297	0.65126	0.998338	273	3	6
ACVR2A	-0.34151	0.53432	0.998338	214	3	6
EPHB6	-0.34124	0.69649	0.998338	296	2	6
neg46	-0.34086	0.51545	0.998338	327	0	1
PTK7	-0.33907	0.81128	0.998338	377	3	6
CDK13	-0.338	0.28734	0.998338	123	3	6
MYLK4	-0.33713	0.8473	0.998338	403	2	6
PTK2	-0.33633	0.54402	0.998338	220	3	6
EPHA6	-0.33404	0.56557	0.998338	234	3	6
ITK	-0.33382	0.8197	0.998338	384	2	6
ROCK1	-0.33354	0.8062	0.998338	373	3	6
neg27	-0.33201	0.50304	0.998338	319	0	1
EPHB3	-0.33085	0.85525	0.998338	409	2	6
RPS6KA3	-0.33008	0.84141	0.998338	339	5	12
PDGFRA	-0.32858	0.56161	0.998338	231	3	6
GUCY2D	-0.32835	0.73233	0.998338	318	3	6
LIMK2	-0.3272	0.7826	0.998338	356	3	6
NEK10	-0.32713	0.62207	0.998338	264	3	6
NTRK3	-0.32252	0.78415	0.998338	358	3	6
PRKAA2	-0.32045	0.79046	0.998338	362	3	6
KSR1	-0.31976	0.84906	0.998338	405	2	6
PRKG1	-0.31973	0.69158	0.998338	293	3	6
TXK	-0.31359	0.77705	0.998338	349	2	6
PKN1	-0.30931	0.64987	0.998338	272	3	6
PRKACB	-0.30851	0.68099	0.998338	288	3	6
HIPK2	-0.30845	0.77359	0.998338	347	3	6
TAOK3	-0.30523	0.56646	0.998338	235	3	6
RIPK4	-0.30488	0.90517	0.998338	444	2	6
RET	-0.30115	0.72012	0.998338	310	3	6
ERBB4	-0.30097	0.71268	0.998338	305	3	6
GSK3A	-0.30027	0.85403	0.998338	408	2	6
STK25	-0.30026	0.48322	0.998338	191	3	6
KDR	-0.29912	0.5267	0.998338	211	3	6
MAP3K2	-0.29898	0.79632	0.998338	366	2	6
AKT1	-0.29761	0.82183	0.998338	385	3	6
AAK1	-0.29759	0.93811	0.998338	476	2	6
KALRN	-0.29403	0.70171	0.998338	306	3	5
EPHB2	-0.29275	0.83152	0.998338	390	2	6
RPS6KA6	-0.29242	0.98459	0.998338	497	3	12
TYK2	-0.29207	0.95721	0.998338	445	3	12
AMHR2	-0.2912	0.88831	0.998338	429	2	6
NEK1	-0.28454	0.6129	0.998338	259	3	6
PNCK	-0.28405	0.66333	0.998338	279	2	6
PRKCH	-0.28322	0.82556	0.998338	387	2	6
MAPK6	-0.28288	0.30416	0.998338	127	2	6
NLK	-0.28141	0.93157	0.998338	471	2	6
MAP4K4	-0.28101	0.68839	0.998338	292	2	6
STK24	-0.27752	0.97745	0.998338	515	1	6
LATS1	-0.27659	0.91219	0.998338	454	2	6
WNK3	-0.27624	0.9384	0.998338	477	1	6
ULK3	-0.275	0.46226	0.998338	183	2	6
SCYL3	-0.27405	0.79278	0.998338	364	3	6
PDK3	-0.27319	0.35192	0.998338	145	2	6
CDK11A	-0.27297	0.50066	0.998338	198	2	6
CDK20	-0.27238	0.68224	0.998338	290	3	6
CAMK2G	-0.27171	0.84683	0.998338	401	2	6
PKN2	-0.27142	0.84068	0.998338	395	2	6
KSR2	-0.26962	0.81576	0.998338	381	3	6
MYLK2	-0.26953	0.80147	0.998338	370	3	6
FGR	-0.26761	0.58128	0.998338	242	3	6
ILK	-0.26739	0.70793	0.998338	300	2	6
DCLK2	-0.26409	0.80727	0.998338	374	2	6
ANKK1	-0.2606	0.70529	0.998338	299	3	6
SRMS	-0.25982	0.59195	0.998338	248	2	6
WNK4	-0.25851	0.95148	0.998338	493	1	6
neg29	-0.258	0.56593	0.998338	352	0	1
MAPK7	-0.2579	0.75147	0.998338	334	3	6
STK26	-0.25525	0.94089	0.998338	478	1	6
NEK9	-0.25279	0.90085	0.998338	440	2	6
NEK4	-0.25121	0.76984	0.998338	343	2	6
MARK3	-0.24942	0.90169	0.998338	442	2	6
PRKCI	-0.2472	0.73339	0.998338	320	2	6
MAPK12	-0.24649	0.35088	0.998338	142	2	6
MAPKAPK2	-0.24578	0.81398	0.998338	378	3	6
CAMKK1	-0.24311	0.6379	0.998338	267	3	6
SLK	-0.24001	0.78241	0.998338	355	2	6
CSNK1G2	-0.2396	0.55208	0.998338	223	2	6
STK38L	-0.23815	0.73959	0.998338	325	3	6
NEK11	-0.23628	0.65735	0.998338	275	2	6
RPS6KA2	-0.22981	0.59866	0.998338	207	5	12
TBCK	-0.22976	0.27533	0.998338	116	2	6
DYRK3	-0.22963	0.98154	0.998338	526	1	6
CDKL1	-0.22398	0.85752	0.998338	411	2	6
BTK	-0.22231	0.74002	0.998338	326	3	6
STK16	-0.21898	0.65853	0.998338	276	2	6
CHEK2	-0.21812	0.86685	0.998338	421	2	6
CSF1R	-0.21789	0.81543	0.998338	380	1	6
ULK2	-0.2168	0.79968	0.998338	367	2	6
MAP3K11	-0.2146	0.4733	0.998338	187	1	6
TNIK	-0.21377	0.79546	0.998338	365	3	6
STYK1	-0.21201	0.97982	0.998338	520	1	6
YES1	-0.20407	0.84072	0.998338	396	2	6
MAP3K5	-0.20179	0.86145	0.998338	414	2	6
neg45	-0.19978	0.6369	0.998338	388	0	1
VRK3	-0.19934	0.64265	0.998338	269	2	6
neg40	-0.19755	0.62174	0.998338	382	0	1
UHMK1	-0.19532	0.84092	0.998338	397	3	6
PRKD1	-0.19531	0.86405	0.998338	420	1	6
STK19	-0.19469	0.71579	0.998338	308	2	6
GRK6	-0.19335	0.9242	0.998338	466	2	6
CDK16	-0.19198	0.49843	0.998338	195	3	6
RAF1	-0.19193	0.93794	0.998338	475	2	6
MOK	-0.19165	0.8284	0.998338	389	3	6
RPS6KB2	-0.19163	0.86382	0.998338	418	2	6
IRAK4	-0.19094	0.93778	0.998338	474	2	6
ZAK	-0.18658	0.97604	0.998338	514	1	6
PRKCD	-0.18553	0.53552	0.998338	215	2	6
CDKL4	-0.18462	0.96723	0.998338	507	1	6
MAPK15	-0.1802	0.85038	0.998338	406	2	6
MERTK	-0.17378	0.94415	0.998338	482	1	6
FLT3	-0.16816	0.57629	0.998338	240	2	6
SRPK3	-0.16705	0.76417	0.998338	341	1	6
FYN	-0.16651	0.94379	0.998338	481	2	6
neg22	-0.16598	0.67518	0.998338	404	0	1
MET	-0.16228	0.75917	0.998338	338	2	6
OBSCN	-0.15953	0.63938	0.998338	228	4	12
MAPK9	-0.15914	0.93401	0.998338	473	1	6
ALK	-0.15867	0.45921	0.998338	181	2	6
PRKCB	-0.15847	0.90685	0.998338	450	2	6
RIOK3	-0.1582	0.61908	0.998338	263	3	6
STK39	-0.15788	0.20545	0.998338	86	2	6
STK33	-0.15726	0.68106	0.998338	289	2	6
ACVR1B	-0.1529	0.70907	0.998338	302	3	6
MAP3K6	-0.14806	0.94927	0.998338	489	1	6
CDK17	-0.14632	0.91584	0.998338	460	1	6
TTBK1	-0.14406	0.84534	0.998338	400	2	6
VRK2	-0.14388	0.74454	0.998338	328	2	6
EPHA10	-0.14368	0.93038	0.998338	469	2	6
TSSK4	-0.14115	0.73572	0.998338	323	2	6
PTK6	-0.13923	0.96552	0.998338	504	1	6
DCLK3	-0.13282	0.95673	0.998338	500	1	6
TESK2	-0.12797	0.72401	0.998338	312	1	6
CDK15	-0.12788	0.76263	0.998338	340	2	6
PAK2	-0.12202	0.82249	0.998338	386	2	6
SBK2	-0.11915	0.25804	0.998338	105	2	6
STKLD1	-0.11869	0.8859	0.998338	427	1	6
NRK	-0.11773	0.94831	0.998338	487	1	6
LIMK1	-0.1177	0.96821	0.998338	509	1	6
LCK	-0.11631	0.95391	0.998338	496	1	6
neg24	-0.11514	0.6945	0.998338	410	0	1
BMPR1A	-0.1146	0.88886	0.998338	430	1	6
MAPK13	-0.11449	0.66393	0.998338	280	2	6
MARK4	-0.1139	0.94476	0.998338	483	2	6
CDKL5	-0.11054	0.89065	0.998338	432	1	6
EPHA5	-0.11046	0.37952	0.998338	154	2	6
MKNK1	-0.10783	0.55524	0.998338	226	3	6
neg19	-0.10708	0.68707	0.998338	407	0	1
neg12	-0.10621	0.71128	0.998338	417	0	1
MAP4K5	-0.10617	0.77399	0.998338	348	3	6
neg36	-0.10286	0.71381	0.998338	419	0	1
TNNI3K	-0.10173	0.58518	0.998338	244	2	6
BLK	-0.10009	0.49621	0.998338	193	2	6
neg03	-0.097641	0.6721	0.998338	402	0	1
STK10	-0.095446	0.89601	0.998338	436	2	6
MAP2K3	-0.092483	0.60044	0.998338	254	2	6
neg21	-0.080672	0.70794	0.998338	415	0	1
CAMK1G	-0.077125	0.66134	0.998338	277	2	6
STK36	-0.074601	0.99383	0.998338	532	0	6
PRKY	-0.070934	0.86921	0.998338	426	1	5
RYK	-0.069811	0.99582	0.998338	535	0	6
NPR1	-0.066647	0.73023	0.998338	315	2	6
FLT1	-0.061061	0.97339	0.998338	511	1	6
PRKD3	-0.060402	0.9792	0.998338	518	1	6
EIF2AK1	-0.051995	0.99327	0.998338	531	0	6
STK4	-0.049827	0.71378	0.998338	307	2	6
BRAF	-0.044829	0.89111	0.998338	433	1	6
IKBKB	-0.044714	0.95637	0.998338	499	1	6
AKT3	-0.043154	0.70465	0.998338	298	2	6
SCYL2	-0.040888	0.78957	0.998338	361	2	6
NIM1K	-0.037777	0.78036	0.998338	353	2	6
ARAF	-0.034443	0.99834	0.998338	539	0	6
FGFR1	-0.03411	0.95616	0.998338	498	1	6
PKN3	-0.033863	0.90977	0.998338	452	2	6
INSRR	-0.03176	0.9659	0.998338	506	1	6
CDC42BPA	-0.025171	0.88065	0.998338	423	1	6
neg38	-0.015747	0.76309	0.998338	425	0	1
FRK	-0.014454	0.75209	0.998338	335	2	6
neg34	-0.013591	0.76219	0.998338	424	0	1
ROR1	-0.012049	0.74836	0.998338	332	2	6
DCLK1	-0.010143	0.94874	0.998338	488	1	6
TRIB3	-0.0073721	0.97136	0.998338	510	1	6
STRADA	-0.0046713	0.98966	0.998338	529	0	6
MARK2	-0.0032924	0.60094	0.998338	255	2	6
NTRK2	-0.002819	0.99405	0.998338	533	0	6
neg30	0.0021242	0.7763	0.998338	431	0	1
BMP2K	0.0028824	0.88722	0.998338	428	1	6
TLK1	0.0035981	0.5938	0.998338	250	2	6
MAP2K4	0.0038573	0.98823	0.998338	527	0	6
PTK2B	0.006808	0.96563	0.998338	505	1	6
LRRK1	0.012843	0.61335	0.998338	260	2	6
IKBKE	0.013001	0.99737	0.998338	537	0	6
SGK3	0.013212	0.90606	0.998338	446	1	6
ADCK2	0.014357	0.94488	0.998338	484	1	6
MARK1	0.014471	0.97776	0.998338	516	1	6
FER	0.015771	0.91277	0.998338	456	2	6
NUAK2	0.018459	0.9808	0.998338	524	1	6
NPR2	0.030111	0.72623	0.998338	313	1	6
SGK494	0.031121	0.72108	0.998338	311	1	6
SYK	0.036723	0.86268	0.998338	416	2	6
TEX14	0.039199	0.85968	0.998338	412	2	6
CHUK	0.047997	0.80074	0.998338	368	2	6
Rosa26	0.049608	0.79366	0.998338	438	0	1
STK32A	0.052128	0.94102	0.998338	479	2	6
ACVR1C	0.056849	0.98136	0.998338	525	1	6
ULK1	0.060605	0.95238	0.998338	494	1	6
EGFR	0.062334	0.89483	0.998338	435	2	6
neg17	0.070035	0.80384	0.998338	441	0	1
neg39	0.07042	0.81304	0.998338	447	0	1
LATS2	0.070958	0.89812	0.998338	439	1	6
PLK2	0.072662	0.99714	0.998338	536	0	6
TSSK1B	0.076206	0.7506	0.998338	333	1	6
MAPK14	0.078427	0.52126	0.998338	210	2	6
PDGFRB	0.079743	0.92933	0.998338	468	2	6
CAMK2D	0.080162	0.91379	0.998338	458	2	6
TEC	0.084862	0.73736	0.998338	324	2	6
neg09	0.086326	0.81599	0.998338	451	0	1
NEK7	0.089002	0.90281	0.998338	443	1	6
CDK5	0.089925	0.91229	0.998338	455	1	6
MKNK2	0.095753	0.89605	0.998338	437	1	6
NUAK1	0.098472	0.33747	0.998338	138	2	6
neg08	0.099154	0.82751	0.998338	457	0	1
neg05	0.10089	0.8136	0.998338	449	0	1
POMK	0.1043	0.89382	0.998338	480	1	4
CAMKV	0.10473	0.96379	0.998338	503	1	6
MAP3K9	0.11254	0.38451	0.998338	158	1	6
neg23	0.11759	0.82115	0.998338	453	0	1
neg50	0.11845	0.83074	0.998338	459	0	1
neg16	0.12533	0.84076	0.998338	464	0	1
STK32B	0.12602	0.98035	0.998338	523	1	6
PRKCQ	0.12931	0.90633	0.998338	448	1	6
ADRBK2	0.13361	0.95034	0.998338	491	1	6
neg47	0.13531	0.84009	0.998338	463	0	1
neg11	0.13773	0.83247	0.998338	461	0	1
MAK	0.13851	0.9978	0.998338	538	0	6
neg48	0.14049	0.8338	0.998338	462	0	1
neg04	0.14275	0.85946	0.998338	470	0	1
neg01	0.15268	0.85418	0.998338	467	0	1
CDC42BPB	0.17651	0.99501	0.998338	534	0	6
HIPK3	0.21277	0.8836	0.998338	434	2	5
MAP3K7	0.2489	0.84309	0.998338	399	2	6
PASK	0.24959	0.98026	0.998338	522	1	6
PRKACG	0.25153	0.94656	0.998338	486	1	6
neg13	0.2641	0.89967	0.998338	490	0	1
ROS1	0.30045	0.95281	0.998338	495	1	6
EPHA4	0.30798	0.30921	0.998338	131	2	6
PRKAA1	0.3137	0.97952	0.998338	519	1	6
MUSK	0.32167	0.81476	0.998338	379	1	6
neg43	0.32185	0.88571	0.998338	485	0	1
neg07	0.32585	0.94079	0.998338	502	0	1
neg37	0.33823	0.90332	0.998338	492	0	1
TGFBR2	0.38657	0.97487	0.998338	513	1	6
neg41	0.60367	0.95808	0.998338	508	0	1
neg49	0.67136	0.97081	0.998338	512	0	1
neg02	0.68119	0.97821	0.998338	517	0	1
neg06	0.68581	0.9792	0.998338	521	0	1
neg18	0.69559	0.99003	0.998338	530	0	1
DSTYK	0.77308	0.92246	0.998338	465	1	6
neg20	0.97339	0.98921	0.998338	528	0	1

## Sheet: Significant hits FDR<0.05
Significant gene lists from expansion screening by the cutoff FDR<0.05
Gene	log2Fold change Day10 vs Day0	P value	FDR	Rank	good sgRNA	num of total sgRNA
CDK1	-3.9543	4.9607e-06	0.000446	1	8	8
PRPF4B	-2.6336	4.9607e-06	0.000446	2	6	6
ATR	-3.6633	4.9607e-06	0.000446	6	6	6
CDK9	-2.4205	4.9607e-06	0.000446	3	11	11
JAK2	-4.2807	4.9607e-06	0.000446	4	11	12
MASTL	-1.6202	4.9607e-06	0.000446	5	11	12
STK11	-2.1075	1.4882e-05	0.001003	7	6	6
MTOR	-1.8865	1.4882e-05	0.001003	8	6	6
CLK2	-1.7008	5.4567e-05	0.003268	9	6	6
DYRK1A	-1.9663	9.4253e-05	0.003844	13	6	6
TRRAP	-2.5397	7.441e-05	0.003844	10	6	6
OXSR1	-1.8503	0.0001141	0.003844	16	6	6
PIM1	-3.1535	8.4331e-05	0.003844	11	6	6
CHEK1	-3.7916	0.0001141	0.003844	15	6	6
SMG1	-2.6521	9.4253e-05	0.003844	12	5	6
RIOK1	-3.3454	0.00010417	0.003844	14	5	6
RPL9	-3.858	0.00013394	0.004247	17	4	4
RIOK2	-2.1477	0.00034229	0.01025	18	6	6
CSNK1A1	-1.9998	0.00045142	0.012806	19	5	6
PKMYT1	-3.3357	0.00048118	0.012968	20	6	6
PLK4	-1.8944	0.00066969	0.017189	21	6	6
CDC7	-2.4376	0.0014436	0.034062	22	6	6
CDK7	-2.3561	0.0014535	0.034062	23	5	6
RPA3	-2.1857	0.0015527	0.034871	24	4	4
CSNK2A1	-1.8664	0.0021281	0.045882	28	5	5
KIT	-3.122	0.0025944	0.047683	27	6	6
POLR2D	-3.2461	0.0023067	0.047683	33	2	2
POLR2A	-2.2766	0.0025448	0.047683	25	7	8
BUB1	-1.7717	0.0025746	0.047683	26	4	6
PCNA	-3.2351	0.002654	0.047683	29	3	4
