# Supplementary material for: Integrative proteomics reveals principles of dynamic phosphosignaling networks in human erythropoiesis
Source: Mol Syst Biol. 2020 Dec 1;16(12):e9813. doi: 10.15252/msb.20209813 (PMC7706838; doi:10.15252/msb.20209813)
Supplement: Supplementary file 4 — Table EV3 [file MSB-16-e9813-s004.xlsx]

## Sheet: Maturation screening results
EV Table5. Maturation screening analysis between Band3 high (H) and Band3 low (L) population at maturation day3 by MAGeCK pakcage
Gene	log2 Fold change Band3 HvsL	P value in Band3 HvsL	FDR in Band3 HvsL	Gene rank in Band3 HvsL	P value in Band3 LvsH	FDR in Band3 LvsH	Gene rank in Band3 LvsH
PIM1	2.4361	4.9607e-06	0.000891	1	1	0.999995	539
LYN	1.8057	4.9607e-06	0.000891	2	0.9994	0.999995	533
DYRK1A	1.816	4.9607e-06	0.000891	3	1	0.999995	538
TRRAP	2.4175	2.4803e-05	0.003342	4	1	0.999995	537
MAPK1	0.81805	6.4489e-05	0.005793	5	0.9999	0.999995	535
RAF1	1.2406	6.4489e-05	0.005793	6	0.98999	0.999995	524
MASTL	0.88818	0.00043158	0.027035	7	0.29055	0.999995	113
BRAF	0.6378	0.00029268	0.022536	8	0.98864	0.999995	521
HIPK4	0.66277	0.00045142	0.027035	9	0.99992	0.999995	536
STRADA	0.5038	0.0020884	0.112567	10	0.99966	0.999995	534
EIF2AK1	0.99416	0.0025746	0.119652	11	0.99842	0.999995	531
CSNK1G1	0.69301	0.0026639	0.119652	12	0.99535	0.999995	527
CSK	1.0794	0.0033683	0.139654	13	0.68155	0.999995	347
PLK4	1.0016	0.0057196	0.205526	14	0.59626	0.999995	300
RPL9	1.1779	0.0056601	0.205526	15	0.82919	0.999995	431
MARK4	0.48438	0.007813	0.247719	16	0.99851	0.999995	532
PRKDC	0.83319	0.0084381	0.252674	17	0.98247	0.999995	515
KIT	1.4242	0.0073467	0.247493	18	0.70127	0.999995	372
MAP4K1	0.55301	0.0096485	0.273712	19	0.98481	0.999995	518
KALRN	0.46603	0.013448	0.362433	20	0.9969	0.999995	529
GAK	0.90989	0.015363	0.376398	21	0.77375	0.999995	396
SNRK	0.5139	0.020919	0.490235	22	0.56636	0.999995	282
TYK2	0.54434	0.029114	0.583383	23	0.90629	0.999995	425
PRKCQ	0.42304	0.024044	0.539996	24	0.94092	0.999995	493
SGK1	0.58046	0.028469	0.583383	25	0.68426	0.999995	350
TRPM7	0.5975	0.029223	0.583383	26	0.99706	0.999995	530
RPL23A	2.0056	0.014381	0.369111	27	0.79127	0.999995	410
TTBK1	0.59774	0.033847	0.625585	28	0.71756	0.999995	366
PTK2B	0.56338	0.034105	0.625585	29	0.97577	0.999995	509
RIOK2	0.77573	0.035374	0.625585	30	0.97694	0.999995	510
MAPK15	0.44425	0.036714	0.625585	31	0.9633	0.999995	503
PTK7	0.48086	0.03714	0.625585	32	0.9777	0.999995	511
RPS6KA2	0.15514	0.051784	0.697794	33	0.35464	0.999995	137
CAMK1	0.44733	0.03971	0.629106	34	0.99371	0.999995	526
DYRK3	0.53058	0.03978	0.629106	35	0.68653	0.999995	353
ADCK5	0.43874	0.040851	0.629106	36	0.83585	0.999995	435
FRK	0.44352	0.044145	0.660948	37	0.9717	0.999995	506
CDK7	0.77834	0.046764	0.68124	38	0.88833	0.999995	465
CDC7	0.042254	0.048887	0.693428	39	0.32579	0.999995	153
SBK1	0.31429	0.050604	0.697794	40	0.98325	0.999995	516
MAPK3	0.29608	0.055019	0.702662	41	0.94473	0.999995	494
PDK2	0.51352	0.056527	0.702662	42	0.96507	0.999995	504
AURKC	0.48496	0.056834	0.702662	43	0.55712	0.999995	275
DMPK	0.41879	0.05736	0.702662	44	0.19813	0.999995	99
VRK2	0.34631	0.061735	0.72954	45	0.43494	0.999995	213
BRSK1	0.45153	0.062261	0.72954	46	0.79803	0.999995	407
STK3	0.57403	0.066478	0.746317	47	0.76831	0.999995	391
MYO3A	0.31957	0.067301	0.746317	48	0.32268	0.999995	152
MOK	0.036236	0.071349	0.755636	49	0.50796	0.999995	253
SYK	0.37057	0.071498	0.755636	50	0.84741	0.999995	440
BMPR1B	0.33694	0.074544	0.772676	51	0.75424	0.999995	386
DYRK1B	0.53846	0.081598	0.823571	52	0.43098	0.999995	210
PIK3R4	0.43916	0.08266	0.823571	53	0.83642	0.999995	436
MAPK7	0.47667	0.085934	0.823571	54	0.68298	0.999995	349
MAPK13	0.49969	0.087233	0.823571	55	0.5231	0.999995	259
INSRR	0.38387	0.088831	0.823571	56	0.85473	0.999995	448
PDIK1L	0.49548	0.089575	0.823571	57	0.83545	0.999995	434
PRKD2	0.36971	0.094456	0.823571	58	0.82744	0.999995	429
CDC42BPA	0.39541	0.095468	0.823571	59	0.58094	0.999995	290
PRKAA1	0.37502	0.097393	0.823571	60	0.85366	0.999995	446
HCK	0.37626	0.097462	0.823571	61	0.99648	0.999995	528
RIPK1	0.20816	0.09779	0.823571	62	0.48779	0.999995	238
AURKB	0.34222	0.10186	0.844632	63	0.14115	0.950716	73
FGR	0.44816	0.10747	0.863597	64	0.85724	0.999995	450
ATR	-0.014974	0.10895	0.863597	65	0.67565	0.999995	340
CSNK1E	0.18447	0.11253	0.879059	66	0.77224	0.999995	394
CDK17	0.32826	0.1144	0.880863	67	0.83093	0.999995	432
PLK1	0.74595	0.10689	0.863597	68	0.91997	0.999995	481
CSNK2A2	0.32278	0.11892	0.902802	69	0.50567	0.999995	251
PCNA	-0.11404	0.091013	0.823571	70	0.70702	0.999995	384
TSSK1B	-0.00089117	0.12438	0.907754	71	0.30938	0.999995	148
MAP2K2	0.46365	0.12463	0.907754	72	0.90324	0.999995	471
CSNK1A1	0.051984	0.129	0.912598	73	0.44374	0.999995	218
FASTK	0.36949	0.12939	0.912598	74	0.98151	0.999995	514
NEK2	0.40398	0.13243	0.915158	75	0.91195	0.999995	477
CSNK2A1	-0.017041	0.13037	0.912598	76	0.49779	0.999995	254
TAOK2	0.12017	0.14341	0.97844	77	0.4065	0.999995	189
STKLD1	0.41999	0.15092	0.991891	78	0.69407	0.999995	355
CDK2	0.45808	0.15253	0.991891	79	0.98991	0.999995	523
CDK18	-0.20085	0.15417	0.991891	80	0.21337	0.999995	106
EPHA4	0.41989	0.1542	0.991891	81	0.81352	0.999995	418
MAST4	0.33941	0.15465	0.991891	82	0.79759	0.999995	406
ADCK2	0.24264	0.16158	0.991891	83	0.94697	0.999995	496
MINK1	0.35285	0.16351	0.991891	84	0.98888	0.999995	522
DAPK1	0.41493	0.16522	0.991891	85	0.50032	0.999995	247
MAPK8	-0.06817	0.16543	0.991891	86	0.64843	0.999995	327
PAK6	0.24994	0.1683	0.991891	87	0.95058	0.999995	497
CSNK1D	0.43161	0.16914	0.991891	88	0.31071	0.999995	149
MAK	0.31024	0.1693	0.991891	89	0.89765	0.999995	468
RIPK2	0.49807	0.17969	0.999995	90	0.42162	0.999995	200
neg49	0.86979	0.067847	0.746317	91	0.93287	0.999995	488
TEX14	0.41307	0.18428	0.999995	92	0.86285	0.999995	455
POMK	0.31407	0.157	0.991891	93	0.85701	0.999995	449
CDK4	0.18203	0.18469	0.999995	94	0.80108	0.999995	409
MAP2K4	-0.25866	0.18682	0.999995	95	0.12734	0.927482	67
CDK11B	0.27146	0.19329	0.999995	96	0.59403	0.999995	299
GCK	0.055204	0.19889	0.999995	97	0.90459	0.999995	472
NEK11	0.43359	0.20039	0.999995	98	0.60205	0.999995	303
FGFR1	0.3319	0.2008	0.999995	99	0.61684	0.999995	312
CAMK1D	0.17255	0.20231	0.999995	100	0.84671	0.999995	439
RPS6KB1	0.29253	0.20236	0.999995	101	0.70061	0.999995	361
RIOK3	0.3186	0.20394	0.999995	102	0.94587	0.999995	495
PDGFRB	0.15651	0.20448	0.999995	103	0.41661	0.999995	197
AKT2	0.23486	0.20563	0.999995	104	0.66714	0.999995	335
IGF1R	0.34892	0.21053	0.999995	105	0.7933	0.999995	404
SCYL1	0.39341	0.21095	0.999995	106	0.89829	0.999995	469
FGFR3	0.3362	0.21251	0.999995	107	0.64633	0.999995	323
JAK2	0.42379	0.26425	0.999995	108	0.64094	0.999995	267
VRK3	0.30097	0.22224	0.999995	109	0.952	0.999995	498
ABL1	-0.088309	0.22647	0.999995	110	0.39283	0.999995	184
BMPR2	0.42184	0.231	0.999995	111	0.47762	0.999995	234
NIM1K	0.37943	0.23218	0.999995	112	0.59056	0.999995	297
MAP3K10	0.24175	0.23328	0.999995	113	0.89463	0.999995	467
HUNK	0.2865	0.23355	0.999995	114	0.46418	0.999995	227
CDK3	0.28431	0.23786	0.999995	115	0.97455	0.999995	508
PRKCD	0.24078	0.23968	0.999995	116	0.97902	0.999995	512
SMG1	0.14461	0.24062	0.999995	117	0.22	0.999995	109
PRKCZ	0.27558	0.24094	0.999995	118	0.97445	0.999995	507
STK33	0.23744	0.24428	0.999995	119	0.4748	0.999995	232
EIF2AK4	0.24147	0.30894	0.999995	120	0.31677	0.999995	122
AKT3	0.24624	0.2549	0.999995	121	0.98776	0.999995	519
LRRK2	0.14436	0.25784	0.999995	122	0.68009	0.999995	344
TSSK6	0.3125	0.25925	0.999995	123	0.88286	0.999995	462
AK3	0.24256	0.26278	0.999995	124	0.39393	0.999995	186
PSKH1	0.074609	0.26393	0.999995	125	0.23059	0.999995	114
MAPKAPK5	0.39488	0.26957	0.999995	126	0.95625	0.999995	501
FYN	0.16989	0.26997	0.999995	127	0.83512	0.999995	433
PRKCI	0.33742	0.27861	0.999995	128	0.35894	0.999995	168
EPHA3	0.12839	0.28169	0.999995	129	0.27169	0.999995	131
PRKCB	0.33507	0.28174	0.999995	130	0.83842	0.999995	438
ABL2	0.21912	0.28443	0.999995	131	0.66917	0.999995	338
GUCY2D	0.37878	0.28495	0.999995	132	0.57878	0.999995	288
neg32	0.52866	0.12106	0.906306	133	0.88034	0.999995	460
CLK2	0.36986	0.28581	0.999995	134	0.61041	0.999995	308
GSK3A	0.28659	0.28611	0.999995	135	0.95564	0.999995	499
AATK	0.23167	0.2893	0.999995	136	0.82662	0.999995	428
DDR2	0.21782	0.29858	0.999995	137	0.91469	0.999995	479
FES	0.32032	0.30014	0.999995	138	0.6099	0.999995	307
GUCY2F	0.16014	0.30025	0.999995	139	0.72512	0.999995	367
EIF2AK3	0.29964	0.30213	0.999995	140	0.99266	0.999995	525
TTK	0.49901	0.30839	0.999995	141	0.48653	0.999995	237
EPHA7	0.21695	0.30869	0.999995	142	0.6685	0.999995	337
NTRK1	0.23056	0.30913	0.999995	143	0.92051	0.999995	482
CAMK4	0.23226	0.30974	0.999995	144	0.98409	0.999995	517
CSNK1G3	0.32602	0.31264	0.999995	145	0.82091	0.999995	426
SRMS	0.1547	0.31584	0.999995	146	0.53126	0.999995	262
PHKG1	0.2906	0.31847	0.999995	147	0.9388	0.999995	491
MAST1	-0.39919	0.32119	0.999995	148	0.11706	0.871694	65
MAPK10	0.27033	0.32725	0.999995	149	0.69961	0.999995	359
PBK	0.21558	0.33227	0.999995	150	0.63373	0.999995	318
CDK11A	-0.31845	0.33377	0.999995	151	0.20434	0.999995	102
CAMK2G	0.0076563	0.33693	0.999995	152	0.82123	0.999995	427
STK26	-0.25478	0.33719	0.999995	153	0.3785	0.999995	179
MATK	0.066881	0.34114	0.999995	154	0.70001	0.999995	360
CSF1R	0.27075	0.34466	0.999995	155	0.76075	0.999995	387
MLKL	0.10282	0.34729	0.999995	156	0.64584	0.999995	322
MAP2K1	0.20297	0.35106	0.999995	157	0.44255	0.999995	217
ERBB3	0.16795	0.35488	0.999995	158	0.85888	0.999995	451
MAP3K1	0.19761	0.35621	0.999995	159	0.74779	0.999995	377
ADRBK2	-0.74618	0.35689	0.999995	160	0.014153	0.452815	16
TBCK	0.22795	0.35857	0.999995	161	0.49124	0.999995	240
MARK2	-0.46277	0.35869	0.999995	162	0.055346	0.799784	32
TYRO3	0.32693	0.35976	0.999995	163	0.88247	0.999995	461
EPHA1	0.2408	0.3623	0.999995	164	0.78659	0.999995	401
CDK16	0.19661	0.36287	0.999995	165	0.18259	0.999995	90
STK25	0.10973	0.3645	0.999995	166	0.78208	0.999995	398
PRKACA	-0.061402	0.3645	0.999995	167	0.42361	0.999995	202
SLK	0.17489	0.36507	0.999995	168	0.027259	0.587701	21
TSSK3	0.089205	0.36643	0.999995	169	0.74894	0.999995	379
neg44	0.69384	0.17532	0.999995	170	0.82563	0.999995	430
CASK	0.2437	0.36949	0.999995	171	0.42804	0.999995	205
RPA3	-1.0261	0.33039	0.999995	172	0.025929	0.582331	23
ADRBK1	-0.17017	0.37257	0.999995	173	0.17656	0.999995	86
UHMK1	0.19194	0.37398	0.999995	174	0.90296	0.999995	470
LRRK1	0.2647	0.37542	0.999995	175	0.74821	0.999995	378
YES1	0.084197	0.37686	0.999995	176	0.42805	0.999995	207
SRC	0.1619	0.37937	0.999995	177	0.91774	0.999995	480
VRK1	-0.10578	0.38066	0.999995	178	0.55387	0.999995	273
neg21	0.4318	0.18553	0.999995	179	0.81513	0.999995	424
SIK2	-0.077669	0.3828	0.999995	180	0.31599	0.999995	151
neg47	0.54493	0.18949	0.999995	181	0.81139	0.999995	420
SBK2	0.15786	0.38678	0.999995	182	0.71011	0.999995	364
STK35	0.087773	0.39519	0.999995	183	0.17315	0.999995	84
MAP3K7	0.055401	0.39595	0.999995	184	0.59984	0.999995	302
neg15	0.53417	0.2006	0.999995	185	0.80093	0.999995	414
ROCK2	-0.87818	0.40194	0.999995	186	0.0021579	0.145388	8
CDK5	-0.049548	0.40435	0.999995	187	0.16629	0.999995	82
neg26	0.44823	0.20689	0.999995	188	0.79446	0.999995	411
KDR	0.14982	0.41129	0.999995	189	0.8102	0.999995	416
IRAK4	0.082828	0.41305	0.999995	190	0.34502	0.999995	162
MST1R	0.12308	0.4132	0.999995	191	0.49642	0.999995	243
EPHA2	-0.14486	0.4149	0.999995	192	0.25305	0.999995	123
PDGFRA	0.069405	0.41733	0.999995	193	0.7766	0.999995	397
neg46	0.43673	0.21722	0.999995	194	0.78432	0.999995	405
RPS6KA1	-0.91384	0.50506	0.999995	195	7.441e-05	0.012701	3
PAK2	0.22726	0.42196	0.999995	196	0.92823	0.999995	486
MAP2K7	0.034355	0.42371	0.999995	197	0.50359	0.999995	249
SBK3	0.055045	0.43316	0.999995	198	0.52985	0.999995	261
CDK6	0.11177	0.43481	0.999995	199	0.44921	0.999995	220
KIAA1804	0.011981	0.44481	0.999995	200	0.36225	0.999995	171
BUB1B	0.11066	0.44841	0.999995	201	0.6162	0.999995	311
ACVR2A	-0.21965	0.45383	0.999995	202	0.14765	0.958862	77
STK38	0.15943	0.45405	0.999995	203	0.80443	0.999995	412
PHKG2	-0.06912	0.45456	0.999995	204	0.3068	0.999995	146
ILK	0.076237	0.45546	0.999995	205	0.6637	0.999995	334
EPHB4	-0.030827	0.45716	0.999995	206	0.41453	0.999995	195
WEE2	-0.13418	0.45896	0.999995	207	0.50127	0.999995	248
PAK4	0.14671	0.46174	0.999995	208	0.80513	0.999995	413
neg14	0.88239	0.25649	0.999995	209	0.74514	0.999995	393
TEK	-0.156	0.46467	0.999995	210	0.091847	0.856628	53
LATS2	0.17418	0.46591	0.999995	211	0.86122	0.999995	453
RPS6KA5	0.12527	0.55873	0.999995	212	0.87216	0.999995	389
PLK3	0.19831	0.46618	0.999995	213	0.61339	0.999995	310
neg43	0.46718	0.2605	0.999995	214	0.74104	0.999995	392
TNK2	-0.057847	0.47286	0.999995	215	0.65812	0.999995	329
CHEK2	-0.094095	0.47417	0.999995	216	0.49969	0.999995	245
STK40	-0.29096	0.47458	0.999995	217	0.17712	0.999995	87
ATM	0.025677	0.47469	0.999995	218	0.35259	0.999995	165
KSR2	0.11238	0.47765	0.999995	219	0.23406	0.999995	115
KSR1	0.08952	0.47816	0.999995	220	0.92373	0.999995	484
ANKK1	0.11527	0.47881	0.999995	221	0.36304	0.999995	172
DDR1	0.15703	0.48436	0.999995	222	0.1042	0.856628	59
CDC42BPB	-0.033095	0.48711	0.999995	223	0.365	0.999995	174
MAST3	0.12061	0.49526	0.999995	224	0.50012	0.999995	246
PNCK	-0.066316	0.49528	0.999995	225	0.56459	0.999995	280
RIPK4	0.099014	0.49676	0.999995	226	0.60296	0.999995	304
ROS1	-0.19488	0.50022	0.999995	227	0.40781	0.999995	190
GRK5	0.020753	0.5011	0.999995	228	0.4085	0.999995	193
BMPR1A	0.13972	0.50377	0.999995	229	0.37483	0.999995	178
neg11	0.33799	0.29317	0.999995	230	0.70763	0.999995	385
MARK1	0.18119	0.50762	0.999995	231	0.32961	0.999995	154
IRAK1	-0.23997	0.50885	0.999995	232	0.20127	0.999995	100
neg45	0.28729	0.29859	0.999995	233	0.70298	0.999995	380
MOS	0.20067	0.51229	0.999995	234	0.84772	0.999995	441
RNASEL	0.16063	0.51513	0.999995	235	0.48082	0.999995	236
STK32C	0.21915	0.51568	0.999995	236	0.84977	0.999995	443
TIE1	0.017429	0.51823	0.999995	237	0.50463	0.999995	250
CAMKK1	0.18296	0.51947	0.999995	238	0.77337	0.999995	395
LMTK3	0.21672	0.52318	0.999995	239	0.72756	0.999995	368
MAP3K12	-0.12495	0.52641	0.999995	240	0.37051	0.999995	176
DYRK2	-0.19968	0.52822	0.999995	241	0.2911	0.999995	138
EEF2K	0.087694	0.53151	0.999995	242	0.68587	0.999995	352
TRIB1	0.23274	0.53152	0.999995	243	0.6607	0.999995	332
MAPK9	-0.028435	0.53162	0.999995	244	0.56598	0.999995	281
FGFR4	-0.26502	0.53236	0.999995	245	0.13669	0.950716	70
ERN1	0.18493	0.53367	0.999995	246	0.86256	0.999995	454
neg42	0.28426	0.31982	0.999995	247	0.6821	0.999995	375
WNK3	-0.58191	0.53946	0.999995	248	0.0013245	0.101986	7
STK19	0.12457	0.54073	0.999995	249	0.49517	0.999995	241
SGK2	-0.11471	0.54372	0.999995	250	0.33456	0.999995	157
PRKD3	0.18978	0.54491	0.999995	251	0.47072	0.999995	229
FER	-0.32307	0.54549	0.999995	252	0.077451	0.803098	47
PRKCA	0.20271	0.54563	0.999995	253	0.69638	0.999995	358
NTRK3	0.078403	0.54843	0.999995	254	0.90828	0.999995	475
SGK3	0.097872	0.54904	0.999995	255	0.93351	0.999995	489
MAP3K11	0.23095	0.55009	0.999995	256	0.73605	0.999995	373
TAOK1	0.26821	0.55149	0.999995	257	0.74932	0.999995	381
MAP4K4	0.10058	0.55489	0.999995	258	0.26477	0.999995	127
SIK1	-0.10129	0.55611	0.999995	259	0.60864	0.999995	305
MET	-0.050032	0.55767	0.999995	260	0.67916	0.999995	343
EPHB6	0.13957	0.56034	0.999995	261	0.85305	0.999995	445
ACVR1C	0.19233	0.56315	0.999995	262	0.61774	0.999995	313
AK1	0.066986	0.5693	0.999995	263	0.38876	0.999995	182
PRKX	0.13489	0.56992	0.999995	264	0.65975	0.999995	331
FLT1	-0.09536	0.57084	0.999995	265	0.21283	0.999995	105
SRPK3	0.055567	0.57125	0.999995	266	0.62713	0.999995	317
HIPK3	-0.14263	0.54722	0.999995	267	0.57886	0.999995	291
IRAK2	0.21309	0.57953	0.999995	268	0.73272	0.999995	369
ICK	0.23911	0.58365	0.999995	269	0.9604	0.999995	502
RIPK3	-0.064576	0.58398	0.999995	270	0.70343	0.999995	362
MAPKAPK2	0.17837	0.58503	0.999995	271	0.98831	0.999995	520
MYLK2	-0.11626	0.58971	0.999995	272	0.54354	0.999995	268
TESK2	0.17359	0.59382	0.999995	273	0.64688	0.999995	324
LIMK2	0.12154	0.59614	0.999995	274	0.76159	0.999995	388
NPR2	0.037879	0.5964	0.999995	275	0.55071	0.999995	271
NEK10	0.02474	0.59785	0.999995	276	0.36568	0.999995	175
EPHA6	0.18099	0.60154	0.999995	277	0.9396	0.999995	492
PAK7	0.18863	0.60223	0.999995	278	0.85243	0.999995	444
ACVRL1	0.078077	0.60401	0.999995	279	0.81825	0.999995	423
LIMK1	0.027632	0.60652	0.999995	280	0.2625	0.999995	126
CLK1	-0.24154	0.61057	0.999995	281	0.36468	0.999995	173
CIT	0.13752	0.6142	0.999995	282	0.60926	0.999995	306
MERTK	0.14713	0.61453	0.999995	283	0.68119	0.999995	346
CDKL2	0.18484	0.6155	0.999995	284	0.92415	0.999995	485
TNIK	-0.14938	0.61637	0.999995	285	0.069702	0.803098	43
AMHR2	0.15685	0.61696	0.999995	286	0.91073	0.999995	476
EPHA10	0.24244	0.61994	0.999995	287	0.73386	0.999995	371
EPHB3	0.041149	0.62186	0.999995	288	0.20365	0.999995	101
NUAK2	-0.021048	0.62402	0.999995	289	0.83679	0.999995	437
EIF2AK2	-0.024935	0.62415	0.999995	290	0.13395	0.950007	69
ALK	0.11712	0.62635	0.999995	291	0.59284	0.999995	298
ROR2	-0.007458	0.63078	0.999995	292	0.67832	0.999995	341
CLK3	-0.17414	0.63079	0.999995	293	0.18606	0.999995	95
HIPK2	-0.21785	0.63283	0.999995	294	0.35392	0.999995	166
PRKG1	0.10486	0.6336	0.999995	295	0.56185	0.999995	279
neg17	0.1536	0.41828	0.999995	296	0.58281	0.999995	356
WNK2	-0.43936	0.63711	0.999995	297	0.044998	0.799784	28
ADCK3	0.1122	0.63903	0.999995	298	0.96952	0.999995	505
MAP3K5	-0.071416	0.64051	0.999995	299	0.78361	0.999995	400
CAMK2B	-0.10036	0.64125	0.999995	300	0.43876	0.999995	216
POLR2D	0.25346	0.44735	0.999995	301	0.52059	0.999995	333
TTN	-0.040363	0.642	0.999995	302	0.81667	0.999995	422
AKT1	0.0081874	0.64369	0.999995	303	0.40789	0.999995	191
TAOK3	-0.10367	0.64422	0.999995	304	0.76263	0.999995	390
AAK1	0.034853	0.64457	0.999995	305	0.42284	0.999995	201
ULK3	-0.11126	0.64662	0.999995	306	0.67564	0.999995	339
MTOR	-0.33517	0.64799	0.999995	307	0.27076	0.999995	130
MAPK12	-0.12663	0.65102	0.999995	308	0.55462	0.999995	274
GSG2	0.1402	0.65125	0.999995	309	0.63434	0.999995	319
TESK1	0.060241	0.65174	0.999995	310	0.33201	0.999995	155
NRBP2	0.045101	0.6526	0.999995	311	0.81172	0.999995	417
LATS1	0.01575	0.65317	0.999995	312	0.7043	0.999995	363
CDKL3	-0.033803	0.65449	0.999995	313	0.38461	0.999995	180
neg22	0.1204	0.4553	0.999995	314	0.54479	0.999995	345
PINK1	-0.083788	0.6561	0.999995	315	0.46147	0.999995	223
POLR2A	-0.15751	0.67475	0.999995	316	0.69541	0.999995	351
WNK4	0.084678	0.65641	0.999995	317	0.30336	0.999995	143
PRKCG	-0.0047983	0.65765	0.999995	318	0.8773	0.999995	459
MAP3K13	0.14912	0.6599	0.999995	319	0.75014	0.999995	382
CAMK1G	0.024402	0.66168	0.999995	320	0.52118	0.999995	258
PTK2	0.01411	0.66387	0.999995	321	0.61198	0.999995	309
RYK	-0.12709	0.66399	0.999995	322	0.41726	0.999995	198
CDK10	0.11919	0.66604	0.999995	323	0.17729	0.999995	88
PRKG2	-0.25322	0.66876	0.999995	324	0.16165	0.999995	81
CHEK1	-0.43954	0.66932	0.999995	325	0.039075	0.758499	24
neg02	0.084492	0.48253	0.999995	326	0.51715	0.999995	330
MAP3K6	0.14472	0.67275	0.999995	327	0.61966	0.999995	316
BLK	-0.055547	0.6736	0.999995	328	0.34387	0.999995	160
neg24	0.075647	0.48806	0.999995	329	0.51172	0.999995	328
TRIO	-0.15099	0.67589	0.999995	330	0.46225	0.999995	225
STK32B	-0.14052	0.6813	0.999995	331	0.1953	0.999995	98
EGFR	-0.055862	0.68203	0.999995	332	0.56915	0.999995	283
INSR	-0.2628	0.68475	0.999995	333	0.35788	0.999995	167
CDKL4	-0.026111	0.68653	0.999995	334	0.86755	0.999995	457
neg08	0.046468	0.50694	0.999995	335	0.49276	0.999995	320
PIM3	0.20356	0.68682	0.999995	336	0.91348	0.999995	478
NEK1	-0.16189	0.68789	0.999995	337	0.41865	0.999995	199
CAMK2A	0.019722	0.69161	0.999995	338	0.57079	0.999995	284
PDPK1	0.057999	0.67194	0.999995	339	0.90598	0.999995	473
PKN2	-0.39971	0.69616	0.999995	340	0.015681	0.469548	18
BCR	-0.20211	0.69693	0.999995	341	0.53804	0.999995	266
NEK5	-0.10297	0.6976	0.999995	342	0.1788	0.999995	89
MAP2K5	-0.32976	0.69962	0.999995	343	0.08892	0.855854	52
MYLK3	-0.20092	0.69979	0.999995	344	0.29861	0.999995	142
CDK13	-0.4935	0.70291	0.999995	345	0.009083	0.349554	14
NEK4	0.018232	0.70761	0.999995	346	0.51369	0.999995	255
LMTK2	-0.0030339	0.70892	0.999995	347	0.56008	0.999995	278
MARK3	-0.12469	0.70931	0.999995	348	0.6788	0.999995	342
GSK3B	0.12866	0.70946	0.999995	349	0.26915	0.999995	129
PRKCH	-0.22745	0.70999	0.999995	350	0.10398	0.856628	58
neg41	0.003281	0.54855	0.999995	351	0.45159	0.999995	301
MKNK2	0.14396	0.71263	0.999995	352	0.34473	0.999995	161
CDC42BPG	0.075182	0.71295	0.999995	353	0.42429	0.999995	203
MAP3K8	-0.06558	0.71339	0.999995	354	0.094823	0.856628	55
ULK2	-0.33661	0.71675	0.999995	355	0.062321	0.799784	40
neg38	-0.0071244	0.55814	0.999995	356	0.44254	0.999995	296
IKBKE	0.083102	0.72666	0.999995	357	0.92267	0.999995	483
NEK7	0.060101	0.72784	0.999995	358	0.80902	0.999995	415
NLK	0.065404	0.72987	0.999995	359	0.9561	0.999995	500
IKBKB	-0.17932	0.73053	0.999995	360	0.30747	0.999995	147
neg35	-0.025139	0.57821	0.999995	361	0.42261	0.999995	287
MAP3K3	-0.04103	0.73289	0.999995	362	0.6188	0.999995	315
neg19	-0.025077	0.58055	0.999995	363	0.42073	0.999995	285
PKN3	-0.14843	0.73362	0.999995	364	0.25016	0.999995	119
STK36	-0.35068	0.73519	0.999995	365	0.092482	0.856628	54
PRKY	0.20077	0.72372	0.999995	366	0.84853	0.999995	442
NEK8	0.10126	0.73982	0.999995	367	0.5799	0.999995	289
SGK494	-0.25201	0.74037	0.999995	368	0.33421	0.999995	156
ROR1	0.0019231	0.74068	0.999995	369	0.15333	0.983862	78
MAP3K14	0.086482	0.7428	0.999995	370	0.42531	0.999995	204
CSNK1G2	-0.26077	0.74326	0.999995	371	0.18616	0.999995	96
RET	0.087468	0.74658	0.999995	372	0.33706	0.999995	158
Rosa26	-0.074609	0.60447	0.999995	373	0.39746	0.999995	272
ROCK1	0.029594	0.75065	0.999995	374	0.10886	0.869511	61
STYK1	0.14033	0.75418	0.999995	375	0.74046	0.999995	376
NTRK2	0.078892	0.75512	0.999995	376	0.58909	0.999995	295
MKNK1	0.18757	0.75896	0.999995	377	0.93062	0.999995	487
RPS6KB2	-0.10824	0.75905	0.999995	378	0.11397	0.869511	64
TRIB3	-0.01081	0.7607	0.999995	379	0.43315	0.999995	212
PRKAA2	-0.022278	0.76301	0.999995	380	0.28524	0.999995	136
CDK12	-0.44279	0.76352	0.999995	381	0.11184	0.869511	63
ERBB2	-0.093213	0.7638	0.999995	382	0.55793	0.999995	276
neg40	-0.085609	0.62719	0.999995	383	0.37512	0.999995	263
MAPK6	-0.015354	0.76686	0.999995	384	0.69559	0.999995	357
neg12	-0.10922	0.63325	0.999995	385	0.36952	0.999995	260
neg37	-0.12648	0.64283	0.999995	386	0.35998	0.999995	257
CAMKV	0.24274	0.77524	0.999995	387	0.75103	0.999995	383
MYLK4	-0.065046	0.77572	0.999995	388	0.46936	0.999995	228
MAP3K9	-0.55371	0.77581	0.999995	389	0.0097279	0.349554	15
neg04	-0.087805	0.64579	0.999995	390	0.35704	0.999995	256
NUAK1	-0.22294	0.77875	0.999995	391	0.39239	0.999995	183
FLT3	-0.16021	0.7805	0.999995	392	0.39578	0.999995	187
AXL	0.067697	0.78246	0.999995	393	0.81394	0.999995	419
PSKH2	-0.050562	0.78264	0.999995	394	0.23918	0.999995	116
neg31	-0.15291	0.65759	0.999995	395	0.34592	0.999995	252
PTK6	0.1254	0.78449	0.999995	396	0.97957	0.999995	513
TLK1	-0.15675	0.78618	0.999995	397	0.26883	0.999995	128
OBSCN	-0.13181	0.87031	0.999995	398	0.56	0.999995	230
neg09	-0.1579	0.66653	0.999995	399	0.33584	0.999995	244
MAP3K4	-0.31927	0.79168	0.999995	400	0.078899	0.803098	48
PDK3	-0.26061	0.79216	0.999995	401	0.14495	0.952752	76
ACVR1	-0.16509	0.79345	0.999995	402	0.22341	0.999995	111
RPS6KA6	-0.17677	0.87594	0.999995	403	0.11454	0.869511	51
FGFR2	-0.34143	0.79612	0.999995	404	0.05481	0.799784	31
DCLK2	0.043247	0.79999	0.999995	405	0.53715	0.999995	265
MELK	-0.041242	0.80787	0.999995	406	0.58696	0.999995	294
neg13	-0.17856	0.69281	0.999995	407	0.30849	0.999995	233
GRK4	0.074425	0.81087	0.999995	408	0.27954	0.999995	134
ULK1	-0.28261	0.81211	0.999995	409	0.039403	0.758499	25
neg06	-0.18031	0.69801	0.999995	410	0.30315	0.999995	231
PASK	-0.18544	0.81433	0.999995	411	0.58429	0.999995	292
CAMKK2	0.043721	0.81724	0.999995	412	0.054493	0.799784	30
JAK1	-0.16076	0.89291	0.999995	413	0.34977	0.999995	135
BRSK2	0.068053	0.82018	0.999995	414	0.54563	0.999995	270
neg39	-0.1604	0.70742	0.999995	415	0.29365	0.999995	226
neg05	-0.23902	0.70763	0.999995	416	0.29317	0.999995	224
CLK4	-0.07506	0.82171	0.999995	417	0.25327	0.999995	124
JAK3	-0.13565	0.89701	0.999995	418	0.19784	0.999995	80
neg20	-0.2239	0.71042	0.999995	419	0.2906	0.999995	222
CDKL5	-0.17463	0.82477	0.999995	420	0.35946	0.999995	169
ADCK4	-0.027684	0.82745	0.999995	421	0.18434	0.999995	93
neg25	-0.31873	0.72061	0.999995	422	0.28077	0.999995	221
STK31	-0.21037	0.8347	0.999995	423	0.14186	0.950716	74
DAPK3	0.079811	0.83563	0.999995	424	0.66796	0.999995	336
PRKCE	0.06378	0.83652	0.999995	425	0.73643	0.999995	374
EPHA5	0.022801	0.83902	0.999995	426	0.25772	0.999995	125
neg28	-0.26321	0.73858	0.999995	427	0.26296	0.999995	214
neg34	-0.2102	0.74536	0.999995	428	0.25617	0.999995	209
neg30	-0.18031	0.74826	0.999995	429	0.25306	0.999995	206
SPEG	0.012335	0.91211	0.999995	430	0.6633	0.999995	277
PKN1	-0.071185	0.8439	0.999995	431	0.54481	0.999995	269
ACVR1B	0.057026	0.84449	0.999995	432	0.48913	0.999995	239
TRIB2	-0.06254	0.84583	0.999995	433	0.36152	0.999995	170
TEC	-0.27148	0.84657	0.999995	434	0.38568	0.999995	181
TRPM6	-0.16918	0.84732	0.999995	435	0.27914	0.999995	133
neg01	-0.25841	0.77056	0.999995	436	0.23101	0.999995	194
neg16	-0.2486	0.77151	0.999995	437	0.22997	0.999995	192
CHUK	0.046098	0.85115	0.999995	438	0.059354	0.799784	35
MUSK	0.067118	0.85216	0.999995	439	0.71315	0.999995	365
TBK1	0.069708	0.85247	0.999995	440	0.43694	0.999995	215
NPR1	-0.11004	0.85332	0.999995	441	0.25086	0.999995	121
CDK20	-0.046988	0.85619	0.999995	442	0.79983	0.999995	408
STK4	-0.041182	0.85783	0.999995	443	0.099407	0.856628	57
PDK1	-0.060275	0.82766	0.999995	444	0.35731	0.999995	185
BUB1	-0.052352	0.85942	0.999995	445	0.53318	0.999995	264
NEK9	-0.18862	0.8601	0.999995	446	0.33958	0.999995	159
PLK2	0.081801	0.86055	0.999995	447	0.78784	0.999995	402
PAK3	-0.097844	0.86235	0.999995	448	0.49534	0.999995	242
neg03	-0.22797	0.81729	0.999995	449	0.18324	0.999995	163
RPS6KA3	-0.20076	0.9366	0.999995	450	0.0087159	0.349554	11
CDK1	-0.15106	0.90748	0.999995	451	0.32601	0.999995	139
TSSK4	-0.27681	0.8699	0.999995	452	0.097571	0.856628	56
SIK3	-0.39611	0.87058	0.999995	453	0.028807	0.597182	22
PRKACG	-0.30294	0.8717	0.999995	454	0.084842	0.846851	49
EPHB2	0.081243	0.87484	0.999995	455	0.8663	0.999995	456
AK2	0.0071494	0.87574	0.999995	456	0.57167	0.999995	286
MAPKAPK3	-0.18546	0.87654	0.999995	457	0.27769	0.999995	132
CDK9	-0.56047	0.94413	0.999995	458	0.052598	0.799784	27
DCLK3	-0.40618	0.88266	0.999995	459	0.056795	0.799784	34
HIPK1	-0.90682	0.88276	0.999995	460	0.00029268	0.031551	5
SCYL3	-0.084405	0.88387	0.999995	461	0.61786	0.999995	314
LCK	-0.19666	0.88676	0.999995	462	0.44513	0.999995	219
LTK	-0.15273	0.88871	0.999995	463	0.47959	0.999995	235
MAP2K3	-0.75286	0.89204	0.999995	464	0.0080214	0.349554	13
TNK1	-0.1189	0.89379	0.999995	465	0.58647	0.999995	293
STK17B	-0.37869	0.89791	0.999995	466	0.14038	0.950716	72
MAP4K3	0.019775	0.89949	0.999995	467	0.35022	0.999995	164
TLK2	0.0038367	0.8892	0.999995	468	0.88928	0.999995	466
DCLK1	-0.2896	0.90241	0.999995	469	0.14287	0.950716	75
ARAF	-0.043888	0.90261	0.999995	470	0.37201	0.999995	177
RPS6KA4	0.073201	0.96497	0.999995	471	0.51021	0.999995	208
CAMK2D	-0.0046577	0.90349	0.999995	472	0.85401	0.999995	447
PRKD1	-0.092796	0.90387	0.999995	473	0.78888	0.999995	403
SCYL2	0.085212	0.90487	0.999995	474	0.93836	0.999995	490
EPHB1	0.013665	0.90532	0.999995	475	0.416	0.999995	196
neg48	-0.51261	0.90137	0.999995	476	0.10033	0.856628	110
neg07	-0.46165	0.90373	0.999995	477	0.097532	0.856628	108
NEK3	-0.076513	0.90963	0.999995	478	0.68221	0.999995	348
STK16	-0.13625	0.91146	0.999995	479	0.25048	0.999995	120
CDKL1	-0.063109	0.91222	0.999995	480	0.64757	0.999995	325
MAP3K2	-0.1756	0.91425	0.999995	481	0.21498	0.999995	107
ZAK	0.0027911	0.92238	0.999995	482	0.81623	0.999995	421
neg29	-0.52402	0.92217	0.999995	483	0.078969	0.803098	97
ERBB4	-0.1127	0.92304	0.999995	484	0.052419	0.799784	29
neg36	-0.67487	0.9242	0.999995	485	0.076935	0.803098	94
neg27	-0.53544	0.92467	0.999995	486	0.076578	0.803098	92
ULK4	0.080846	0.9253	0.999995	487	0.78287	0.999995	399
EPHA8	0.0020168	0.92668	0.999995	488	0.88374	0.999995	463
DSTYK	-0.21058	0.92784	0.999995	489	0.15661	0.993111	79
STK38L	-0.24219	0.93011	0.999995	490	0.12951	0.930731	68
neg18	-0.54375	0.93148	0.999995	491	0.069295	0.803098	83
DYRK4	0.12437	0.93082	0.999995	492	0.88495	0.999995	464
PAK1	-0.23943	0.9353	0.999995	493	0.10489	0.856628	60
PRKACB	-0.10546	0.93881	0.999995	494	0.86895	0.999995	458
MAP2K6	-0.074235	0.94049	0.999995	495	0.17448	0.999995	85
ZAP70	-0.20785	0.94131	0.999995	496	0.39968	0.999995	188
STK32A	0.061251	0.94267	0.999995	497	0.64772	0.999995	326
STK17A	-0.020861	0.94722	0.999995	498	0.68736	0.999995	354
CDK15	-0.043365	0.94893	0.999995	499	0.85916	0.999995	452
AURKA	-0.79862	0.94938	0.999995	500	0.19448	0.999995	103
neg33	-0.66048	0.95068	0.999995	501	0.050157	0.799784	71
BTK	-0.15086	0.951	0.999995	502	0.041506	0.771436	26
ITK	-0.050856	0.952	0.999995	503	0.24206	0.999995	117
PRPF4B	-0.96301	0.9539	0.999995	504	0.01708	0.472594	19
MAST2	-0.36873	0.95577	0.999995	505	0.068789	0.803098	42
DAPK2	-0.25453	0.95642	0.999995	506	0.061031	0.799784	38
MYO3B	-0.17205	0.96102	0.999995	507	0.10989	0.869511	62
TSSK2	-0.24177	0.96407	0.999995	508	0.061785	0.799784	39
GRK6	-0.15202	0.96455	0.999995	509	0.29155	0.999995	140
ADCK1	-0.0087094	0.96639	0.999995	510	0.64012	0.999995	321
MAPK14	-0.53637	0.96671	0.999995	511	0.0029417	0.158556	10
NEK6	-0.18105	0.96779	0.999995	512	0.22794	0.999995	112
STK11	-0.53276	0.96942	0.999995	513	0.014282	0.452815	17
RIOK1	0.12217	0.97011	0.999995	514	0.90644	0.999995	474
RPS6KL1	-0.61175	0.97237	0.999995	515	0.0074658	0.349554	12
WNK1	-0.22407	0.9725	0.999995	516	0.069801	0.803098	44
CDK14	-0.11813	0.9736	0.999995	517	0.21234	0.999995	104
TNNI3K	-0.13514	0.97373	0.999995	518	0.30439	0.999995	144
TTBK2	-0.26926	0.97381	0.999995	519	0.11806	0.871694	66
TXK	-0.17353	0.97567	0.999995	520	0.29321	0.999995	141
STK39	-0.094053	0.97827	0.999995	521	0.30539	0.999995	145
FLT4	-0.22496	0.97859	0.999995	522	0.18259	0.999995	91
neg10	-0.65937	0.97846	0.999995	523	0.021703	0.531721	41
WEE1	-0.036269	0.97872	0.999995	524	0.075347	0.803098	46
PIM2	-0.33809	0.98018	0.999995	525	0.086836	0.850997	50
neg50	-0.78059	0.98144	0.999995	526	0.018816	0.482939	36
neg23	-1.2311	0.98277	0.999995	527	0.017536	0.472594	33
NRK	-0.12187	0.98338	0.999995	528	0.73342	0.999995	370
MAP4K5	-0.060099	0.98538	0.999995	529	0.43253	0.999995	211
STK10	-0.4856	0.98596	0.999995	530	0.0010963	0.098485	6
PDK4	-0.37422	0.98818	0.999995	531	0.059444	0.799784	37
BMP2K	-0.36819	0.99059	0.999995	532	0.07499	0.803098	45
MAPK11	-0.20709	0.99311	0.999995	533	0.31245	0.999995	150
IRAK3	-0.17822	0.99452	0.999995	534	0.24278	0.999995	118
STK24	-0.28269	0.99882	0.999995	535	0.025542	0.582331	20
TGFBR2	-0.93861	0.99926	0.999995	536	4.9607e-06	0.002674	1
NRBP1	-1.27	0.99927	0.999995	537	9.4253e-05	0.012701	4
PKMYT1	-1.5218	0.99949	0.999995	538	0.002773	0.158556	9
OXSR1	-1.1626	1	0.999995	539	3.4725e-05	0.009358	2

## Sheet: Negative hits FDR<0.05
Gene	log2 Fold change Band3 HvsL	P value in Band3 HvsL	FDR in Band3 HvsL	Gene rank in Band3 HvsL	P value in Band3 LvsH	FDR in Band3 LvsH	Gene rank in Band3 LvsH
PIM1	2.4361	4.9607e-06	0.000891	1	1	0.999995	539
LYN	1.8057	4.9607e-06	0.000891	2	0.9994	0.999995	533
DYRK1A	1.816	4.9607e-06	0.000891	3	1	0.999995	538
TRRAP	2.4175	2.4803e-05	0.003342	4	1	0.999995	537
MAPK1	0.81805	6.4489e-05	0.005793	5	0.9999	0.999995	535
RAF1	1.2406	6.4489e-05	0.005793	6	0.98999	0.999995	524
MASTL	0.88818	0.00043158	0.027035	7	0.29055	0.999995	113
BRAF	0.6378	0.00029268	0.022536	8	0.98864	0.999995	521
HIPK4	0.66277	0.00045142	0.027035	9	0.99992	0.999995	536

## Sheet: Positive hits FDR<0.05
Gene	log2 Fold change Band3 HvsL	P value in Band3 HvsL	FDR in Band3 HvsL	Gene rank in Band3 HvsL	P value in Band3 LvsH	FDR in Band3 LvsH	Gene rank in Band3 LvsH
TGFBR2	-0.93861	0.99926	0.999995	536	4.9607e-06	0.002674	1
OXSR1	-1.1626	1	0.999995	539	3.4725e-05	0.009358	2
RPS6KA1	-0.91384	0.50506	0.999995	195	7.441e-05	0.012701	3
NRBP1	-1.27	0.99927	0.999995	537	9.4253e-05	0.012701	4
HIPK1	-0.90682	0.88276	0.999995	460	0.00029268	0.031551	5
