# Supplementary material for: Integrative proteomics reveals principles of dynamic phosphosignaling networks in human erythropoiesis
Source: Mol Syst Biol. 2020 Dec 1;16(12):e9813. doi: 10.15252/msb.20209813 (PMC7706838; doi:10.15252/msb.20209813)
Supplement: Supplementary file 5 — Table EV4 [file MSB-16-e9813-s005.xlsx]

## Sheet: a. Oligonucleotides and primers
Oligonucleotides and PCR primers used in this study
Name	Sequence (5’ to 3’)	Type
Non targeting_sgRNA1_F	CAC CAT CGT TTC CGC TTA ACG GCG	sgRNA
Non targeting_sgRNA1_R	AAA CCG CCG TTA AGC GGA AAC GAT	sgRNA
PIM1_sgRNA1_F	CAC CTC GAA GGT TGG CCT ATC TGA	sgRNA
PIM1_sgRNA1_R	AAA CTC AGA TAG GCC AAC CTT CGA	sgRNA
PIM1_sgRNA2_F	CAC CGT ACC AGG TGG GCC CGC TAC	sgRNA
PIM1_sgRNA2_R	AAA CGT AGC GGG CCC ACC TGG TAC	sgRNA
MAPK3_sgRNA_F	CAC CTA CAT CGG CGA GGG CGC GTA	sgRNA
MAPK3_sgRNA_R	AAA CTA CGC GCC CTC GCC GAT GTA	sgRNA
MAP2K1_sgRNA_F	CAC CCA ATG GCG GTG TGG TGT TCA	sgRNA
MAP2K1_sgRNA_R	AAA CTG AAC ACC ACA CCG CCA TTG	sgRNA
MAPK1_sgRNA_F	CAC CAC ACC AAG TCC ATT GAT ATT	sgRNA
MAPK1_sgRNA_R	AAA CAA TAT CAA TGG ACT TGG TGT	sgRNA
LYN_sgRNA_F	CAC CGC TCG TGA GGC TCT ACG CTG	sgRNA
LYN_sgRNA_R	AAA CCA GCG TAG AGC CTC ACG AGC	sgRNA
RAF1_sgRNA_F	CAC CAT TGC CCG GCA GAC GGC TCA	sgRNA
RAF1_sgRNA_R	AAA CTG AGC CGT CTG CCG GGC AAT	sgRNA
BRAF_sgRNA_F	CAC CTA TTG CAC GAC AGA CTG CAC	sgRNA
BRAF_sgRNA_R	AAA CGT GCA GTC TGT CGT GCA ATA	sgRNA
Nextera_library_LRG_F2	TCGTCGGCAGCGTCAGATGTGTATAAGAGACAG TCTTGTGGAAAGGACGAAACACCG	CRISPR-screening Nextera
Nextera_library_LRG_R2	GTCTCGTGGGCTCGGAGATGTGTATAAGAGACAG TCTACTATTCTTTCCCCTGCACTGT	CRISPR-screening Nextera
Nextera_human_PIM1-sg1-F	TCGTCGGCAGCGTCAGATGTGTATAAGAGACAG TCTGAGAAGCAAATGGGGAAGACCT	Deep-seq for indels
Nextera_human_PIM1-sg1-R	GTCTCGTGGGCTCGGAGATGTGTATAAGAGACAG CCTGCCAGAAAGGCTGCTAT	Deep-seq for indels
Nextera_human_PIM1-sg2-F	TCGTCGGCAGCGTCAGATGTGTATAAGAGACAG GGATCTCCTGGGTGGGGAG	Deep-seq for indels
Nextera_human_PIM1-sg2-R	GTCTCGTGGGCTCGGAGATGTGTATAAGAGACAG GGTCTCCGTCAGGTTCCCTC	Deep-seq for indels
Nextera_human_MAPK3_sgRNA_F	TCGTCGGCAGCGTCAGATGTGTATAAGAGACAG CCTCCTCCTCTCCCGCGAAG	Deep-seq for indels
Nextera_human_MAPK3_sgRNA_R	GTCTCGTGGGCTCGGAGATGTGTATAAGAGACAG GAGGAGTGGAGATGGCGGCG	Deep-seq for indels
Nextera_human_MAP2K1_sgRNA_F	TCGTCGGCAGCGTCAGATGTGTATAAGAGACAG CAGGACCAACTTGGAGGCCT	Deep-seq for indels
Nextera_human_MAP2K1_sgRNA_R	GTCTCGTGGGCTCGGAGATGTGTATAAGAGACAG CCTGGTCCCCAGGCTTCTAA	Deep-seq for indels
Nextera_human_MAPK1_sgRNA_F	TCGTCGGCAGCGTCAGATGTGTATAAGAGACAG GCTCCTGAAGGGCTCGGGAA	Deep-seq for indels
Nextera_human_MAPK1_sgRNA_R	GTCTCGTGGGCTCGGAGATGTGTATAAGAGACAG CCCATCAGCAATGCACCTGT	Deep-seq for indels
Nextera_human_LYN_sgRNA_F	TCGTCGGCAGCGTCAGATGTGTATAAGAGACAG CTGTGAAAACCCTGAAGCCA	Deep-seq for indels
Nextera_human_LYN_sgRNA_R	GTCTCGTGGGCTCGGAGATGTGTATAAGAGACAG CCTGATTTTTCGGTAGTGGG	Deep-seq for indels
Nextera_human_RAF1_sgRNA_F	TCGTCGGCAGCGTCAGATGTGTATAAGAGACAG TAATTGGCCCCTCCAGCCCA	Deep-seq for indels
Nextera_human_RAF1_sgRNA_R	GTCTCGTGGGCTCGGAGATGTGTATAAGAGACAG CAACCTGGCAATTGTGACCC	Deep-seq for indels
Nextera_human_BRAF_sgRNA_F	TCGTCGGCAGCGTCAGATGTGTATAAGAGACAG CCAGCCATTAGTTAGCATCC	Deep-seq for indels
Nextera_human_BRAF_sgRNA_R	GTCTCGTGGGCTCGGAGATGTGTATAAGAGACAG CATGGGCTATTCCACAAAGC	Deep-seq for indels
Abbreviations: F, forward; R,reverse

## Sheet: b.Antibodies and Key Reagents
EV Table 6. Key reagents used in this study
Reagent/Resource	Reference or Source	Identifier or Catalog Number
Antibodies
PE-conjugated mouse monoclonal anti-human CD34	Miltenyi Biotec	Cat# 130-081-002, RRID:AB_244351
FITC-conjugated mouse monoclonal anti-CD235	BD Biosciences	Cat# 561017, RRID:AB_2034026
APC-conjugated mouse monoclonal anti-Band 3	Gift from Xiuli An group, New York Blood Center	N/A
VioBlue-conjugated mouse monoclonal anti-CD49d	Miltenyi Biotec	Cat# 130-099-680, RRID:AB_2660794
Rabbit polyclonal anti-Human-PIM1	Cell Signaling	Cat#: 2907, RRID:AB_2283785
Mouse monoclonal anti-Beta-Actin (Clone AC-74)	Sigma-Aldrich	Cat# A2228, RRID:AB_476697
Goat anti-rabbit IgG [H+L] conjugated with HRP	Invitrogen	Cat#31460, RRID: AB_228341
Experimental Models
G-CSF-mobilized human CD34+ HPSCs	Key Biologics, Lifeblood	Healthy adult donors
Human, HUDEP-2	Kurita et al., 2013	N/A
Chemicals, Enzymes and other reagents
IMDM(base)	Thermo Fisher Scientific	Cat#12440061
StemSpan serum-free medium, SFEM	Stem Cell Technologies	Cat#09650
DMEM	Thermo Fisher Scientific	Cat#21013024
Penicillin/Streptomycin	Thermo Fisher Scientific	Cat#1507063
Human AB serum	Atlanta Biologicals	Cat#S40110
Human Male AB plasma	Sera Care	Cat#501973
Heparin	Sagent Pharmaceuticals	Cat# NDC # 25021-401-02
Insulin	Lilly	Cat# Humulin® R U-100, NDC # 0002-8215-17
Human Holo-transferrin	Sigma-Aldrich	Cat# T0665
Human Stem Cell Factor (hSCF)	R&D Systems	Cat# 255-SC
Human IL-3	R&D Systems	Cat# 203-IL
EPO	Amgen	Cat# EPOGEN®, NDC # 55513-144-01
Blasticidin	Thermo Fisher Scientific	Cat#A1113903
Puromycin	Thermo Fisher Scientific	Cat#A1113803
Trypsin	Sigma-Aldrich	T6567-1MG
LyC	Wako	129-02541
Commercial Assays
Gibson Assembly kit	NEB	Cat#E5510S
DNeasy Blood and Tissue kit	Qiagen	Cat#69504
CloneAmp HiFi PCR Premix	TaKaRa	Cat#6392298
PCR purification kit	Qiagen	Cat#28104
May-Grünwald solution	Sigma-Aldrich	Cat#MG1L
Giemsa solution	Sigma-Aldrich	Cat#GS500
IP lysis buffer	Thermo Fisher Scientific	Cat#87787
Pierce ECL Plus substrate	Thermo Fisher Scientific	Cat#PI80196
Recombinant DNA
LRG2.1 vector	Tarumoto et al., 2018	Addgene #108098
pXPR_003	Sanjana et al., 2014	Addgene #52963
Software
MAGeCK	Li, Xu et al., 2014,	http://liulab.dfci.harvard.edu/Mageck/
MAGeCKFlute	Wang, Wang et al., 2019	https://bioconductor.org/packages/devel/bioc/vignettes/MAGeCKFlute/inst/doc/MAGeCKFlute.html
Spectromine version (1.0.21621.8.15296)	Biognosys AG
Spectronaut (version 12.0.20491.9.26669)	Biognosys AG
Perseus (version 1.6.0.9)	(Tyanova et al., 2016	https://maxquant.net/perseus/
MaxQuant (version 1.6.2.10)	Cox and Mann, 2008; Cox et al., 2011)	https://maxquant.net/maxquant/
GraphPad Prism (version 7.03)		https://www.graphpad.com/
