# Supplementary material for: Integrative proteomics reveals principles of dynamic phosphosignaling networks in human erythropoiesis
Source: Mol Syst Biol. 2020 Dec 1;16(12):e9813. doi: 10.15252/msb.20209813 (PMC7706838; doi:10.15252/msb.20209813)
Supplement: Supplementary file 6 — Dataset EV1 [file MSB-16-e9813-s006.xlsx]

## Sheet: filtered
Progenitor_2	Progenitor_3	Progenitor_4	Progenitor_1	P1andP2_1	P1andP2_2	P1andP2_3	P1andP2_4	P3_D7_TR1	P3_D7_TR2	P3_D7_TR3	P3_1	P3_2	P3_3	P3_4	P4_1	P4_2	P4_3	P4_4	P5_1	P5_2	P5_3	P5_4	GO: biological process	GO: molecular function	GO: cellular component	Qvalue	Genes	ProteinAccessions	ProteinDescriptions	ProteinGroups	ProteinNames	UniProtIds
14.0765	14.0624	14.3739	13.9669	13.9394	13.8614	14.0211	14.2525	14.0002	13.9116	13.9486	13.8808	13.9146	13.7723	14.1695	13.7626	13.8748	13.8575	13.8734	13.9789	13.9718	14.1139	13.6303	developmental process;mRNA processing;regulation of alternative mRNA splicing, via spliceosome;RNA splicing	mRNA binding;protein binding;RNA binding	nuclear speck;nucleoplasm;nucleus;ribonucleoprotein complex	8.94e-05	NSRP1	A0A024QZ33;Q9H0G5	Isoform of Q9H0G5, Coiled-coil domain containing 55, isoform CRA_a;Nuclear speckle splicing regulatory protein 1	A0A024QZ33;Q9H0G5	A0A024QZ33_HUMAN;NSRP1_HUMAN	A0A024QZ33;Q9H0G5
12.5599	13.2539	11.6531	12.6726	12.0316	12.8465	12.6108	12.3513	14.1772	13.3789	12.8219	12.0574	12.8648	14.13	13.4237	12.7348	12.618	13.1028	12.5197	13.5489	13.3688	12.7608	10.4783	action potential;amyloid precursor protein catabolic process;arginine transport;associative learning;autophagosome maturation;cellular amino acid metabolic process;ceramide metabolic process;galactosylceramide metabolic process;globoside metabolic process;glucosylceramide metabolic process;ionotropic glutamate receptor signaling pathway;lysosomal lumen acidification;lysosomal lumen pH elevation;l…	protein binding;unfolded protein binding	autophagosome;caveola;cytoplasm;early endosome;endoplasmic reticulum;Golgi apparatus;Golgi membrane;Golgi stack;integral component of endoplasmic reticulum membrane;integral component of membrane;late endosome;lysosomal membrane;lysosome;membrane raft;mitochondrion;neuron projection;nucleus;plasma membrane;synaptic vesicle;trans-Golgi network	1.39e-07	CLN3;CLN3;CLN3;CLN3;CLN3;;CLN3;CLN3;CLN3;CLN3;CLN3;CLN3;CLN3	A0A024QZB8;A0A0A0MRC7;A0A0D9SFH9;A0A1B0GV71;A0A1B0GW34;A0A1B0GWD3;H3BR00;Q13286;Q13286-2;Q13286-3;Q13286-4;Q13286-5;Q9UBD8	Isoform of Q13286, Battenin;Isoform of Q13286, Battenin;Isoform of Q13286, Battenin;Isoform of Q13286, Battenin;Isoform of Q13286, Battenin;Isoform of Q13286, Battenin;Isoform of Q13286, Battenin;Battenin;Isoform of Q13286, Isoform 2 of Battenin;Isoform of Q13286, Isoform 3 of Battenin;Isoform of Q13286, Isoform 4 of Battenin;Isoform of Q13286, Isoform 5 of Battenin;Isoform of Q13286, Battenin	A0A024QZB8;A0A0A0MRC7;A0A0D9SFH9;A0A1B0GV71;A0A1B0GW34;A0A1B0GWD3;H3BR00;Q13286;Q13286-2;Q13286-3;Q13286-4;Q13286-5;Q9UBD8	A0A024QZB8_HUMAN;A0A0A0MRC7_HUMAN;A0A0D9SFH9_HUMAN;A0A1B0GV71_HUMAN;A0A1B0GW34_HUMAN;A0A1B0GWD3_HUMAN;H3BR00_HUMAN;CLN3_HUMAN;CLN3_HUMAN;CLN3_HUMAN;CLN3_HUMAN;CLN3_HUMAN;Q9UBD8_HUMAN	A0A024QZB8;A0A0A0MRC7;A0A0D9SFH9;A0A1B0GV71;A0A1B0GW34;A0A1B0GWD3;H3BR00;Q13286;Q13286-2;Q13286-3;Q13286-4;Q13286-5;Q9UBD8
11.7777	11.7367	11.9725	11.8966	12.0029	11.623	12.2599	12.1379	11.775	11.4584	NaN	11.4512	11.4171	NaN	NaN	NaN	NaN	NaN	NaN	NaN	NaN	NaN	NaN	chromatin remodeling;histone H3 acetylation;positive regulation of histone acetylation;positive regulation of nucleic acid-templated transcription;regulation of transcription by RNA polymerase II	chromatin binding;DNA binding;DNA-binding transcription factor activity, RNA polymerase II-specific;histone acetyltransferase activity;protein binding;transcription coactivator activity	chromosome;nucleus;PCAF complex;SAGA-type complex	0.00196283	TADA2A	A0A024R0Y4;O75478	Isoform of O75478, Transcriptional adapter;Transcriptional adapter 2-alpha	A0A024R0Y4;O75478	A0A024R0Y4_HUMAN;TAD2A_HUMAN	A0A024R0Y4;O75478
15.2275	15.2983	15.8713	15.2049	15.1392	15.0724	14.8756	14.9243	15.1627	15.182	15.2013	15.4009	15.3873	15.302	15.4722	15.2963	15.5158	15.579	15.6894	15.9201	15.9429	15.9794	15.9477	cell population proliferation;microtubule polymerization;negative regulation of microtubule depolymerization;neuron projection development;signal transduction	growth factor activity;microtubule binding;tubulin binding	cytosol;extracellular region;nucleoplasm;nucleus	1.58e-06	HDGFRP3;HDGFL3	A0A024R216;Q9Y3E1	Isoform of Q9Y3E1, Hepatoma-derived growth factor, related protein 3, isoform CRA_a;Hepatoma-derived growth factor-related protein 3	A0A024R216;Q9Y3E1	A0A024R216_HUMAN;HDGR3_HUMAN	A0A024R216;Q9Y3E1
16.7027	16.5145	16.733	16.519	16.6883	16.6259	16.4096	16.6041	16.5831	16.5667	16.5499	16.609	16.6727	16.5812	16.6895	16.5939	16.5248	16.3558	16.4966	16.4935	16.5199	16.3396	16.5599	peptide metabolic process;proteolysis	aminopeptidase activity;identical protein binding;metalloaminopeptidase activity;protein binding;zinc ion binding	blood microparticle;cytoplasm;cytosol;extracellular region;nucleus	7.98e-11	DNPEP	A0A024R442;E7ETB3;Q9ULA0	Isoform of Q9ULA0, Aspartyl aminopeptidase, isoform CRA_b;Isoform of Q9ULA0, Aspartyl aminopeptidase, isoform CRA_c;Aspartyl aminopeptidase	A0A024R442;E7ETB3;Q9ULA0	A0A024R442_HUMAN;E7ETB3_HUMAN;DNPEP_HUMAN	A0A024R442;E7ETB3;Q9ULA0
17.7918	17.9102	18.0612	17.8092	17.694	17.5792	17.7414	17.7057	17.6559	17.6619	17.6607	17.6429	17.6633	17.4486	17.3699	17.3889	17.4151	17.29	17.3219	16.5513	16.541	16.7084	16.7074				5.18e-11	HDLBP	A0A024R4E5	Isoform of Q00341, High density lipoprotein binding protein (Vigilin), isoform CRA_a	A0A024R4E5	A0A024R4E5_HUMAN	A0A024R4E5
22.1569	22.1724	22.2777	22.2873	22.1995	22.134	22.2408	22.3179	22.155	22.2547	22.19	22.2161	22.314	22.3358	22.062	21.8223	22.2074	21.982	22.3289	21.5682	21.8601	21.8597	21.9694	nuclear-transcribed mRNA catabolic process, nonsense-mediated decay;positive regulation of cell population proliferation;positive regulation of translational fidelity;rRNA processing;SRP-dependent cotranslational protein targeting to membrane;translation;translational initiation;viral transcription	protein binding;RNA binding;rRNA binding;structural constituent of ribosome;translation regulator activity	cytoplasm;cytosol;cytosolic small ribosomal subunit;extracellular exosome;focal adhesion;membrane;nucleolus;nucleoplasm;nucleus;ribonucleoprotein complex;ribosome;synapse	5.41e-11	RPS9	A0A024R4M0;P46781	Isoform of P46781, 40S ribosomal protein S9;40S ribosomal protein S9	A0A024R4M0;P46781	A0A024R4M0_HUMAN;RS9_HUMAN	A0A024R4M0;P46781
17.6019	17.9017	18.0064	17.5537	17.5071	17.545	17.557	17.5672	17.7723	17.7311	17.6477	17.6912	17.8205	17.7312	17.9962	17.9233	18.0807	18.1615	18.3952	18.9117	19.123	18.7173	19.0251	blood coagulation;cellular response to nerve growth factor stimulus;cholesterol homeostasis;cilium assembly;endocytic recycling;endocytosis;intracellular protein transport;low-density lipoprotein particle clearance;neuron projection development;positive regulation of cholesterol storage;positive regulation of endocytic recycling;positive regulation of myoblast fusion;protein homooligomerization;p…	ATP binding;cadherin binding;calcium ion binding;GTP binding;identical protein binding;protein binding;Rab GTPase binding	ciliary pocket membrane;early endosome membrane;endosome membrane;extracellular exosome;lipid droplet;membrane;plasma membrane;platelet dense tubular network membrane;recycling endosome membrane	5.18e-11	EHD1	A0A024R571;Q9H4M9	Isoform of Q9H4M9, EH domain-containing protein 1;EH domain-containing protein 1	A0A024R571;Q9H4M9	A0A024R571_HUMAN;EHD1_HUMAN	A0A024R571;Q9H4M9
14.243	14.3352	15.0498	14.0393	13.4447	13.5473	13.8508	13.708	12.5588	14.3455	12.7007	13.291	13.4839	13.7605	14.4241	13.8591	13.5137	13.7057	14.7934	11.8218	11.9374	NaN	NaN	brain development;glycosylation;lysosomal lumen acidification;neurogenesis;neuron maturation;positive regulation of GTP binding;protein catabolic process;retrograde transport, endosome to Golgi;signal peptide processing	mannose binding;protein binding	cytosol;endoplasmic reticulum;extracellular exosome;Golgi apparatus;integral component of membrane;lysosomal membrane;lysosome;perinuclear region of cytoplasm	3.86e-05	CLN5	A0A024R644;A0A0A0MRU5;A0A1B0GWI2;O75503	Isoform of O75503, Ceroid-lipofuscinosis neuronal protein 5;Isoform of O75503, Ceroid-lipofuscinosis neuronal protein 5;Isoform of O75503, Ceroid-lipofuscinosis neuronal protein 5 (Fragment);Ceroid-lipofuscinosis neuronal protein 5	A0A024R644;A0A0A0MRU5;A0A1B0GWI2;O75503	A0A024R644_HUMAN;A0A0A0MRU5_HUMAN;A0A1B0GWI2_HUMAN;CLN5_HUMAN	A0A024R644;A0A0A0MRU5;A0A1B0GWI2;O75503
13.6528	14.3782	13.7074	13.4909	13.6355	14.6948	13.9592	15.1481	14.8701	14.9352	14.1068	14.4647	13.4246	14.9527	15.3832	14.5082	14.2923	14.3169	15.8356	15.2586	15.3002	15.7139	16.0758				4.77e-09	SERPINA1	A0A024R6I7	Isoform of P01009, Alpha-1-antitrypsin	A0A024R6I7	A0A024R6I7_HUMAN	A0A024R6I7
10.5718	10.5632	10.9962	10.6151	11.2416	11.1533	11.0637	NaN	11.151	11.0137	NaN	11.286	NaN	11.5765	NaN	NaN	NaN	NaN	NaN	NaN	NaN	NaN	NaN	catabolic process;prostaglandin metabolic process;xenobiotic metabolic process	carboxylic ester hydrolase activity;methyl indole-3-acetate esterase activity;methylumbelliferyl-acetate deacetylase activity	endoplasmic reticulum;endoplasmic reticulum lumen;extracellular space	0.000966235	CES2	A0A024R6X1;O00748	Isoform of O00748, Carboxylic ester hydrolase;Cocaine esterase	A0A024R6X1;O00748	A0A024R6X1_HUMAN;EST2_HUMAN	A0A024R6X1;O00748
14.7991	14.7861	14.7945	15.0577	14.8765	14.8694	15.023	15.3441	14.9354	14.9925	14.9758	15.1165	15.0563	14.7296	15.3578	15.3159	14.8014	15.1515	14.8945	15.5464	15.8156	15.2238	15.6309	chromatin-mediated maintenance of transcription;transcription elongation from RNA polymerase II promoter	metal ion binding;protein binding;RNA polymerase II complex binding	transcription elongation factor complex	2.75e-07	ELOF1	A0A024R7E8;K7EMV4;K7EN05;K7EPC8;K7EQ44;P60002	Isoform of P60002, Transcription elongation factor 1 homolog;Isoform of P60002, Transcription elongation factor 1 homolog;Isoform of P60002, Transcription elongation factor 1 homolog;Isoform of P60002, Transcription elongation factor 1 homolog;Isoform of P60002, Transcription elongation factor 1 homolog;Transcription elongation factor 1 homolog	A0A024R7E8;K7EMV4;K7EN05;K7EPC8;K7EQ44;P60002	A0A024R7E8_HUMAN;K7EMV4_HUMAN;K7EN05_HUMAN;K7EPC8_HUMAN;K7EQ44_HUMAN;ELOF1_HUMAN	A0A024R7E8;K7EMV4;K7EN05;K7EPC8;K7EQ44;P60002
12.3985	12.4954	13.5548	12.352	NaN	11.985	11.9735	12.3301	12.2443	12.3214	12.068	12.2255	12.2159	NaN	NaN	11.7833	11.6487	NaN	NaN	NaN	NaN	NaN	NaN	positive regulation of transcription by RNA polymerase II;Ras protein signal transduction	DNA binding;DNA-binding transcription factor activity;histone deacetylase binding;transcription coregulator activity	cytosol;intercellular bridge;nucleoplasm;nucleus	0.00121123	RFXANK	A0A024R7P0;O14593;O14593-2;O14593-3	Isoform of O14593, DNA-binding protein RFXANK;DNA-binding protein RFXANK;Isoform of O14593, Isoform 2 of DNA-binding protein RFXANK;Isoform of O14593, Isoform 3 of DNA-binding protein RFXANK	A0A024R7P0;O14593;O14593-2;O14593-3	A0A024R7P0_HUMAN;RFXK_HUMAN;RFXK_HUMAN;RFXK_HUMAN	A0A024R7P0;O14593;O14593-2;O14593-3
16.3713	16.4949	16.5412	16.3563	16.1059	16.1432	16.2829	16.3757	15.878	16.001	16.0121	15.8178	16.0211	15.7512	15.7028	15.5934	15.5703	15.2646	15.3017	14.4345	14.5291	14.6658	14.3903	mRNA destabilization;negative regulation of type I interferon-mediated signaling pathway;positive regulation of translation;positive regulation of translational initiation	N6-methyladenosine-containing RNA binding;protein binding;ribosome binding;RNA binding	cytosol	8.21e-11	YTHDF3	A0A024R7W5;A0A087WY31;A0A087X0Q1;Q7Z739	Isoform of Q7Z739, YTH domain family, member 3, isoform CRA_a;Isoform of Q7Z739, YTH domain-containing family protein 3;Isoform of Q7Z739, YTH domain-containing family protein 3;YTH domain-containing family protein 3	A0A024R7W5;A0A087WY31;A0A087X0Q1;Q7Z739	A0A024R7W5_HUMAN;A0A087WY31_HUMAN;A0A087X0Q1_HUMAN;YTHD3_HUMAN	A0A024R7W5;A0A087WY31;A0A087X0Q1;Q7Z739
18.9803	19.0685	19.1845	18.9571	19.0498	18.9812	19.0358	19.1285	19.0402	18.989	18.9933	18.9929	19.1052	19.0828	19.0192	19.0683	19.087	19.0976	19.1329	19.1365	19.2561	19.0622	19.2697	anaphase-promoting complex-dependent catabolic process;antigen processing and presentation of exogenous peptide antigen via MHC class I, TAP-dependent;Fc-epsilon receptor signaling pathway;interleukin-1-mediated signaling pathway;MAPK cascade;negative regulation of canonical Wnt signaling pathway;negative regulation of G2/M transition of mitotic cell cycle;neutrophil degranulation;NIK/NF-kappaB s…	endopeptidase activity;protein binding;threonine-type endopeptidase activity	cytoplasm;cytosol;extracellular exosome;extracellular region;ficolin-1-rich granule lumen;nucleoplasm;nucleus;P-body;proteasome complex;proteasome core complex;proteasome core complex, alpha-subunit complex;secretory granule lumen	9.8e-11	PSMA2	A0A024RA52;P25787	Isoform of P25787, Proteasome subunit alpha type;Proteasome subunit alpha type-2	A0A024RA52;P25787	A0A024RA52_HUMAN;PSA2_HUMAN	A0A024RA52;P25787
15.1238	15.152	15.3974	15.0851	15.0579	15.0625	15.199	15.3002	15.2135	15.2758	15.2161	15.0153	15.1308	15.6224	15.3474	15.0732	15.1021	15.282	15.3924	14.7998	14.9816	15.0577	15.2293				6.05e-10	ELOA	A0A024RAC6	Isoform of Q14241, Elongin-A	A0A024RAC6	A0A024RAC6_HUMAN	A0A024RAC6
13.7388	13.9963	14.3007	13.3222	13.3344	13.3373	12.6167	12.7022	NaN	12.6335	12.5872	13.1124	13.4903	13.4685	13.6574	13.5517	13.2895	13.3936	13.3716	13.1949	NaN	13.1883	13.0833	excretion;organic cation transport;xenobiotic detoxification by transmembrane export across the plasma membrane;xenobiotic transport	symporter activity;transmembrane transporter activity;ubiquitin protein ligase binding	apical plasma membrane;cytoplasm;integral component of membrane;membrane;nuclear envelope;plasma membrane	0.00861177	SLC22A18	A0A024RCG2;A0A0J9YWM3;E9PRM7;Q96BI1	Isoform of Q96BI1, Solute carrier family 22 (Organic cation transporter), member 18, isoform CRA_a;Isoform of Q96BI1, Solute carrier family 22 member 18;Isoform of Q96BI1, Solute carrier family 22 member 18;Solute carrier family 22 member 18	A0A024RCG2;A0A0J9YWM3;E9PRM7;Q96BI1	A0A024RCG2_HUMAN;A0A0J9YWM3_HUMAN;E9PRM7_HUMAN;S22AI_HUMAN	A0A024RCG2;A0A0J9YWM3;E9PRM7;Q96BI1
12.1402	12.2859	11.8638	11.7084	11.7866	11.8157	11.9757	12.6144	12.672	12.0974	11.6203	11.397	11.5387	11.6908	11.5556	9.7061	11.4228	12.6317	NaN	NaN	NaN	NaN	NaN	myelination;negative regulation of transcription, DNA-templated;regulation of transcription, DNA-templated	DNA-binding transcription factor activity;metal ion binding;nucleic acid binding;protein binding	cytosol;nucleoplasm;nucleus	0.000131175	ZSCAN26	A0A024RCN4;A0A087X2F1;B4DMT1;Q16670;Q16670-2	Isoform of Q16670, Zinc finger and SCAN domain-containing protein 26;Isoform of Q16670, Zinc finger and SCAN domain-containing protein 26;Isoform of Q16670, Zinc finger and SCAN domain-containing protein 26;Zinc finger and SCAN domain-containing protein 26;Isoform of Q16670, Isoform 2 of Zinc finger and SCAN domain-containing protein 26	A0A024RCN4;A0A087X2F1;B4DMT1;Q16670;Q16670-2	A0A024RCN4_HUMAN;A0A087X2F1_HUMAN;B4DMT1_HUMAN;ZSC26_HUMAN;ZSC26_HUMAN	A0A024RCN4;A0A087X2F1;B4DMT1;Q16670;Q16670-2
17.7016	17.4608	17.7425	17.7758	17.8859	17.9215	17.7031	17.9525	17.9788	17.9122	17.9952	17.8291	18.0336	17.9107	17.8032	18.0777	18.0732	18.0157	18.0164	18.1342	18.1856	18.2313	18.2828	apoptotic process;brain development;cell differentiation;chromatin organization;endoplasmic reticulum stress-induced pre-emptive quality control;ER-associated misfolded protein catabolic process;immune response-activating cell surface receptor signaling pathway;internal peptidyl-lysine acetylation;intrinsic apoptotic signaling pathway in response to DNA damage by p53 class mediator;intrinsic apop…	Hsp70 protein binding;misfolded protein binding;polyubiquitin modification-dependent protein binding;proteasome binding;protein binding;ribosome binding;signaling receptor binding;ubiquitin protein ligase binding;ubiquitin-specific protease binding	BAT3 complex;cytoplasm;cytosol;extracellular exosome;intracellular membrane-bounded organelle;membrane;nucleoplasm;nucleus	7.49e-11	BAG6	A0A024RCR6;A0A0G2JK23;P46379;P46379-2;P46379-3	Isoform of P46379, HLA-B associated transcript 3, isoform CRA_a;Isoform of P46379, Large proline-rich protein BAG6;Large proline-rich protein BAG6;Isoform of P46379, Isoform 2 of Large proline-rich protein BAG6;Isoform of P46379, Isoform 3 of Large proline-rich protein BAG6	A0A024RCR6;A0A0G2JK23;P46379;P46379-2;P46379-3	A0A024RCR6_HUMAN;A0A0G2JK23_HUMAN;BAG6_HUMAN;BAG6_HUMAN;BAG6_HUMAN	A0A024RCR6;A0A0G2JK23;P46379;P46379-2;P46379-3
13.8404	13.112	13.406	13.1715	13.1466	13.1671	13.1682	13.8226	13.6862	13.5936	13.1902	13.3326	13.2636	14.092	13.2123	13.4055	13.3254	13.6608	13.7326	NaN	14.6356	NaN	NaN	ion transmembrane transport;phospholipid translocation;positive regulation of B cell differentiation;pre-B cell differentiation	ATP binding;ATPase-coupled intramembrane lipid transporter activity;magnesium ion binding;protein binding	endoplasmic reticulum;endoplasmic reticulum membrane;integral component of membrane;lysosomal membrane;plasma membrane;recycling endosome;trans-Golgi network	0.000332184	ATP11C	A0A067XG54;Q8NB49;Q8NB49-2;Q8NB49-3;Q8NB49-4	Isoform of Q8NB49, Phospholipid-transporting ATPase;Phospholipid-transporting ATPase IG;Isoform of Q8NB49, Isoform 2 of Phospholipid-transporting ATPase IG;Isoform of Q8NB49, Isoform 3 of Phospholipid-transporting ATPase IG;Isoform of Q8NB49, Isoform 4 of Phospholipid-transporting ATPase IG	A0A067XG54;Q8NB49;Q8NB49-2;Q8NB49-3;Q8NB49-4	A0A067XG54_HUMAN;AT11C_HUMAN;AT11C_HUMAN;AT11C_HUMAN;AT11C_HUMAN	A0A067XG54;Q8NB49;Q8NB49-2;Q8NB49-3;Q8NB49-4
13.1572	12.1907	13.3463	12.8997	12.7996	12.8471	12.2979	12.4027	12.0824	11.6397	11.8215	12.0673	12.2617	11.167	10.871	NaN	NaN	NaN	NaN	NaN	NaN	NaN	NaN	negative regulation of transcription, DNA-templated	protein binding;transcription coactivator binding	nucleus	0.000226755	VGLL4	A0A075B6E4;A0A0A6YYI5;G5E9M7;G5E9M9;Q14135;Q14135-2;Q14135-4	Isoform of Q14135, Transcription cofactor vestigial-like protein 4;Isoform of Q14135, Transcription cofactor vestigial-like protein 4;Isoform of Q14135, Transcription cofactor vestigial-like protein 4;Isoform of Q14135, Transcription cofactor vestigial-like protein 4;Transcription cofactor vestigial-like protein 4;Isoform of Q14135, Isoform 2 of Transcription cofactor vestigial-like protein 4;Iso…	A0A075B6E4;A0A0A6YYI5;G5E9M7;G5E9M9;Q14135;Q14135-2;Q14135-4	A0A075B6E4_HUMAN;A0A0A6YYI5_HUMAN;G5E9M7_HUMAN;G5E9M9_HUMAN;VGLL4_HUMAN;VGLL4_HUMAN;VGLL4_HUMAN	A0A075B6E4;A0A0A6YYI5;G5E9M7;G5E9M9;Q14135;Q14135-2;Q14135-4
12.7455	12.5751	12.6213	12.7271	12.4632	12.5272	12.9682	NaN	NaN	NaN	NaN	NaN	NaN	NaN	NaN	NaN	NaN	NaN	NaN	NaN	NaN	NaN	NaN				0.00460761	NOSIP	A0A075B6F9	Isoform of Q9Y314, Nitric oxide synthase-interacting protein	A0A075B6F9	A0A075B6F9_HUMAN	A0A075B6F9
16.2714	16.1682	17.3294	14.505	16.7032	16.4174	16.4515	16.7717	17.1664	17.1219	17.2324	16.71	17.0078	17.4592	17.7663	17.5545	18.189	18.1123	18.5466	18.6493	18.7282	18.6669	19.0452	cardiac muscle cell action potential;cardiac muscle contraction;cellular protein localization;cellular protein-containing complex assembly;cytoskeleton organization;muscle cell cellular homeostasis;muscle fiber development;muscle filament sliding;muscle organ development;negative regulation of peptidyl-cysteine S-nitrosylation;negative regulation of peptidyl-serine phosphorylation;peptide biosynt…	actin binding;dystroglycan binding;myosin binding;nitric-oxide synthase binding;protein binding;structural constituent of cytoskeleton;structural constituent of muscle;vinculin binding;zinc ion binding	cell surface;cell-substrate junction;costamere;cytoskeleton;cytosol;dystrophin-associated glycoprotein complex;filopodium;filopodium membrane;lateral plasma membrane;membrane raft;neuron projection terminus;postsynaptic membrane;protein-containing complex;sarcolemma;synapse;syntrophin complex;Z disc	1.7e-08	DMD	A0A075B6G3;A0A087WTU7;A0A087WV90;E9PDN5;P11532;P11532-4	Isoform of P11532, Dystrophin;Isoform of P11532, Dystrophin;Isoform of P11532, Dystrophin;Isoform of P11532, Dystrophin;Dystrophin;Isoform of P11532, Isoform 3 of Dystrophin	A0A075B6G3;A0A087WTU7;A0A087WV90;E9PDN5;P11532;P11532-4	A0A075B6G3_HUMAN;A0A087WTU7_HUMAN;A0A087WV90_HUMAN;E9PDN5_HUMAN;DMD_HUMAN;DMD_HUMAN	A0A075B6G3;A0A087WTU7;A0A087WV90;E9PDN5;P11532;P11532-4
NaN	NaN	13.7361	17.8651	13.7784	13.9321	14.0848	14.4063	14.0615	14.199	13.9485	13.7749	17.1257	13.5554	14.137	13.806	13.9249	14.0612	14.8131	14.9669	15.0669	14.2516	14.5303	adaptive immune response;complement activation;complement activation, classical pathway;Fc-epsilon receptor signaling pathway;Fc-gamma receptor signaling pathway involved in phagocytosis;immune response;immunoglobulin production;leukocyte migration;receptor-mediated endocytosis;regulation of complement activation;regulation of immune response		extracellular region;extracellular space;immunoglobulin complex;plasma membrane	3.33e-05	IGKV2D-29;IGKV2D-26;IGKV2-29	A0A075B6S2;A0A0A0MRZ7;A2NJV5	Immunoglobulin kappa variable 2D-29;Immunoglobulin kappa variable 2D-26;Immunoglobulin kappa variable 2-29	A0A075B6S2;A0A0A0MRZ7;A2NJV5	KVD29_HUMAN;KVD26_HUMAN;KV229_HUMAN	A0A075B6S2;A0A0A0MRZ7;A2NJV5
12.6245	12.7039	13.0507	12.5246	12.4271	12.5536	12.7351	12.5935	13.0478	12.9856	12.876	12.1152	12.3276	12.5713	11.9994	11.6386	12.1449	12.0463	12.4232	13.0001	13.1582	13.0317	12.9808	autophagosome assembly;autophagy;autophagy of mitochondrion;cell differentiation;cellular response to starvation;macroautophagy;mitophagy;negative regulation of cardiac muscle cell apoptotic process;negative regulation of cell population proliferation;negative regulation of neuron apoptotic process;neural tube development;positive regulation of autophagy;positive regulation of phosphatidylinosito…	GTPase binding;protein binding;ubiquitin protein ligase binding	autophagosome;axoneme;cytoplasm;cytosol;mitochondrial outer membrane;mitochondrion;perinuclear region of cytoplasm;phagocytic vesicle	3.7e-06	AMBRA1	A0A075B6T1;Q9C0C7;Q9C0C7-2;Q9C0C7-3;Q9C0C7-4;Q9C0C7-5	Isoform of Q9C0C7, Activating molecule in BECN1-regulated autophagy protein 1;Activating molecule in BECN1-regulated autophagy protein 1;Isoform of Q9C0C7, Isoform 2 of Activating molecule in BECN1-regulated autophagy protein 1;Isoform of Q9C0C7, Isoform 3 of Activating molecule in BECN1-regulated autophagy protein 1;Isoform of Q9C0C7, Isoform 4 of Activating molecule in BECN1-regulated autophagy…	A0A075B6T1;Q9C0C7;Q9C0C7-2;Q9C0C7-3;Q9C0C7-4;Q9C0C7-5	A0A075B6T1_HUMAN;AMRA1_HUMAN;AMRA1_HUMAN;AMRA1_HUMAN;AMRA1_HUMAN;AMRA1_HUMAN	A0A075B6T1;Q9C0C7;Q9C0C7-2;Q9C0C7-3;Q9C0C7-4;Q9C0C7-5
13.1917	12.964	12.9774	13.1547	13.0681	12.9151	12.796	12.9451	12.6112	12.7381	12.5636	12.9627	12.9021	12.8861	12.6002	12.8564	12.6941	12.1728	12.2055	12.4361	NaN	NaN	NaN				3.03e-05	KBTBD4	A0A075B6T4;Q9NVX7;Q9NVX7-2	Isoform of Q9NVX7, Kelch repeat and BTB domain-containing protein 4;Kelch repeat and BTB domain-containing protein 4;Isoform of Q9NVX7, Isoform 2 of Kelch repeat and BTB domain-containing protein 4	A0A075B6T4;Q9NVX7;Q9NVX7-2	A0A075B6T4_HUMAN;KBTB4_HUMAN;KBTB4_HUMAN	A0A075B6T4;Q9NVX7;Q9NVX7-2
11.4841	13.3306	14.0488	11.5007	NaN	NaN	NaN	NaN	NaN	13.8781	NaN	13.8923	13.9307	13.6045	NaN	NaN	NaN	NaN	NaN	NaN	NaN	NaN	NaN	intermediate filament bundle assembly;intermediate filament cytoskeleton organization;intermediate filament organization;negative regulation of cell migration;negative regulation of epithelial cell proliferation;negative regulation of keratinocyte migration;negative regulation of keratinocyte proliferation;negative regulation of wound healing;regulation of epithelium regeneration;wound healing	intermediate filament binding;keratin filament binding;RNA binding;structural molecule activity	apicolateral plasma membrane;basolateral plasma membrane;bicellular tight junction;cell periphery;cell projection;cytoplasm;cytoskeleton;hemidesmosome;intermediate filament;keratin filament;membrane;perinucleolar compartment	0.00634925	EPPK1	A0A075B730;P58107	Isoform of P58107, Epiplakin;Epiplakin	A0A075B730;P58107	A0A075B730_HUMAN;EPIPL_HUMAN	A0A075B730;P58107
16.7948	15.8222	15.0871	15.7709	16.9872	16.8959	16.9564	15.9005	16.6283	16.7801	16.8669	16.8698	16.4497	NaN	16.6266	NaN	16.7024	NaN	NaN	NaN	NaN	NaN	NaN	cellular protein-containing complex assembly;regulation of Golgi organization	enzyme binding;molecular adaptor activity;protein binding	centrosome;cytoplasm;Golgi apparatus;myofibril;nucleus	0.00236797	PDE4DIP	A0A075B749;A0A087WVF8;A0A087WX83;A0A0A0MRM1;Q5VU43;Q5VU43-3;Q5VU43-4;Q5VU43-6;Q5VU43-7	Isoform of Q5VU43, Myomegalin;Isoform of Q5VU43, Myomegalin;Isoform of Q5VU43, Myomegalin;Isoform of Q5VU43, Myomegalin;Myomegalin;Isoform of Q5VU43, Isoform 3 of Myomegalin;Isoform of Q5VU43, Isoform 4 of Myomegalin;Isoform of Q5VU43, Isoform 6 of Myomegalin;Isoform of Q5VU43, Isoform 7 of Myomegalin	A0A075B749;A0A087WVF8;A0A087WX83;A0A0A0MRM1;Q5VU43;Q5VU43-3;Q5VU43-4;Q5VU43-6;Q5VU43-7	A0A075B749_HUMAN;A0A087WVF8_HUMAN;A0A087WX83_HUMAN;A0A0A0MRM1_HUMAN;MYOME_HUMAN;MYOME_HUMAN;MYOME_HUMAN;MYOME_HUMAN;MYOME_HUMAN	A0A075B749;A0A087WVF8;A0A087WX83;A0A0A0MRM1;Q5VU43;Q5VU43-3;Q5VU43-4;Q5VU43-6;Q5VU43-7
16.7831	17.0183	17.2973	16.7176	16.3627	16.3569	16.4955	16.3365	16.3561	16.3714	16.3375	16.2087	16.3336	16.2534	16.5755	16.3039	16.1671	16.241	16.2976	15.8609	15.8795	15.9327	15.9792	negative regulation of appetite	calcium ion binding;DNA binding;protein binding	cytosol;endoplasmic reticulum;endoplasmic reticulum-Golgi intermediate compartment;extracellular exosome;extracellular space;Golgi apparatus;nuclear outer membrane;plasma membrane	5.18e-11	NUCB2	A0A087WSV8;P80303;P80303-2	Isoform of P80303, Nucleobindin 2, isoform CRA_b;Nucleobindin-2;Isoform of P80303, Isoform 2 of Nucleobindin-2	A0A087WSV8;P80303;P80303-2	A0A087WSV8_HUMAN;NUCB2_HUMAN;NUCB2_HUMAN	A0A087WSV8;P80303;P80303-2
18.6419	18.7946	18.9395	18.6054	18.5452	18.6207	18.5323	18.6452	18.5239	18.6007	18.5835	18.5244	18.6585	18.536	18.4538	18.487	18.5518	18.471	18.6907	18.7812	18.721	18.6865	18.8433	cell population proliferation;cell redox homeostasis;cellular oxidant detoxification;cellular response to oxidative stress;electron transport chain;mesoderm formation;nucleobase-containing small molecule interconversion;regulation of lipid metabolic process;selenium compound metabolic process;signal transduction	electron transfer activity;flavin adenine dinucleotide binding;protein binding;protein disulfide oxidoreductase activity;thioredoxin-disulfide reductase activity	cytoplasm;cytosol;extracellular exosome;fibrillar center;mitochondrion;nucleoplasm	8.28e-11	TXNRD1	A0A087WSW9;A0A087WSY9;A0A182DWI3;F8W809;Q16881;Q16881-2;Q16881-3;Q16881-4;Q16881-5;Q16881-6	Isoform of Q16881, Thioredoxin reductase 1, cytoplasmic;Isoform of Q16881, Thioredoxin reductase 1, cytoplasmic;Isoform of Q16881, Thioredoxin reductase 1, cytoplasmic;Isoform of Q16881, Thioredoxin reductase 1, cytoplasmic;Thioredoxin reductase 1, cytoplasmic;Isoform of Q16881, Isoform 2 of Thioredoxin reductase 1, cytoplasmic;Isoform of Q16881, Isoform 3 of Thioredoxin reductase 1, cytoplasmic;…	A0A087WSW9;A0A087WSY9;A0A182DWI3;F8W809;Q16881;Q16881-2;Q16881-3;Q16881-4;Q16881-5;Q16881-6	A0A087WSW9_HUMAN;A0A087WSY9_HUMAN;A0A182DWI3_HUMAN;F8W809_HUMAN;TRXR1_HUMAN;TRXR1_HUMAN;TRXR1_HUMAN;TRXR1_HUMAN;TRXR1_HUMAN;TRXR1_HUMAN	A0A087WSW9;A0A087WSY9;A0A182DWI3;F8W809;Q16881;Q16881-2;Q16881-3;Q16881-4;Q16881-5;Q16881-6
17.7687	17.9713	18.0769	17.6781	17.6892	17.7674	17.7041	17.8259	17.6019	17.5781	17.6038	17.5003	17.587	17.4086	17.5008	17.6586	17.5098	17.3587	17.2685	17.7809	17.8109	17.489	17.5963	aging;cellular oxidant detoxification;chromatin organization;glutathione metabolic process;lipoxygenase pathway;long-chain fatty acid biosynthetic process;multicellular organism development;negative regulation of ferroptosis;oxidation-reduction process;phospholipid metabolic process;protein polymerization;regulation of inflammatory response;response to estradiol;response to oxidative stress;sperm…	glutathione peroxidase activity;identical protein binding;peroxidase activity;phospholipid-hydroperoxide glutathione peroxidase activity;protein binding;selenium binding	cytosol;extracellular exosome;mitochondrion;nuclear envelope;nucleoplasm;nucleus;protein-containing complex	5.18e-11	GPX4	A0A087WT12;A0A087X2I2;P36969;P36969-2	Isoform of P36969, Glutathione peroxidase;Isoform of P36969, Glutathione peroxidase;Phospholipid hydroperoxide glutathione peroxidase;Isoform of P36969, Isoform Cytoplasmic of Phospholipid hydroperoxide glutathione peroxidase	A0A087WT12;A0A087X2I2;P36969;P36969-2	A0A087WT12_HUMAN;A0A087X2I2_HUMAN;GPX4_HUMAN;GPX4_HUMAN	A0A087WT12;A0A087X2I2;P36969;P36969-2
16.0375	16.231	16.2073	16.0892	15.6689	15.664	16.0256	16.0686	15.5497	15.6895	15.583	15.5377	15.4109	15.2046	14.9034	14.2748	14.7733	14.4711	14.3016	13.3856	13.7027	14.0103	NaN	maturation of SSU-rRNA from tricistronic rRNA transcript (SSU-rRNA, 5.8S rRNA, LSU-rRNA);post-translational protein modification;protein ubiquitination;rRNA processing	estrogen receptor binding;RNA binding	cell junction;centrosome;Cul4-RING E3 ubiquitin ligase complex;cytosol;nucleolus;nucleoplasm;nucleus;small-subunit processome	1.67e-10	DCAF13	A0A087WT20;Q9NV06	Isoform of Q9NV06, DDB1- and CUL4-associated factor 13;DDB1- and CUL4-associated factor 13	A0A087WT20;Q9NV06	A0A087WT20_HUMAN;DCA13_HUMAN	A0A087WT20;Q9NV06
13.5014	13.4977	13.5154	13.5162	13.3908	13.357	13.6537	13.6551	13.2763	13.1566	12.9654	13.2261	13.0901	12.631	12.7427	12.2155	12.6772	11.9743	NaN	NaN	NaN	12.32	NaN	single fertilization;ubiquitin-dependent ERAD pathway	protein binding	endoplasmic reticulum;integral component of endoplasmic reticulum membrane;nucleolus;nucleoplasm	7.29e-07	UBXN8	A0A087WT23;A0A087WV67;O00124;O00124-3	Isoform of O00124, UBX domain-containing protein 8;Isoform of O00124, UBX domain-containing protein 8;UBX domain-containing protein 8;Isoform of O00124, Isoform 3 of UBX domain-containing protein 8	A0A087WT23;A0A087WV67;O00124;O00124-3	A0A087WT23_HUMAN;A0A087WV67_HUMAN;UBXN8_HUMAN;UBXN8_HUMAN	A0A087WT23;A0A087WV67;O00124;O00124-3
14.4189	14.6108	14.8765	14.365	14.0411	13.9206	14.4251	14.4807	13.7669	13.8529	13.8309	13.6183	13.5713	13.7524	14.0985	13.3218	13.1873	NaN	NaN	NaN	NaN	NaN	NaN				5.91e-08	C12orf45	A0A087WT30;Q8N5I9	Isoform of Q8N5I9, Uncharacterized protein C12orf45;Uncharacterized protein C12orf45	A0A087WT30;Q8N5I9	A0A087WT30_HUMAN;CL045_HUMAN	A0A087WT30;Q8N5I9
15.1304	15.2625	15.2734	15.3395	14.5061	14.4624	14.367	14.3105	13.6699	13.647	13.6419	14.0253	13.9658	13.6124	13.2713	13.0833	13.1545	12.7551	13.0982	NaN	NaN	13.8441	NaN	cellular iron ion homeostasis;heme catabolic process;heme oxidation;iron ion homeostasis;neutrophil degranulation;response to hypoxia;response to oxidative stress	heme binding;heme oxygenase (decyclizing) activity;metal ion binding;protein binding	endoplasmic reticulum membrane;membrane;plasma membrane;specific granule membrane	2.13e-06	HMOX2	A0A087WT44;P30519;P30519-2	Isoform of P30519, Heme oxygenase 2;Heme oxygenase 2;Isoform of P30519, Isoform 2 of Heme oxygenase 2	A0A087WT44;P30519;P30519-2	A0A087WT44_HUMAN;HMOX2_HUMAN;HMOX2_HUMAN	A0A087WT44;P30519;P30519-2
12.8176	12.5492	12.1195	13.2314	13.0821	13.1366	12.8109	12.7668	12.8677	13.1458	13.6649	12.0794	13.0062	13.2303	13.1816	11.2553	12.9746	NaN	NaN	NaN	NaN	NaN	NaN	oxidation-reduction process;positive regulation of translational termination;protein hydroxylation	2-oxoglutarate-dependent dioxygenase activity;metal ion binding;protein binding	cytoplasm	0.00393036	JMJD4	A0A087WT84;Q9H9V9;Q9H9V9-2	Isoform of Q9H9V9, JmjC domain-containing protein 4;JmjC domain-containing protein 4;Isoform of Q9H9V9, Isoform 2 of JmjC domain-containing protein 4	A0A087WT84;Q9H9V9;Q9H9V9-2	A0A087WT84_HUMAN;JMJD4_HUMAN;JMJD4_HUMAN	A0A087WT84;Q9H9V9;Q9H9V9-2
15.9283	16.4383	15.704	16.0046	16.2102	16.1271	16.2028	16.101	16.2019	16.1722	15.9341	16.2985	15.9381	16.2149	16.4996	16.0947	16.2344	16.2637	16.6247	16.7046	16.5656	16.5706	16.447	cell cycle arrest;cellular response to amino acid stimulus;positive regulation of TOR signaling;protein localization to lysosome;regulation of cell size;regulation of macroautophagy	guanyl-nucleotide exchange factor activity;molecular adaptor activity;protein binding	intracellular membrane-bounded organelle;lysosomal membrane;lysosome;Ragulator complex	1.08e-08	LAMTOR4	A0A087WT92;Q0VGL1	Isoform of Q0VGL1, Ragulator complex protein LAMTOR4;Ragulator complex protein LAMTOR4	A0A087WT92;Q0VGL1	A0A087WT92_HUMAN;LTOR4_HUMAN	A0A087WT92;Q0VGL1
15.1461	15.6662	15.6748	15.1539	14.7548	14.8199	14.8958	15.0443	14.7626	14.7364	14.7729	14.6754	14.8292	15.1821	14.729	14.8581	15.0267	14.8365	14.7773	15.0419	15.37	15.1472	15.1827		hydrolase activity, acting on ester bonds;protein binding;zinc ion binding	extracellular exosome;nuclear body;nucleoplasm;nucleus	5.2e-07	C11orf54	A0A087WT99;Q9H0W9;Q9H0W9-2	Isoform of Q9H0W9, Ester hydrolase C11orf54;Ester hydrolase C11orf54;Isoform of Q9H0W9, Isoform 2 of Ester hydrolase C11orf54	A0A087WT99;Q9H0W9;Q9H0W9-2	A0A087WT99_HUMAN;CK054_HUMAN;CK054_HUMAN	A0A087WT99;Q9H0W9;Q9H0W9-2
13.1616	13.2561	11.484	13.0651	13.2178	12.8738	13.0009	13.6915	13.3253	13.1744	12.8623	13.1145	12.7834	14.2795	14.7941	14.9643	15.2493	15.7251	16.2821	NaN	NaN	17.4966	NaN	cellular response to hydrogen peroxide;cellular response to retinoic acid;chromatin remodeling;mitotic cell cycle;negative regulation of transcription by RNA polymerase II;negative regulation of transcription, DNA-templated;positive regulation of collagen biosynthetic process;positive regulation of glial cell proliferation;positive regulation of hepatic stellate cell activation;positive regulatio…	DNA-binding transcription activator activity, RNA polymerase II-specific;DNA-binding transcription factor activity, RNA polymerase II-specific;protein binding;RNA polymerase II proximal promoter sequence-specific DNA binding	nuclear matrix;nucleoplasm	0.00503769	MYB	A0A087WTI6;E9PJF1;E9PLN0;E9PQQ2;F8W8G5;P10242;P10242-10;P10242-11;P10242-2;P10242-4;P10242-6;P10242-7;P10242-8;Q708E1	Isoform of P10242, Transcriptional activator Myb;Isoform of P10242, Transcriptional activator Myb;Isoform of P10242, Transcriptional activator Myb;Isoform of P10242, Transcriptional activator Myb;Isoform of P10242, Transcriptional activator Myb;Transcriptional activator Myb;Isoform of P10242, Isoform 10 of Transcriptional activator Myb;Isoform of P10242, Isoform 11 of Transcriptional activator My…	A0A087WTI6;E9PJF1;E9PLN0;E9PQQ2;F8W8G5;P10242;P10242-10;P10242-11;P10242-2;P10242-4;P10242-6;P10242-7;P10242-8;Q708E1	A0A087WTI6_HUMAN;E9PJF1_HUMAN;E9PLN0_HUMAN;E9PQQ2_HUMAN;F8W8G5_HUMAN;MYB_HUMAN;MYB_HUMAN;MYB_HUMAN;MYB_HUMAN;MYB_HUMAN;MYB_HUMAN;MYB_HUMAN;MYB_HUMAN;Q708E1_HUMAN	A0A087WTI6;E9PJF1;E9PLN0;E9PQQ2;F8W8G5;P10242;P10242-10;P10242-11;P10242-2;P10242-4;P10242-6;P10242-7;P10242-8;Q708E1
13.0601	13.0373	13.1258	12.6212	13.4435	13.3728	13.2944	13.4435	13.5188	13.1839	13.1272	13.054	13.3114	13.6692	13.2055	14.118	13.8718	13.4469	NaN	NaN	NaN	NaN	NaN	B cell differentiation;calcium-mediated signaling using intracellular calcium source;contact inhibition;negative regulation of cell growth;negative regulation of cell migration;negative regulation of cell population proliferation;negative regulation of epidermal growth factor receptor signaling pathway;negative regulation of MAP kinase activity;negative regulation of platelet-derived growth facto…	beta-catenin binding;cadherin binding;delta-catenin binding;gamma-catenin binding;mitogen-activated protein kinase binding;phosphatase activity;platelet-derived growth factor receptor binding;protein binding;protein kinase binding;protein tyrosine phosphatase activity	cell surface;cell-cell junction;extracellular exosome;immunological synapse;integral component of plasma membrane;plasma membrane;ruffle membrane;specific granule membrane	0.000402279	PTPRJ	A0A087WTK0;A0A087WVC6;Q12913	Isoform of Q12913, Receptor-type tyrosine-protein phosphatase eta;Isoform of Q12913, Receptor-type tyrosine-protein phosphatase eta;Receptor-type tyrosine-protein phosphatase eta	A0A087WTK0;A0A087WVC6;Q12913	A0A087WTK0_HUMAN;A0A087WVC6_HUMAN;PTPRJ_HUMAN	A0A087WTK0;A0A087WVC6;Q12913
15.3468	15.2612	15.211	15.4887	15.8672	15.7533	15.6281	15.7342	15.7444	15.722	15.7145	15.8026	15.783	16.0119	15.7938	16.075	16.0551	16.3574	16.2	15.8746	15.8757	15.9469	15.9028	synaptic vesicle transport		autophagosome;cell junction;early endosome;endoplasmic reticulum;integral component of membrane;late endosome;recycling endosome;synaptic vesicle;trans-Golgi network	3.64e-10	TMEM230	A0A087WTT2;Q5JWB9;Q96A57;Q96A57-2	Isoform of Q96A57, Transmembrane protein 230;Isoform of Q96A57, Transmembrane protein 230 (Fragment);Transmembrane protein 230;Isoform of Q96A57, Isoform 1 of Transmembrane protein 230	A0A087WTT2;Q5JWB9;Q96A57;Q96A57-2	A0A087WTT2_HUMAN;Q5JWB9_HUMAN;TM230_HUMAN;TM230_HUMAN	A0A087WTT2;Q5JWB9;Q96A57;Q96A57-2
19.121	11.3408	NaN	17.8047	17.1036	18.0084	20.1256	18.1575	13.7996	18.6445	17.9401	11.3525	12.3524	NaN	13.1363	17.0171	NaN	NaN	12.127	NaN	NaN	NaN	NaN	ciliary basal body-plasma membrane docking;endosomal transport;G2/M transition of mitotic cell cycle;positive regulation of cold-induced thermogenesis;regulation of centriole replication;regulation of G2/M transition of mitotic cell cycle;regulation of stress fiber assembly	alpha-actinin binding;molecular_function;protein binding	centriole;centrosome;cilium;cytosol;spindle pole	0.00259623	ALMS1	A0A087WTU9;A0A087WV20;Q8TCU4;Q8TCU4-2;Q8TCU4-3	Isoform of Q8TCU4, Alstrom syndrome protein 1;Isoform of Q8TCU4, Alstrom syndrome protein 1;Alstrom syndrome protein 1;Isoform of Q8TCU4, Isoform 2 of Alstrom syndrome protein 1;Isoform of Q8TCU4, Isoform 3 of Alstrom syndrome protein 1	A0A087WTU9;A0A087WV20;Q8TCU4;Q8TCU4-2;Q8TCU4-3	A0A087WTU9_HUMAN;A0A087WV20_HUMAN;ALMS1_HUMAN;ALMS1_HUMAN;ALMS1_HUMAN	A0A087WTU9;A0A087WV20;Q8TCU4;Q8TCU4-2;Q8TCU4-3
15.6931	15.7728	15.8054	15.7663	15.7094	15.7638	15.7295	15.869	15.6379	15.7871	15.7242	15.8312	15.5791	15.5771	15.171	15.6015	15.6826	15.3233	15.2368	14.4845	13.5539	13.7143	13.5964	cell cycle;DNA repair;histone monoubiquitination;histone ubiquitination;maintenance of DNA methylation;negative regulation of transcription by RNA polymerase II;positive regulation of cellular protein metabolic process;positive regulation of DNA topoisomerase (ATP-hydrolyzing) activity;positive regulation of transcription by RNA polymerase II;protein autoubiquitination;protein ubiquitination;regu…	hemi-methylated DNA-binding;histone binding;identical protein binding;methylated histone binding;methyl-CpG binding;nucleosomal histone binding;protein binding;proximal promoter sequence-specific DNA binding;ubiquitin protein ligase activity;ubiquitin-protein transferase activity;zinc ion binding	euchromatin;heterochromatin;nuclear chromatin;nuclear heterochromatin;nuclear matrix;nucleus;replication fork	5.18e-11	UHRF1	A0A087WTW0;A0A087WVR3;Q96T88;Q96T88-2	Isoform of Q96T88, E3 ubiquitin-protein ligase UHRF1;Isoform of Q96T88, E3 ubiquitin-protein ligase UHRF1;E3 ubiquitin-protein ligase UHRF1;Isoform of Q96T88, Isoform 2 of E3 ubiquitin-protein ligase UHRF1	A0A087WTW0;A0A087WVR3;Q96T88;Q96T88-2	A0A087WTW0_HUMAN;A0A087WVR3_HUMAN;UHRF1_HUMAN;UHRF1_HUMAN	A0A087WTW0;A0A087WVR3;Q96T88;Q96T88-2
12.3495	11.9671	11.3983	12.4375	11.9807	12.1927	11.9472	12.4799	12.6134	12.509	12.2009	12.2969	12.3368	12.6635	13.0357	13.1571	12.8124	13.3072	13.2257	NaN	NaN	NaN	NaN	activation of cysteine-type endopeptidase activity involved in apoptotic process;apoptotic signaling pathway;cell cycle;cellular response to mechanical stimulus;extrinsic apoptotic signaling pathway via death domain receptors;Fas signaling pathway;negative regulation of nucleic acid-templated transcription;signal transduction	cysteine-type endopeptidase activator activity involved in apoptotic process;death receptor binding;DNA binding;peptidase activator activity involved in apoptotic process;protein binding;SUMO polymer binding;transcription corepressor activity	cytoplasm;mitochondrion;nucleoplasm;nucleus;PML body	0.000406885	CASP8AP2	A0A087WTW5;Q9UKL3	Isoform of Q9UKL3, CASP8-associated protein 2;CASP8-associated protein 2	A0A087WTW5;Q9UKL3	A0A087WTW5_HUMAN;C8AP2_HUMAN	A0A087WTW5;Q9UKL3
14.2616	14.6269	15.0157	14.1555	15.404	14.8719	14.9081	15.9469	14.8673	15.0472	15.1437	15.1792	14.8636	15.2255	14.9634	14.8781	15.1284	15.5088	15.2526	15.1074	14.8858	15.1572	15.4006	endoplasmic reticulum to Golgi vesicle-mediated transport;retrograde vesicle-mediated transport, Golgi to endoplasmic reticulum	protein binding	COPII-coated ER to Golgi transport vesicle;cytoplasm;endoplasmic reticulum;endoplasmic reticulum-Golgi intermediate compartment membrane;integral component of endoplasmic reticulum membrane;integral component of Golgi membrane;intracellular membrane-bounded organelle;membrane;nucleolus;nucleus	0.000367785	ERGIC2	A0A087WU02;Q96RQ1	Isoform of Q96RQ1, Endoplasmic reticulum-Golgi intermediate compartment protein 2;Endoplasmic reticulum-Golgi intermediate compartment protein 2	A0A087WU02;Q96RQ1	A0A087WU02_HUMAN;ERGI2_HUMAN	A0A087WU02;Q96RQ1
18.2755	18.1521	18.1213	18.0508	18.3457	18.2164	18.0299	18.3284	18.0637	18.0984	17.966	18.0754	18.1611	17.8521	18.2668	18.1692	17.9094	18.064	18.1001	18.1741	17.899	18.4792	18.3575	biological_process	molecular_function;protein binding	MICOS complex;mitochondrion	5.06e-07	MINOS1;MINOS1;MINOS1;MINOS1-NBL1;MINOS1-NBL1	A0A087WU07;Q5TGZ0;Q5TGZ0-2;R4GMM1;R4GNA1	Isoform of Q5TGZ0, MICOS complex subunit MIC10;MICOS complex subunit MIC10;Isoform of Q5TGZ0, Isoform 2 of MICOS complex subunit MIC10;Isoform of R4GNA1, MINOS1-NBL1 readthrough (Fragment);MICOS complex subunit MIC10 (Fragment)	A0A087WU07;Q5TGZ0;Q5TGZ0-2;R4GMM1;R4GNA1	A0A087WU07_HUMAN;MIC10_HUMAN;MIC10_HUMAN;R4GMM1_HUMAN;R4GNA1_HUMAN	A0A087WU07;Q5TGZ0;Q5TGZ0-2;R4GMM1;R4GNA1
12.3046	NaN	NaN	NaN	13.6633	14.7835	13.5082	14.671	15.0692	14.9687	15.0637	15.0174	14.967	15.5009	16.0148	16.2892	16.1138	16.7784	16.8175	16.8803	16.7688	16.9025	16.9834	leukocyte migration;viral entry into host cell	identical protein binding;protein binding;virus receptor activity	integral component of membrane;membrane;plasma membrane	1.1e-10	GYPA	A0A087WU29;A0A0C4DFT7;P02724;P02724-2;P02724-3	Isoform of P02724, Glycophorin;Isoform of P02724, Glycophorin;Glycophorin-A;Isoform of P02724, Isoform 2 of Glycophorin-A;Isoform of P02724, Isoform 3 of Glycophorin-A	A0A087WU29;A0A0C4DFT7;P02724;P02724-2;P02724-3	A0A087WU29_HUMAN;A0A0C4DFT7_HUMAN;GLPA_HUMAN;GLPA_HUMAN;GLPA_HUMAN	A0A087WU29;A0A0C4DFT7;P02724;P02724-2;P02724-3
16.7462	16.9724	16.9482	16.5933	16.591	16.6071	16.5682	16.6121	16.4531	16.5056	16.4319	16.5177	16.6654	16.7595	16.4217	16.2588	16.5219	16.714	16.7841	16.4949	16.6527	16.5254	16.8188	cognition;magnesium ion transmembrane transport;magnesium ion transport;neutrophil degranulation;protein N-linked glycosylation;protein N-linked glycosylation via asparagine;transmembrane transport	dolichyl-diphosphooligosaccharide-protein glycotransferase activity;magnesium ion transmembrane transporter activity	azurophil granule membrane;endoplasmic reticulum;integral component of plasma membrane;membrane;oligosaccharyltransferase complex;plasma membrane	1.99e-09	MAGT1	A0A087WU53;Q9H0U3	Isoform of Q9H0U3, Magnesium transporter protein 1;Magnesium transporter protein 1	A0A087WU53;Q9H0U3	A0A087WU53_HUMAN;MAGT1_HUMAN	A0A087WU53;Q9H0U3
13.4206	13.8736	14.1055	13.5149	13.1503	13.2158	13.1922	13.3246	13.1501	13.3887	13.2709	13.011	13.0416	12.8846	12.8208	12.7005	12.8246	12.6537	12.8511	NaN	NaN	NaN	NaN	actin cytoskeleton organization;positive regulation of transcription by RNA polymerase II;positive regulation of transcription via serum response element binding;smooth muscle cell differentiation	actin binding;actin monomer binding;leucine zipper domain binding;protein binding;transcription coactivator activity	cytoplasm;cytosol;nucleoplasm;nucleus	8.68e-05	MKL1	A0A087WU73;A0A087X287;B0QY83;E7ER32;Q969V6;W0Z7M9	Isoform of Q969V6, MKL/myocardin-like protein 1;Isoform of Q969V6, MKL/myocardin-like protein 1;Isoform of Q969V6, MKL/myocardin-like protein 1;Isoform of Q969V6, MKL/myocardin-like protein 1;MKL/myocardin-like protein 1;Isoform of Q969V6, MKL/myocardin-like protein 1	A0A087WU73;A0A087X287;B0QY83;E7ER32;Q969V6;W0Z7M9	A0A087WU73_HUMAN;A0A087X287_HUMAN;B0QY83_HUMAN;E7ER32_HUMAN;MKL1_HUMAN;W0Z7M9_HUMAN	A0A087WU73;A0A087X287;B0QY83;E7ER32;Q969V6;W0Z7M9
17.6773	17.889	17.8071	17.7092	17.4362	17.3751	17.3176	17.5039	17.165	17.0759	17.031	17.1608	17.1688	17.2039	17.159	16.8902	16.959	16.9256	16.9185	16.7146	16.8674	16.8731	16.7912	apoptotic process;mRNA splicing, via spliceosome;positive regulation of apoptotic process;somatic diversification of immunoglobulins	enzyme binding;protein binding	cytoplasm;membrane;nucleoplasm;nucleus;Prp19 complex;spliceosomal complex	8.41e-11	CTNNBL1	A0A087WUB9;Q8WYA6	Isoform of Q8WYA6, Beta-catenin-like protein 1;Beta-catenin-like protein 1	A0A087WUB9;Q8WYA6	A0A087WUB9_HUMAN;CTBL1_HUMAN	A0A087WUB9;Q8WYA6
16.4336	16.7647	16.8075	16.579	16.3232	16.3374	16.4741	16.5087	16.2035	16.3705	16.3594	16.2815	16.3424	16.589	16.3211	16.2462	16.3767	16.5545	16.6072	16.6706	16.5296	16.8626	16.5162	protein targeting to ER;signal peptide processing	peptidase activity	endoplasmic reticulum membrane;integral component of membrane;signal peptidase complex	9.79e-11	SPCS2	A0A087WUC6;E9PI68;Q15005	Isoform of Q15005, Signal peptidase complex subunit 2;Isoform of Q15005, Signal peptidase complex subunit 2;Signal peptidase complex subunit 2	A0A087WUC6;E9PI68;Q15005	A0A087WUC6_HUMAN;E9PI68_HUMAN;SPCS2_HUMAN	A0A087WUC6;E9PI68;Q15005
NaN	NaN	NaN	NaN	9.94564	9.712	10.5731	9.73228	NaN	9.25697	NaN	NaN	NaN	NaN	NaN	NaN	NaN	NaN	NaN	NaN	NaN	NaN	NaN	protein polyglutamylation		cytoplasm;microtubule	0.00599826	TPGS2	A0A087WUC8;A0A087X1R7;K7EKC0;K7EP30;K7ERK3;Q68CL5;Q68CL5-3;Q68CL5-5	Isoform of Q68CL5, Tubulin polyglutamylase complex subunit 2;Isoform of Q68CL5, Tubulin polyglutamylase complex subunit 2;Isoform of Q68CL5, Tubulin polyglutamylase complex subunit 2;Isoform of Q68CL5, Tubulin polyglutamylase complex subunit 2 (Fragment);Isoform of Q68CL5, Tubulin polyglutamylase complex subunit 2 (Fragment);Tubulin polyglutamylase complex subunit 2;Isoform of Q68CL5, Isoform 3 o…	A0A087WUC8;A0A087X1R7;K7EKC0;K7EP30;K7ERK3;Q68CL5;Q68CL5-3;Q68CL5-5	A0A087WUC8_HUMAN;A0A087X1R7_HUMAN;K7EKC0_HUMAN;K7EP30_HUMAN;K7ERK3_HUMAN;TPGS2_HUMAN;TPGS2_HUMAN;TPGS2_HUMAN	A0A087WUC8;A0A087X1R7;K7EKC0;K7EP30;K7ERK3;Q68CL5;Q68CL5-3;Q68CL5-5
14.0759	13.672	14.1112	14.1617	14.1087	14.1048	14.3662	14.27	13.9374	14.0031	14.0507	14.0836	14.1208	14.186	13.8645	13.637	13.8991	14.1032	13.8342	13.5535	13.2461	13.3668	13.6516		protein binding	nucleus	1.47e-07	LENG8	A0A087WUE4;C9JMY0;Q96PV6;Q96PV6-1	Isoform of Q96PV6, Leukocyte receptor cluster member 8;Isoform of Q96PV6, Leukocyte receptor cluster member 8;Leukocyte receptor cluster member 8;Isoform of Q96PV6, Isoform 2 of Leukocyte receptor cluster member 8	A0A087WUE4;C9JMY0;Q96PV6;Q96PV6-1	A0A087WUE4_HUMAN;C9JMY0_HUMAN;LENG8_HUMAN;LENG8_HUMAN	A0A087WUE4;C9JMY0;Q96PV6;Q96PV6-1
14.2414	14.1901	14.2337	14.0444	14.178	14.1802	14.2825	14.2652	14.3354	14.1968	13.9961	14.1954	14.1806	14.1617	14.0499	14.235	14.3057	14.1313	14.1452	16.0344	16.3395	12.989	13.0134	B cell differentiation;negative regulation of transcription, DNA-templated;regulation of transcription by RNA polymerase II	DNA binding;DNA-binding transcription factor activity, RNA polymerase II-specific;transcription corepressor activity	nuclear body;nucleoplasm;nucleus	0.000159044	GON4L	A0A087WUE6;Q3T8J9;Q3T8J9-2;Q3T8J9-3	Isoform of Q3T8J9, GON-4-like protein;GON-4-like protein;Isoform of Q3T8J9, Isoform 2 of GON-4-like protein;Isoform of Q3T8J9, Isoform 3 of GON-4-like protein	A0A087WUE6;Q3T8J9;Q3T8J9-2;Q3T8J9-3	A0A087WUE6_HUMAN;GON4L_HUMAN;GON4L_HUMAN;GON4L_HUMAN	A0A087WUE6;Q3T8J9;Q3T8J9-2;Q3T8J9-3
16.6233	17.2067	17.2545	16.6814	13.4942	13.4438	13.6083	13.7211	14.5508	14.5053	14.7777	13.3699	13.4214	15.1239	12.3419	NaN	NaN	13.0087	12.8881	13.4072	13.2377	14.6529	13.4214	defense response;extracellular matrix disassembly;proteolysis	identical protein binding;protein binding;serine-type endopeptidase activity;serine-type peptidase activity	collagen-containing extracellular matrix;extracellular region;extracellular space	1.29e-10	TPSB2;TPSB2;TPSAB1;TPSB2;TPSAB1;TPSAB1	A0A087WUI4;A0A087X1U0;J3QTS8;P20231;Q15661;Q15661-2	Isoform of P20231, Tryptase beta-2;Isoform of P20231, Tryptase beta-2;Isoform of Q15661, Tryptase alpha/beta-1;Tryptase beta-2;Tryptase alpha/beta-1;Isoform of Q15661, Isoform 2 of Tryptase alpha/beta-1	A0A087WUI4;A0A087X1U0;J3QTS8;P20231;Q15661;Q15661-2	A0A087WUI4_HUMAN;A0A087X1U0_HUMAN;J3QTS8_HUMAN;TRYB2_HUMAN;TRYB1_HUMAN;TRYB1_HUMAN	A0A087WUI4;A0A087X1U0;J3QTS8;P20231;Q15661;Q15661-2
20.1768	20.2492	20.3274	20.0201	19.6227	19.6329	19.8543	19.9572	19.6582	19.6595	19.6343	19.4999	19.5855	19.7538	19.5423	19.3872	19.3857	19.3345	19.5281	18.7491	18.7121	18.8907	18.9816	interleukin-12-mediated signaling pathway	poly(A) binding;poly(G) binding;protein binding;RNA binding;sequence-specific DNA binding;sequence-specific double-stranded DNA binding	cytosol;nucleoplasm;nucleus;ribonucleoprotein complex	6.05e-11	HNRNPDL	A0A087WUK2;O14979	Isoform of O14979, Heterogeneous nuclear ribonucleoprotein D-like, isoform CRA_b;Heterogeneous nuclear ribonucleoprotein D-like	A0A087WUK2;O14979	A0A087WUK2_HUMAN;HNRDL_HUMAN	A0A087WUK2;O14979
17.8683	18.6382	18.1728	17.9542	17.0043	17.0343	17.0124	16.9805	16.9127	17.0126	16.8983	16.9107	16.8786	16.722	16.9258	17.1429	16.9059	17.0393	16.679	17.4037	17.7349	17.6872	17.4216	angiogenesis involved in wound healing;blood vessel endothelial cell migration;cell redox homeostasis;cellular oxidant detoxification;cellular response to oxidative stress;endothelial cell development;fat cell differentiation;glutathione metabolic process;heart contraction;hydrogen peroxide catabolic process;interaction with symbiont;lipoxygenase pathway;myoblast proliferation;negative regulation…	glutathione peroxidase activity;peroxidase activity;SH3 domain binding	cytoplasm;cytosol;Lewy body;mitochondrial matrix;mitochondrion	1.14e-10	GPX1	A0A087WUQ6;P07203	Isoform of P07203, Glutathione peroxidase;Glutathione peroxidase 1	A0A087WUQ6;P07203	A0A087WUQ6_HUMAN;GPX1_HUMAN	A0A087WUQ6;P07203
18.3328	19.4597	18.3581	18.6302	18.1769	19.092	19.4945	18.2538	19.531	19.4604	19.553	18.3968	18.3608	18.466	19.3479	19.1792	19.4598	18.5045	17.7122	18.0385	18.2733	17.6188	18.4149	erythrocyte homeostasis;nuclear-transcribed mRNA catabolic process, nonsense-mediated decay;ribosomal small subunit biogenesis;rRNA processing;SRP-dependent cotranslational protein targeting to membrane;translation;translational initiation;viral transcription	RNA binding;structural constituent of ribosome;translation initiation factor binding	cytosol;cytosolic small ribosomal subunit;membrane;nucleoplasm;nucleus;small ribosomal subunit	6.81e-11	RPS24	A0A087WUS0;A0A2R8Y849;A0A2R8YD14;E7ETK0;P62847;P62847-2;P62847-3;P62847-4	Isoform of P62847, 40S ribosomal protein S24;Isoform of P62847, 40S ribosomal protein S24;Isoform of P62847, 40S ribosomal protein S24;Isoform of P62847, 40S ribosomal protein S24;40S ribosomal protein S24;Isoform of P62847, Isoform 2 of 40S ribosomal protein S24;Isoform of P62847, Isoform 3 of 40S ribosomal protein S24;Isoform of P62847, Isoform 4 of 40S ribosomal protein S24	A0A087WUS0;A0A2R8Y849;A0A2R8YD14;E7ETK0;P62847;P62847-2;P62847-3;P62847-4	A0A087WUS0_HUMAN;A0A2R8Y849_HUMAN;A0A2R8YD14_HUMAN;E7ETK0_HUMAN;RS24_HUMAN;RS24_HUMAN;RS24_HUMAN;RS24_HUMAN	A0A087WUS0;A0A2R8Y849;A0A2R8YD14;E7ETK0;P62847;P62847-2;P62847-3;P62847-4
18.0519	18.0009	18.2521	18.1869	18.1857	18.1062	18.1058	18.2088	18.1417	18.1833	18.2182	18.1608	18.3198	18.1937	18.2295	18.1153	18.2501	18.0859	18.3303	18.0323	18.1183	18.1217	18.2489	regulation of translational initiation;translational initiation	GTP binding;GTPase activity;metal ion binding;protein binding;RNA binding;translation initiation factor activity	cytoplasm;cytosol;nucleus	5.18e-11	EIF5B	A0A087WUT6;O60841	Isoform of O60841, Eukaryotic translation initiation factor 5B;Eukaryotic translation initiation factor 5B	A0A087WUT6;O60841	A0A087WUT6_HUMAN;IF2P_HUMAN	A0A087WUT6;O60841
14.9141	15.0844	15.0899	14.8752	14.895	14.8871	14.6829	14.993	14.8917	14.912	14.9006	14.9212	14.7962	14.5087	15.0423	15.4951	14.8358	14.889	14.8584	15.1376	15.292	14.4109	14.8792	activation of MAPK activity;anoikis;antigen processing and presentation of exogenous peptide antigen via MHC class I, TAP-dependent;apoptotic process;cellular response to DNA damage stimulus;establishment of vesicle localization;Fc-epsilon receptor signaling pathway;I-kappaB kinase/NF-kappaB signaling;immune response;inflammatory response;innate immune response;interleukin-1-mediated signaling pa…	identical protein binding;K63-linked polyubiquitin modification-dependent protein binding;linear polyubiquitin binding;metal ion binding;peroxisome proliferator activated receptor binding;protein binding;protein domain specific binding;protein heterodimerization activity;protein homodimerization activity;ubiquitin protein ligase binding	cytoplasm;cytosol;IkappaB kinase complex;intracellular;mitotic spindle;nucleoplasm;nucleus;spindle pole;ubiquitin ligase complex	1.46e-10	IKBKG	A0A087WUW6;A0A087X0G7;A0A087X1B1;Q9Y6K9;Q9Y6K9-2	Isoform of Q9Y6K9, NF-kappa-B essential modulator;Isoform of Q9Y6K9, NF-kappa-B essential modulator;Isoform of Q9Y6K9, NF-kappa-B essential modulator;NF-kappa-B essential modulator;Isoform of Q9Y6K9, Isoform 2 of NF-kappa-B essential modulator	A0A087WUW6;A0A087X0G7;A0A087X1B1;Q9Y6K9;Q9Y6K9-2	A0A087WUW6_HUMAN;A0A087X0G7_HUMAN;A0A087X1B1_HUMAN;NEMO_HUMAN;NEMO_HUMAN	A0A087WUW6;A0A087X0G7;A0A087X1B1;Q9Y6K9;Q9Y6K9-2
14.0577	14.199	14.9547	13.9628	13.8358	13.7519	13.7492	13.77	13.6502	13.7672	13.7988	14.6025	13.8256	14.0045	13.2298	13.8419	NaN	14.1158	12.8768	13.1036	13.2774	13.1637	12.8097	biological_process	GTP binding;molecular_function	extracellular exosome	0.000528336	ARL15	A0A087WUW9;Q9NXU5	Isoform of Q9NXU5, ADP-ribosylation factor-like protein 15;ADP-ribosylation factor-like protein 15	A0A087WUW9;Q9NXU5	A0A087WUW9_HUMAN;ARL15_HUMAN	A0A087WUW9;Q9NXU5
14.4716	13.9852	15.5889	15.2792	14.0941	14.3903	14.0055	15.4586	14.3494	14.1396	15.3648	14.5391	15.2067	15.3011	15.071	15.2615	15.3795	15.4226	15.3315	14.7991	14.8783	15.041	14.8263	androgen receptor signaling pathway;negative regulation of androgen receptor signaling pathway;positive regulation of transcription, DNA-templated;protein sumoylation;regulation of transcription by RNA polymerase II	androgen receptor binding;DNA binding;protein binding;RNA polymerase II transcription factor binding;SUMO ligase activity;SUMO transferase activity;transcription coactivator activity;transcription coregulator activity;transcription factor binding;ubiquitin protein ligase binding;zinc ion binding	nuclear speck;nucleoplasm;nucleus;PML body	2.83e-08	PIAS2	A0A087WUY7;O75928;O75928-2;O75928-3	Isoform of O75928, E3 SUMO-protein ligase PIAS2 (Fragment);E3 SUMO-protein ligase PIAS2;Isoform of O75928, Isoform PIAS2-alpha of E3 SUMO-protein ligase PIAS2;Isoform of O75928, Isoform 3 of E3 SUMO-protein ligase PIAS2	A0A087WUY7;O75928;O75928-2;O75928-3	A0A087WUY7_HUMAN;PIAS2_HUMAN;PIAS2_HUMAN;PIAS2_HUMAN	A0A087WUY7;O75928;O75928-2;O75928-3
17.4953	17.6839	17.725	17.5141	17.6139	17.7037	17.5704	17.76	17.6501	17.6315	17.6643	17.5964	17.7183	17.693	17.5979	17.71	17.7147	17.5595	17.4979	17.215	17.1745	17.3383	17.0842	positive regulation of nucleic acid-templated transcription;regulation of transcription, DNA-templated;spermatogenesis	protein binding;transcription coactivator activity	cytoplasm;mitochondrion;nucleus	3.47e-10	;MYCBP	A0A087WV05;Q99417	Isoform of C9IYK1, Uncharacterized protein;c-Myc-binding protein	A0A087WV05;Q99417	A0A087WV05_HUMAN;MYCBP_HUMAN	A0A087WV05;Q99417
14.9255	14.6723	13.8897	14.6022	15.4294	15.4268	15.4519	15.4841	15.2008	15.2116	15.2177	15.2013	14.9228	14.9787	15.561	15.6458	15.3381	15.4383	16.0484	16.4668	16.2923	15.6572	15.9925	cellular protein metabolic process;extracellular matrix organization;neutrophil degranulation;purine nucleobase metabolic process;retinoid metabolic process;retinol metabolic process;signal transduction;thyroid hormone transport	hormone activity;identical protein binding;protein binding;protein heterodimerization activity;thyroid hormone binding	azurophil granule lumen;extracellular exosome;extracellular region;extracellular space;protein-containing complex	2.89e-09	TTR	A0A087WV45;P02766	Isoform of P02766, Transthyretin;Transthyretin	A0A087WV45;P02766	A0A087WV45_HUMAN;TTHY_HUMAN	A0A087WV45;P02766
15.6272	15.7241	15.1652	14.9922	14.7024	13.8271	14.9076	16.4325	16.1748	15.4811	15.4229	14.4023	15.7206	15.0062	15.4339	15.1125	14.619	14.8143	16.0871	16.0359	15.0607	14.6045	17.3119	cell redox homeostasis;cellular oxidant detoxification;glucose homeostasis;insulin secretion involved in cellular response to glucose stimulus;oxidation-reduction process;pancreas development;positive regulation of cytosolic calcium ion concentration;positive regulation of growth hormone secretion;response to glucose;selenocysteine incorporation	selenium binding;thioredoxin-disulfide reductase activity	endoplasmic reticulum;endoplasmic reticulum membrane;integral component of membrane	5.93e-08	SELENOT	A0A087WVA1;P62341	Isoform of P62341, Selenoprotein T;Thioredoxin reductase-like selenoprotein T	A0A087WVA1;P62341	A0A087WVA1_HUMAN;SELT_HUMAN	A0A087WVA1;P62341
12.9693	12.994	12.6021	12.7994	13.4813	13.3701	13.422	13.506	13.552	13.7205	13.407	13.3999	13.5046	13.5869	13.7196	13.5963	13.6555	13.7821	13.8789	14.001	14.0845	14.0273	14.4711	lipid transport;signal transduction;sphingolipid metabolic process	lipid binding;molecular_function	endoplasmic reticulum;integral component of membrane	6.76e-08	TEX2	A0A087WVA8;Q8IWB9;Q8IWB9-2	Isoform of Q8IWB9, Testis-expressed protein 2;Testis-expressed protein 2;Isoform of Q8IWB9, Isoform 2 of Testis-expressed protein 2	A0A087WVA8;Q8IWB9;Q8IWB9-2	A0A087WVA8_HUMAN;TEX2_HUMAN;TEX2_HUMAN	A0A087WVA8;Q8IWB9;Q8IWB9-2
13.9512	14.1903	14.2271	13.7475	13.9553	13.9132	13.9826	14.0271	13.9085	13.8956	13.8775	13.8636	13.965	13.9221	14.0702	13.9633	13.8069	13.9242	13.9617	13.4329	13.2849	13.6777	13.6521	endocytosis;positive regulation of dendrite extension;positive regulation of signal transduction;regulation of Rho protein signal transduction;viral process	calcium ion binding;protein binding;Rho guanyl-nucleotide exchange factor activity;SH3/SH2 adaptor activity	centrosome;cytoplasm;extracellular exosome	1.74e-06	ITSN2	A0A087WVF7;Q9NZM3;Q9NZM3-2	Isoform of Q9NZM3, Intersectin-2;Intersectin-2;Isoform of Q9NZM3, Isoform 2 of Intersectin-2	A0A087WVF7;Q9NZM3;Q9NZM3-2	A0A087WVF7_HUMAN;ITSN2_HUMAN;ITSN2_HUMAN	A0A087WVF7;Q9NZM3;Q9NZM3-2
14.1799	13.5301	13.3768	14.0289	14.871	14.687	14.4411	14.4658	14.4375	14.2179	14.2246	14.1385	14.1597	13.9834	14.1534	13.6658	13.4885	13.5087	14.5407	NaN	NaN	NaN	NaN	cytokine-mediated signaling pathway;DNA damage response, signal transduction by p53 class mediator resulting in cell cycle arrest;DNA damage response, signal transduction by p53 class mediator resulting in transcription of p21 class mediator;negative regulation of cell adhesion mediated by integrin;negative regulation of intrinsic apoptotic signaling pathway in response to DNA damage by p53 class…	p53 binding;protein binding;RNA polymerase II proximal promoter sequence-specific DNA binding;transcription coregulator activity	apical plasma membrane;extracellular exosome;extracellular space;Golgi lumen;integral component of plasma membrane;nuclear chromatin;plasma membrane;vesicle	8.56e-05	MUC1	A0A087WVJ0;A0A087WWM1;A0A087X2A4;A0A0A0MSH4;A0A0C4DGW3;P15941;P15941-11;P15941-17;P15941-2;P15941-3;P15941-4;P15941-7;P15941-8	Isoform of P15941, Mucin-1 (Fragment);Isoform of P15941, Mucin-1;Isoform of P15941, Mucin-1;Isoform of P15941, Mucin-1;Isoform of P15941, Mucin-1;Mucin-1;Isoform of P15941, Isoform Y-LSP of Mucin-1;Isoform of P15941, Isoform J13 of Mucin-1;Isoform of P15941, Isoform 2 of Mucin-1;Isoform of P15941, Isoform 3 of Mucin-1;Isoform of P15941, Isoform 4 of Mucin-1;Isoform of P15941, Isoform Y of Mucin-1…	A0A087WVJ0;A0A087WWM1;A0A087X2A4;A0A0A0MSH4;A0A0C4DGW3;P15941;P15941-11;P15941-17;P15941-2;P15941-3;P15941-4;P15941-7;P15941-8	A0A087WVJ0_HUMAN;A0A087WWM1_HUMAN;A0A087X2A4_HUMAN;A0A0A0MSH4_HUMAN;A0A0C4DGW3_HUMAN;MUC1_HUMAN;MUC1_HUMAN;MUC1_HUMAN;MUC1_HUMAN;MUC1_HUMAN;MUC1_HUMAN;MUC1_HUMAN;MUC1_HUMAN	A0A087WVJ0;A0A087WWM1;A0A087X2A4;A0A0A0MSH4;A0A0C4DGW3;P15941;P15941-11;P15941-17;P15941-2;P15941-3;P15941-4;P15941-7;P15941-8
18.2658	18.1903	18.1479	18.2445	18.3546	18.2292	18.2097	18.4173	18.3319	18.434	18.3496	18.2462	18.3835	18.3564	18.4528	18.2886	18.3439	18.3272	18.363	18.5308	18.6278	18.5169	18.6876	10-formyltetrahydrofolate biosynthetic process;embryonic neurocranium morphogenesis;embryonic viscerocranium morphogenesis;folic acid metabolic process;folic acid-containing compound metabolic process;formate metabolic process;neural tube closure;oxidation-reduction process;purine nucleobase biosynthetic process;tetrahydrofolate interconversion	ATP binding;formate-tetrahydrofolate ligase activity;methylenetetrahydrofolate dehydrogenase (NADP+) activity;protein homodimerization activity	cytoplasm;membrane;mitochondrial matrix;mitochondrion	1.38e-09	MTHFD1L	A0A087WVM4;B7ZM99;Q6UB35	Isoform of Q6UB35, Monofunctional C1-tetrahydrofolate synthase, mitochondrial;Isoform of Q6UB35, MTHFD1L protein;Monofunctional C1-tetrahydrofolate synthase, mitochondrial	A0A087WVM4;B7ZM99;Q6UB35	A0A087WVM4_HUMAN;B7ZM99_HUMAN;C1TM_HUMAN	A0A087WVM4;B7ZM99;Q6UB35
20.6054	20.4831	20.5849	20.6292	20.7394	20.8081	20.6689	20.7771	20.7852	20.8134	20.8451	20.8199	20.8498	21.1047	21.0679	20.9095	21.0963	21.2872	21.4369	21.2995	21.4617	21.5223	21.6645	amyloid-beta clearance by transcytosis;antigen processing and presentation of exogenous peptide antigen via MHC class II;autophagy;cell division;clathrin coat assembly;clathrin-dependent endocytosis;intracellular protein transport;low-density lipoprotein particle clearance;low-density lipoprotein particle receptor catabolic process;membrane organization;mitotic cell cycle;negative regulation of h…	clathrin light chain binding;disordered domain specific binding;double-stranded RNA binding;low-density lipoprotein particle receptor binding;protein binding;protein kinase binding;RNA binding;structural molecule activity;ubiquitin-specific protease binding	clathrin coat;clathrin coat of coated pit;clathrin coat of trans-Golgi network vesicle;clathrin complex;clathrin-coated endocytic vesicle;clathrin-coated endocytic vesicle membrane;clathrin-coated vesicle;cytosol;endolysosome membrane;endosome;extracellular exosome;extracellular vesicle;focal adhesion;intracellular membrane-bounded organelle;lysosome;melanosome;membrane;mitotic spindle;mitotic sp…	5.18e-11	CLTC	A0A087WVQ6;Q00610;Q00610-2	Isoform of Q00610, Clathrin heavy chain;Clathrin heavy chain 1;Isoform of Q00610, Isoform 2 of Clathrin heavy chain 1	A0A087WVQ6;Q00610;Q00610-2	A0A087WVQ6_HUMAN;CLH1_HUMAN;CLH1_HUMAN	A0A087WVQ6;Q00610;Q00610-2
14.5552	14.7434	15.5036	14.4204	14.4072	14.4053	14.3232	14.7622	14.4855	14.3885	14.9199	14.4515	14.6278	15.0105	14.8141	15.1834	14.8859	15.3752	15.5181	15.9325	16.0124	16.009	16.0334	actin cytoskeleton organization;positive regulation of neuron projection development;positive regulation of protein phosphorylation	metal ion binding;protein binding	cytosol;neuron projection terminus;nucleolus;nucleus;perinuclear region of cytoplasm	5.07e-07	MOB2	A0A087WVS8;Q70IA6;Q70IA6-3	Isoform of Q70IA6, MOB kinase activator 2;MOB kinase activator 2;Isoform of Q70IA6, Isoform 3 of MOB kinase activator 2	A0A087WVS8;Q70IA6;Q70IA6-3	A0A087WVS8_HUMAN;MOB2_HUMAN;MOB2_HUMAN	A0A087WVS8;Q70IA6;Q70IA6-3
11.9315	11.8539	11.2349	11.936	NaN	NaN	11.6539	NaN	NaN	NaN	NaN	NaN	NaN	NaN	NaN	NaN	NaN	NaN	NaN	NaN	NaN	NaN	NaN	regulation of transcription by RNA polymerase II	DNA binding;DNA-binding transcription factor activity, RNA polymerase II-specific;metal ion binding	nucleus	0.00737931	ZNF48	A0A087WVT1;Q96MX3	Isoform of Q96MX3, Zinc finger protein 48;Zinc finger protein 48	A0A087WVT1;Q96MX3	A0A087WVT1_HUMAN;ZNF48_HUMAN	A0A087WVT1;Q96MX3
14.412	14.7833	12.4822	14.7517	13.7941	13.8828	13.8882	13.651	13.306	11.545	13.2839	13.1957	13.0283	13.0632	12.5707	13.1559	12.952	12.5804	11.6613	11.4696	NaN	NaN	NaN	anaphase-promoting complex-dependent catabolic process;BMP signaling pathway;MyD88-independent toll-like receptor signaling pathway;negative regulation of transcription by RNA polymerase II;positive regulation of protein polyubiquitination;positive regulation of protein ubiquitination;protein deubiquitination;protein K11-linked ubiquitination;protein K27-linked ubiquitination;protein K29-linked u…	ATP binding;protein binding;ubiquitin conjugating enzyme activity;ubiquitin protein ligase binding;ubiquitin-protein transferase activity	cytoplasm;cytosol;nucleoplasm;protein-containing complex;ubiquitin ligase complex	7.11e-06	UBE2D1;UBE2D4;UBE2D1;UBE2D4	A0A087WW00;C9J9H9;P51668;Q9Y2X8	Isoform of P51668, Ubiquitin-conjugating enzyme E2 D1;Isoform of Q9Y2X8, Ubiquitin-conjugating enzyme E2 D4;Ubiquitin-conjugating enzyme E2 D1;Ubiquitin-conjugating enzyme E2 D4	A0A087WW00;C9J9H9;P51668;Q9Y2X8	A0A087WW00_HUMAN;C9J9H9_HUMAN;UB2D1_HUMAN;UB2D4_HUMAN	A0A087WW00;C9J9H9;P51668;Q9Y2X8
17.3825	18.7582	19.0567	17.2433	14.451	14.0863	14.7716	14.4251	15.2644	14.0929	13.8762	14.8836	15.1333	13.1955	16.7765	NaN	NaN	13.87	NaN	NaN	NaN	15.9819	NaN	cellular oxidant detoxification;cellular response to calcium ion;leukotriene biosynthetic process;leukotriene metabolic process;lipoxin biosynthetic process;lipoxygenase pathway;positive regulation of catalytic activity;protein homotrimerization	arachidonic acid binding;enzyme activator activity;glutathione peroxidase activity;glutathione transferase activity;leukotriene-C4 synthase activity;protein binding;protein N-terminus binding	endoplasmic reticulum;endoplasmic reticulum membrane;integral component of membrane;membrane;nuclear envelope;nuclear membrane	3.67e-10	ALOX5AP	A0A087WW23;P20292	Isoform of P20292, Arachidonate 5-lipoxygenase-activating protein;Arachidonate 5-lipoxygenase-activating protein	A0A087WW23;P20292	A0A087WW23_HUMAN;AL5AP_HUMAN	A0A087WW23;P20292
12.835	12.2044	13.1099	12.5488	14.2468	14.0002	14.2542	14.2231	14.2892	14.1697	14.3155	14.0043	14.0481	14.4584	14.5286	14.5728	14.7601	15.1885	14.0679	14.417	14.3713	14.3118	13.9252	hyaluronan metabolic process;negative regulation of endopeptidase activity;platelet degranulation	endopeptidase inhibitor activity;serine-type endopeptidase inhibitor activity	extracellular exosome;extracellular region;platelet dense granule lumen	7.25e-08	ITIH3	A0A087WW43;Q06033;Q06033-2	Isoform of Q06033, Inter-alpha-trypsin inhibitor heavy chain H3;Inter-alpha-trypsin inhibitor heavy chain H3;Isoform of Q06033, Isoform 2 of Inter-alpha-trypsin inhibitor heavy chain H3	A0A087WW43;Q06033;Q06033-2	A0A087WW43_HUMAN;ITIH3_HUMAN;ITIH3_HUMAN	A0A087WW43;Q06033;Q06033-2
12.715	12.6083	13.0277	12.298	12.468	12.3574	12.4934	12.2001	12.4364	12.6256	12.5237	12.9804	12.971	12.5013	12.5341	13.3685	13.229	13.3424	13.1354	13.4522	13.1379	13.3379	NaN	axonogenesis;cortical actin cytoskeleton organization;establishment of spindle orientation;exocytosis;Golgi to plasma membrane transport;positive regulation of GTPase activity;protein-containing complex assembly;regulation of establishment or maintenance of cell polarity;regulation of Notch signaling pathway	GTPase activator activity;myosin II binding;protein binding;protein kinase binding;Rab GTPase binding;structural molecule activity	axon;cortical actin cytoskeleton;cytoplasm;cytoskeleton;early endosome membrane;Golgi cis cisterna;plasma membrane;trans-Golgi network membrane	2.96e-05	LLGL1	A0A087WW77;Q15334	Isoform of Q15334, Lethal(2) giant larvae protein homolog 1;Lethal(2) giant larvae protein homolog 1	A0A087WW77;Q15334	A0A087WW77_HUMAN;L2GL1_HUMAN	A0A087WW77;Q15334
13.9382	13.4205	12.815	13.3857	15.4609	15.6297	15.3786	15.8405	16.7662	16.6262	16.4408	16.2675	17.2689	17.4393	18.04	19.6426	19.1614	20.9317	20.0988	21.2947	20.9694	21.5902	19.0603	positive regulation of transcription, DNA-templated	protein binding;transcription coactivator activity	nucleus;SWI/SNF complex	0.000284457	BICRA	A0A087WWH3;Q9NZM4;Q9NZM4-2	Isoform of Q9NZM4, BRD4-interacting chromatin-remodeling complex-associated protein;BRD4-interacting chromatin-remodeling complex-associated protein;Isoform of Q9NZM4, Isoform 2 of BRD4-interacting chromatin-remodeling complex-associated protein	A0A087WWH3;Q9NZM4;Q9NZM4-2	A0A087WWH3_HUMAN;BICRA_HUMAN;BICRA_HUMAN	A0A087WWH3;Q9NZM4;Q9NZM4-2
12.84	16.3177	13.6744	12.4611	9.95864	NaN	16.2586	10.9722	10.3247	NaN	10.7372	NaN	NaN	NaN	NaN	NaN	9.14896	NaN	NaN	NaN	NaN	NaN	NaN				6.78e-05	LRMDA	A0A087WWI0	Isoform of Q9H2I8, Leucine-rich melanocyte differentiation-associated protein	A0A087WWI0	A0A087WWI0_HUMAN	A0A087WWI0
14.2557	13.8856	14.0839	14.2497	15.5181	15.5132	15.2196	15.4648	15.9731	15.9658	16.0295	15.879	15.8133	15.9071	16.1373	16.2091	16.3247	16.5183	16.7254	16.33	16.5409	16.3604	16.5157	actin cytoskeleton organization;positive regulation of adherens junction organization;positive regulation of GTPase activity;positive regulation of keratinocyte migration;regulation of ARF protein signal transduction	ARF guanyl-nucleotide exchange factor activity;lipid binding;protein binding	cytoplasm;intracellular membrane-bounded organelle;membrane;nucleolus	1.21e-09	IQSEC1	A0A087WWK8;A0A2R8Y7T6;Q6DN90	Isoform of Q6DN90, IQ motif and SEC7 domain-containing protein 1;Isoform of Q6DN90, IQ motif and SEC7 domain-containing protein 1;IQ motif and SEC7 domain-containing protein 1	A0A087WWK8;A0A2R8Y7T6;Q6DN90	A0A087WWK8_HUMAN;A0A2R8Y7T6_HUMAN;IQEC1_HUMAN	A0A087WWK8;A0A2R8Y7T6;Q6DN90
16.8194	16.8416	16.8814	16.838	16.6363	16.4546	16.3317	16.5219	16.4797	16.443	16.4336	16.4603	16.4841	16.6942	16.7985	17.0568	16.6949	16.8869	16.927	18.0628	18.0271	17.8125	17.7261	GMP metabolic process;oxidation-reduction process;purine nucleobase metabolic process;purine ribonucleotide interconversion;purine-containing compound salvage	GMP reductase activity;metal ion binding	cytosol;GMP reductase complex	1.83e-10	GMPR2	A0A087WWM4;F8WAN9;H0YMB3;Q9P2T1	Isoform of Q9P2T1, GMP reductase;Isoform of Q9P2T1, GMP reductase;Isoform of Q9P2T1, GMP reductase;GMP reductase 2	A0A087WWM4;F8WAN9;H0YMB3;Q9P2T1	A0A087WWM4_HUMAN;F8WAN9_HUMAN;H0YMB3_HUMAN;GMPR2_HUMAN	A0A087WWM4;F8WAN9;H0YMB3;Q9P2T1
16.0792	15.9754	15.9457	16.0449	16.1584	16.1309	16.0987	16.1552	16.081	16.0616	16.0878	16.2047	16.1488	16.433	16.4068	16.2458	16.2406	16.4325	16.6228	16.4275	16.5402	16.5943	16.6231	branching involved in blood vessel morphogenesis;dosage compensation by inactivation of X chromosome;negative regulation of myeloid cell differentiation;negative regulation of transcription, DNA-templated;placenta blood vessel development;positive regulation of transcription of Notch receptor target;regulation of alternative mRNA splicing, via spliceosome;regulation of megakaryocyte differentiati…	mRNA binding;protein binding;RNA binding	nuclear membrane;nuclear speck;nucleoplasm;nucleus;RNA N6-methyladenosine methyltransferase complex	6.7e-11	RBM15	A0A087WWP4;Q96T37;Q96T37-2;Q96T37-3;Q96T37-4	Isoform of Q96T37, Putative RNA-binding protein 15;RNA-binding protein 15;Isoform of Q96T37, Isoform 2 of RNA-binding protein 15;Isoform of Q96T37, Isoform 3 of RNA-binding protein 15;Isoform of Q96T37, Isoform 4 of RNA-binding protein 15	A0A087WWP4;Q96T37;Q96T37-2;Q96T37-3;Q96T37-4	A0A087WWP4_HUMAN;RBM15_HUMAN;RBM15_HUMAN;RBM15_HUMAN;RBM15_HUMAN	A0A087WWP4;Q96T37;Q96T37-2;Q96T37-3;Q96T37-4
15.1649	14.9207	15.0877	15.1333	15.1802	15.2362	15.2044	15.4082	15.2623	15.1922	15.2518	15.1857	15.1887	15.3764	15.1659	15.1844	15.1244	15.1263	15.4485	14.862	14.5741	14.5457	14.5746	apoptotic process;cellular protein-containing complex assembly;DNA-templated transcription, initiation;G1/S transition of mitotic cell cycle;hepatocyte differentiation;histone deubiquitination;histone H3 acetylation;multicellular organism growth;protein deubiquitination;protein homooligomerization;regulation of DNA binding;regulation of gene expression;regulation of signal transduction by p53 cla…	DNA binding;enzyme binding;estrogen receptor binding;histone acetyltransferase activity;protein binding;RNA polymerase binding;RNA polymerase II general transcription initiation factor activity	cytoplasm;nucleoplasm;nucleus;PCAF complex;perinuclear region of cytoplasm;STAGA complex;transcription factor TFIID complex;transcription factor TFTC complex	3.66e-07	TAF10	A0A087WWP5;Q12962	Isoform of Q12962, Transcription initiation factor TFIID subunit 10 (Fragment);Transcription initiation factor TFIID subunit 10	A0A087WWP5;Q12962	A0A087WWP5_HUMAN;TAF10_HUMAN	A0A087WWP5;Q12962
14.357	14.239	14.0798	14.2621	14.4868	14.4143	14.2139	14.2958	14.3354	14.3283	14.3072	14.3846	14.2959	14.3441	14.6617	14.9826	14.4202	14.4808	14.4878	14.542	14.4641	14.3552	14.3411	chromatin organization;oxidation-reduction process	dioxygenase activity;metal ion binding	nucleus	8.87e-08	RSBN1	A0A087WWP8;Q5VWQ0	Isoform of Q5VWQ0, Lysine-specific demethylase 9;Lysine-specific demethylase 9	A0A087WWP8;Q5VWQ0	A0A087WWP8_HUMAN;RSBN1_HUMAN	A0A087WWP8;Q5VWQ0
15.6083	15.6724	15.704	15.765	15.6299	15.5552	15.7823	15.6674	15.6071	15.5332	15.5776	15.474	15.5704	15.7757	15.6074	15.4786	15.5562	15.7533	15.7944	15.4668	15.4597	15.5807	15.8479	apoptotic process;mRNA 3'-end processing;mRNA export from nucleus;negative regulation of DNA damage checkpoint;negative regulation of isotype switching to IgA isotypes;positive regulation of DNA-templated transcription, elongation;regulation of DNA recombination;regulation of DNA-templated transcription, elongation;replication fork processing;RNA export from nucleus;RNA processing;RNA splicing;si…	DNA binding;protein binding;RNA binding	cytoplasm;cytosol;intercellular bridge;nuclear chromosome, telomeric region;nuclear matrix;nuclear speck;nucleoplasm;nucleus;THO complex;THO complex part of transcription export complex;transcription export complex	7.17e-11	THOC1	A0A087WWS1;Q96FV9	Isoform of Q96FV9, THO complex subunit 1;THO complex subunit 1	A0A087WWS1;Q96FV9	A0A087WWS1_HUMAN;THOC1_HUMAN	A0A087WWS1;Q96FV9
13.3591	13.0715	12.7741	13.1497	13.4063	13.4248	13.4742	13.3373	13.2198	13.1441	13.0809	13.4876	13.4902	13.2623	13.2089	12.9347	13.6589	13.5394	13.4922	13.3312	12.8967	12.9452	NaN	cilium assembly;regulation of Wnt signaling pathway	protein binding	ciliary transition zone;integral component of membrane;membrane	0.000188171	TMEM237	A0A087WWU1;Q96Q45;Q96Q45-2;Q96Q45-3;Q96Q45-5	Isoform of Q96Q45, Transmembrane protein 237;Transmembrane protein 237;Isoform of Q96Q45, Isoform 2 of Transmembrane protein 237;Isoform of Q96Q45, Isoform 3 of Transmembrane protein 237;Isoform of Q96Q45, Isoform 5 of Transmembrane protein 237	A0A087WWU1;Q96Q45;Q96Q45-2;Q96Q45-3;Q96Q45-5	A0A087WWU1_HUMAN;TM237_HUMAN;TM237_HUMAN;TM237_HUMAN;TM237_HUMAN	A0A087WWU1;Q96Q45;Q96Q45-2;Q96Q45-3;Q96Q45-5
21.0283	21.1595	21.1141	20.7147	20.4257	20.3897	20.4788	20.4512	20.2742	20.2987	20.3205	20.3789	20.3421	20.4897	20.7345	20.5124	20.6056	20.6175	20.8027	21.0875	20.9951	21.0939	21.2629				7.39e-11	TPM3	A0A087WWU8	Isoform of P06753, Tropomyosin alpha-3 chain	A0A087WWU8	A0A087WWU8_HUMAN	A0A087WWU8
13.8286	13.934	12.9545	14.1991	14.0401	14.2428	14.0183	14.1945	13.883	13.8532	13.7439	14.0493	13.9767	14.0767	13.9589	14.2854	14.0081	13.9038	13.915	NaN	11.8992	13.8728	NaN	cell surface receptor signaling pathway;DNA replication-independent nucleosome assembly;negative regulation of phosphoprotein phosphatase activity	nucleosome binding;protein phosphatase inhibitor activity	aggresome;cytosol;nucleoplasm;nucleus	0.000563675	CABIN1	A0A087WWW8;Q9Y6J0;Q9Y6J0-2	Isoform of Q9Y6J0, Calcineurin-binding protein cabin-1;Calcineurin-binding protein cabin-1;Isoform of Q9Y6J0, Isoform 2 of Calcineurin-binding protein cabin-1	A0A087WWW8;Q9Y6J0;Q9Y6J0-2	A0A087WWW8_HUMAN;CABIN_HUMAN;CABIN_HUMAN	A0A087WWW8;Q9Y6J0;Q9Y6J0-2
14.1725	14.3942	14.5888	14.1212	14.1692	14.1208	14.2357	14.4143	14.2539	14.1525	14.2499	14.0802	14.0694	14.0509	14.111	14.1232	14.2222	13.8035	13.7997	13.7248	13.9869	13.7895	14.9367	adaptive immune response;B cell apoptotic process;cell death;cellular defense response;cellular response to mechanical stimulus;Fc-epsilon receptor signaling pathway;I-kappaB kinase/NF-kappaB signaling;immunoglobulin mediated immune response;innate immune response;interleukin-6 biosynthetic process;lipopolysaccharide-mediated signaling pathway;lymphotoxin A biosynthetic process;negative regulatio…	CARD domain binding;enzyme binding;identical protein binding;kinase activator activity;kinase binding;NF-kappaB binding;protease binding;protein binding;protein C-terminus binding;protein kinase B binding;protein kinase binding;protein self-association;transcription coactivator activity;transcription factor binding;ubiquitin protein ligase binding	CBM complex;cytoplasm;cytoplasmic microtubule;cytosol;immunological synapse;lysosome;membrane raft;nucleus;perinuclear region of cytoplasm;protein-containing complex	8.79e-07	BCL10	A0A087WWW9;O95999	Isoform of O95999, B-cell lymphoma/leukemia 10;B-cell lymphoma/leukemia 10	A0A087WWW9;O95999	A0A087WWW9_HUMAN;BCL10_HUMAN	A0A087WWW9;O95999
NaN	NaN	NaN	10.3857	13.0389	NaN	NaN	12.4062	NaN	12.2438	NaN	12.4108	13.6941	17.5192	NaN	NaN	14.7842	15.7672	17.2965	16.5347	16.2358	18.0193	18.5133				0.00237409	CFAP99	A0A087WWY8;A0A0U1RQC7	Isoform of D6REC4, Cilia- and flagella-associated protein 99;Isoform of D6REC4, Cilia- and flagella-associated protein 99	A0A087WWY8;A0A0U1RQC7	A0A087WWY8_HUMAN;A0A0U1RQC7_HUMAN	A0A087WWY8;A0A0U1RQC7
13.1435	13.9272	14.7871	13.2486	12.4292	12.5635	12.4346	12.5542	12.2035	11.9877	12.056	12.4211	12.1742	14.0312	11.257	11.1624	10.923	10.5608	NaN	NaN	NaN	NaN	NaN	endocytosis;positive regulation of GTPase activity;signal transduction	GTPase activator activity;protein binding;Rab GTPase binding;Rab guanyl-nucleotide exchange factor activity	cytoplasmic vesicle;cytosol;early endosome	2.08e-09	RIN3	A0A087WWY9;Q8TB24	Isoform of Q8TB24, Ras and Rab interactor 3;Ras and Rab interactor 3	A0A087WWY9;Q8TB24	A0A087WWY9_HUMAN;RIN3_HUMAN	A0A087WWY9;Q8TB24
14.9441	15.0479	14.8425	15.0134	14.8626	14.9702	14.5722	14.7096	13.8324	14.0714	13.2338	13.6855	14.004	14.4258	13.1544	12.9738	13.873	13.3243	12.4919	NaN	NaN	NaN	NaN	galactosylceramide catabolic process;glycosphingolipid metabolic process;myelination	galactosylceramidase activity	lysosomal lumen;lysosome	0.000291747	GALC	A0A087WX10;P54803	Isoform of P54803, Galactocerebrosidase (Fragment);Galactocerebrosidase	A0A087WX10;P54803	A0A087WX10_HUMAN;GALC_HUMAN	A0A087WX10;P54803
NaN	NaN	NaN	NaN	13.4265	13.2566	12.8584	12.8402	14.2474	14.2728	14.3048	14.4048	14.1755	14.575	15.5486	16.1621	15.5604	16.3856	16.5617	18.1699	18.2818	17.7983	17.6903	artery smooth muscle contraction;neurotransmitter receptor transport, endosome to postsynaptic membrane;Notch signaling pathway;positive regulation of blood pressure;positive regulation of signal transduction;vesicle-mediated transport in synapse	receptor signaling complex adaptor activity	cytosol;dendrite;glutamatergic synapse;plasma membrane;postsynaptic density;postsynaptic membrane	1.07e-08	GRIP2	A0A087WX15;A0A1B0GWJ3;Q9C0E4;Q9C0E4-2	Isoform of Q9C0E4, Glutamate receptor-interacting protein 2;Isoform of Q9C0E4, Glutamate receptor-interacting protein 2;Glutamate receptor-interacting protein 2;Isoform of Q9C0E4, Isoform 2 of Glutamate receptor-interacting protein 2	A0A087WX15;A0A1B0GWJ3;Q9C0E4;Q9C0E4-2	A0A087WX15_HUMAN;A0A1B0GWJ3_HUMAN;GRIP2_HUMAN;GRIP2_HUMAN	A0A087WX15;A0A1B0GWJ3;Q9C0E4;Q9C0E4-2
16.1369	16.2802	16.4026	16.0632	16.0734	16.1404	16.1362	16.1979	16.1423	16.1324	16.149	16.012	16.1043	16.2039	16.154	16.1349	16.1731	16.3423	16.2811	16.6585	16.6941	16.772	17.1053	activation of cysteine-type endopeptidase activity involved in apoptotic process;apoptotic process	cysteine-type endopeptidase activator activity involved in apoptotic process;protein binding	integral component of membrane;mitochondrial membrane;mitochondrion;nucleus	2.14e-10	BCL2L13	A0A087WX97;Q9BXK5	Isoform of Q9BXK5, Bcl-2-like protein 13;Bcl-2-like protein 13	A0A087WX97;Q9BXK5	A0A087WX97_HUMAN;B2L13_HUMAN	A0A087WX97;Q9BXK5
17.2194	17.1116	17.1356	17.0869	18.9814	19.5173	17.2202	17.1636	17.1146	17.1094	17.2156	17.6961	16.8159	16.5244	17.0678	16.7757	16.8715	17.1517	16.6245	16.9612	17.0038	16.6486	16.6064	mitochondrial electron transport, NADH to ubiquinone;mitochondrial respiratory chain complex I assembly	NADH dehydrogenase (ubiquinone) activity	cytoplasm;mitochondrial inner membrane;mitochondrial matrix;mitochondrial respiratory chain complex I;mitochondrion	1.39e-10	NDUFA10	A0A087WXC5;E7ESZ7;O95299	Isoform of O95299, NADH dehydrogenase [ubiquinone] 1 alpha subcomplex subunit 10, mitochondrial;Isoform of O95299, NADH dehydrogenase [ubiquinone] 1 alpha subcomplex subunit 10, mitochondrial;NADH dehydrogenase [ubiquinone] 1 alpha subcomplex subunit 10, mitochondrial	A0A087WXC5;E7ESZ7;O95299	A0A087WXC5_HUMAN;E7ESZ7_HUMAN;NDUAA_HUMAN	A0A087WXC5;E7ESZ7;O95299
13.099	13.4412	13.1418	13.1339	12.272	12.284	12.1736	12.2262	11.7075	NaN	11.4502	11.9894	11.9439	NaN	11.2606	NaN	NaN	NaN	NaN	NaN	NaN	NaN	NaN	anion transmembrane transport;ion transport;potassium ion transmembrane transport;proton transmembrane transport;regulation of intracellular pH;regulation of pH;sodium ion import across plasma membrane	potassium:proton antiporter activity;protein binding;protein homodimerization activity;sodium:proton antiporter activity	Golgi membrane;integral component of membrane;intracellular membrane-bounded organelle;plasma membrane;recycling endosome;recycling endosome membrane;trans-Golgi network	0.000136908	SLC9A7	A0A087WXD1;Q96T83	Isoform of Q96T83, Sodium/hydrogen exchanger;Sodium/hydrogen exchanger 7	A0A087WXD1;Q96T83	A0A087WXD1_HUMAN;SL9A7_HUMAN	A0A087WXD1;Q96T83
15.126	14.7262	14.4877	14.5644	14.8356	14.6313	14.7322	14.7396	14.648	14.8008	14.384	14.8177	15.2043	14.4374	14.0543	15.3626	15.4335	13.8847	NaN	14.8838	15.5643	NaN	NaN		protein binding;RNA binding;zinc ion binding	nucleolus	0.000534813	ZCCHC17	A0A087WXF8;A0A0D9SEW3;Q9NP64;Q9NP64-2;Q9NP64-3	Isoform of Q9NP64, Nucleolar protein of 40 kDa;Isoform of Q9NP64, Nucleolar protein of 40 kDa;Nucleolar protein of 40 kDa;Isoform of Q9NP64, Isoform 2 of Nucleolar protein of 40 kDa;Isoform of Q9NP64, Isoform 3 of Nucleolar protein of 40 kDa	A0A087WXF8;A0A0D9SEW3;Q9NP64;Q9NP64-2;Q9NP64-3	A0A087WXF8_HUMAN;A0A0D9SEW3_HUMAN;NO40_HUMAN;NO40_HUMAN;NO40_HUMAN	A0A087WXF8;A0A0D9SEW3;Q9NP64;Q9NP64-2;Q9NP64-3
13.5196	13.2849	13.4832	13.7329	14.3315	14.2634	14.1903	14.3382	14.627	14.5827	14.6961	14.4281	14.5308	14.6724	14.4932	14.7841	14.9283	15.0828	15.4107	13.3241	13.7412	13.5129	13.7271	cell division;cell migration;cell population proliferation;epithelial to mesenchymal transition;metaphase plate congression;positive regulation of cell cycle G1/S phase transition;protein localization to mitotic spindle;regulation of ERK1 and ERK2 cascade;regulation of protein catabolic process;regulation of TOR signaling	kinesin binding;microtubule binding;protein binding;protein kinase binding	cytoplasm;mitotic spindle pole	6.25e-10	FAM83D	A0A087WXK8;Q9H4H8	Isoform of Q9H4H8, Chromosome 20 open reading frame 129;Protein FAM83D	A0A087WXK8;Q9H4H8	A0A087WXK8_HUMAN;FA83D_HUMAN	A0A087WXK8;Q9H4H8
14.8757	14.8575	14.8474	14.7827	14.7947	14.8867	15.141	15.05	14.8428	14.8389	14.8789	14.8703	14.8897	14.3233	14.2769	14.4134	14.5143	14.2609	14.3833	14.8171	14.6148	14.2751	14.6045	base-excision repair;cellular response to DNA damage stimulus;DNA biosynthetic process;DNA duplex unwinding;DNA repair;DNA-dependent DNA replication;double-strand break repair;double-strand break repair via alternative nonhomologous end joining;double-strand break repair via homologous recombination;negative regulation of double-strand break repair via homologous recombination;protein homooligome…	5'-deoxyribose-5-phosphate lyase activity;ATP binding;chromatin binding;damaged DNA binding;DNA-directed DNA polymerase activity;protein binding;single-stranded DNA helicase activity	chromosome;cytoplasm;nucleoplasm;nucleus	0.00022495	POLQ	A0A087WXL3;O75417;O75417-2	Isoform of O75417, DNA polymerase theta;DNA polymerase theta;Isoform of O75417, Isoform 2 of DNA polymerase theta	A0A087WXL3;O75417;O75417-2	A0A087WXL3_HUMAN;DPOLQ_HUMAN;DPOLQ_HUMAN	A0A087WXL3;O75417;O75417-2
10.8879	10.5307	12.1069	10.5957	11.3344	11.3764	10.8078	10.4811	11.0674	10.1104	10.4463	NaN	11.4895	10.9378	10.8908	NaN	NaN	NaN	NaN	NaN	NaN	NaN	NaN				0.000703392	VPS11	A0A087WXL6	Isoform of Q9H270, Vacuolar protein sorting 11 (Yeast), isoform CRA_a	A0A087WXL6	A0A087WXL6_HUMAN	A0A087WXL6
21.3747	21.4365	21.3841	21.3928	21.3839	21.4323	21.4548	21.5815	21.3663	21.4592	21.4269	21.3357	21.3841	21.2577	21.365	21.3385	21.2233	21.2359	21.075	20.9089	21.0282	20.8425	20.7529	cytoplasmic translation;nuclear-transcribed mRNA catabolic process, nonsense-mediated decay;SRP-dependent cotranslational protein targeting to membrane;translation;translational initiation;viral transcription	protein binding;RNA binding;structural constituent of ribosome	cytosol;cytosolic large ribosomal subunit;nucleus	5.18e-11	RPL17;RPL17-C18orf32;RPL17;RPL17;RPL17;RPL17	A0A087WXM6;A0A0A6YYL6;J3KRX5;J3QQT2;P18621;P18621-3	Isoform of P18621, 60S ribosomal protein L17 (Fragment);Protein RPL17-C18orf32;Isoform of P18621, 60S ribosomal protein L17 (Fragment);Isoform of P18621, 60S ribosomal protein L17 (Fragment);60S ribosomal protein L17;Isoform of P18621, Isoform 3 of 60S ribosomal protein L17	A0A087WXM6;A0A0A6YYL6;J3KRX5;J3QQT2;P18621;P18621-3	A0A087WXM6_HUMAN;A0A0A6YYL6_HUMAN;J3KRX5_HUMAN;J3QQT2_HUMAN;RL17_HUMAN;RL17_HUMAN	A0A087WXM6;A0A0A6YYL6;J3KRX5;J3QQT2;P18621;P18621-3
NaN	14.1822	NaN	NaN	NaN	NaN	NaN	NaN	11.3384	11.9258	13.3182	NaN	11.6537	13.3927	14.3545	14.6038	14.5078	15.6904	15.8647	16.0983	16.1378	16.2731	16.3352	cell adhesion;cell-matrix adhesion;signal transduction	laminin binding;laminin receptor activity;protein binding;protein C-terminus binding;transmembrane signaling receptor activity	collagen-containing extracellular matrix;external side of plasma membrane;extracellular exosome;extracellular region;integral component of plasma membrane;plasma membrane	2.01e-10	BCAM	A0A087WXM8;P50895	Isoform of P50895, Basal cell adhesion molecule;Basal cell adhesion molecule	A0A087WXM8;P50895	A0A087WXM8_HUMAN;BCAM_HUMAN	A0A087WXM8;P50895
18.4095	18.2934	18.5676	18.4777	18.6594	18.5986	18.3238	18.6021	18.6175	18.6358	18.6814	18.685	18.8434	18.8302	18.8358	18.828	18.9109	18.8914	19.1174	19.1689	19.2104	19.2033	19.2907	arsenite transport;IRE1-mediated unfolded protein response;posttranslational protein targeting to endoplasmic reticulum membrane;tail-anchored membrane protein insertion into ER membrane	arsenite transmembrane transporter activity;ATP binding;ATPase activity;metal ion binding;protein binding	cytoplasm;endoplasmic reticulum membrane;extracellular exosome;GET complex;nucleolus;nucleus	5.18e-11	ASNA1	A0A087WXS7;O43681	Isoform of O43681, ATPase ASNA1;ATPase ASNA1	A0A087WXS7;O43681	A0A087WXS7_HUMAN;ASNA_HUMAN	A0A087WXS7;O43681
13.9241	13.987	14.7703	14.2775	13.4995	13.5999	13.5723	14.1424	13.8754	13.9671	14.021	13.4779	13.9369	13.9832	13.7115	13.3855	13.8026	13.6613	13.7896	13.48	13.523	13.7958	13.8057	positive regulation of mitochondrial translation;translation	protein binding	mitochondrion	1.06e-08	RMND1	A0A087WXU0;Q9NWS8;Q9NWS8-2	Isoform of Q9NWS8, Required for meiotic nuclear division protein 1 homolog;Required for meiotic nuclear division protein 1 homolog;Isoform of Q9NWS8, Isoform 2 of Required for meiotic nuclear division protein 1 homolog	A0A087WXU0;Q9NWS8;Q9NWS8-2	A0A087WXU0_HUMAN;RMND1_HUMAN;RMND1_HUMAN	A0A087WXU0;Q9NWS8;Q9NWS8-2
12.9997	13.3652	NaN	12.9298	13.4514	13.5168	14.0236	13.7624	14.085	14.0784	14.1882	13.6733	13.2639	13.1968	13.7925	14.0149	13.927	14.1419	13.3777	13.9462	14.8143	13.6693	12.942	negative regulation of type I interferon production;protein deubiquitination;protein K48-linked deubiquitination;protein K63-linked deubiquitination;response to lipopolysaccharide	Lys48-specific deubiquitinase activity;Lys63-specific deubiquitinase activity;thiol-dependent ubiquitin-specific protease activity;ubiquitinyl hydrolase activity	cytosol	0.00203185	OTUD5	A0A087WXV6;H7BZQ3;Q96G74;Q96G74-2;Q96G74-3;Q96G74-5	Isoform of Q96G74, OTU domain-containing protein 5;Isoform of Q96G74, OTU domain-containing protein 5 (Fragment);OTU domain-containing protein 5;Isoform of Q96G74, Isoform 2 of OTU domain-containing protein 5;Isoform of Q96G74, Isoform 3 of OTU domain-containing protein 5;Isoform of Q96G74, Isoform 5 of OTU domain-containing protein 5	A0A087WXV6;H7BZQ3;Q96G74;Q96G74-2;Q96G74-3;Q96G74-5	A0A087WXV6_HUMAN;H7BZQ3_HUMAN;OTUD5_HUMAN;OTUD5_HUMAN;OTUD5_HUMAN;OTUD5_HUMAN	A0A087WXV6;H7BZQ3;Q96G74;Q96G74-2;Q96G74-3;Q96G74-5
13.6131	13.7146	13.8286	13.5375	13.4473	13.6386	12.9563	13.6068	13.6208	13.376	13.403	12.8433	13.4553	13.4445	13.3094	12.9605	13.4597	13.0103	13.0008	12.6093	12.1816	12.6729	13.2745		RNA binding		7.54e-06	HEATR6	A0A087WXZ7;K7EIX2;Q6AI08	Isoform of Q6AI08, HEAT repeat-containing protein 6;Isoform of Q6AI08, HEAT repeat-containing protein 6;HEAT repeat-containing protein 6	A0A087WXZ7;K7EIX2;Q6AI08	A0A087WXZ7_HUMAN;K7EIX2_HUMAN;HEAT6_HUMAN	A0A087WXZ7;K7EIX2;Q6AI08
13.9311	16.8268	14.9189	15.8906	15.5789	13.9462	17.2931	17.1216	17.3157	17.3843	17.3524	15.5103	15.1787	16.4274	17.1203	14.8495	13.7516	14.4632	16.8558	NaN	17.4839	16.9726	16.8949	actin filament-based movement;cellular response to insulin stimulus;chemical synaptic transmission;establishment of endoplasmic reticulum localization to postsynapse;exocytosis;hair follicle maturation;insulin secretion;locomotion involved in locomotory behavior;long-chain fatty acid biosynthetic process;melanin biosynthetic process;melanocyte differentiation;melanosome transport;myelination;odon…	actin filament binding;ATP binding;calcium ion binding;calmodulin binding;disordered domain specific binding;identical protein binding;microfilament motor activity;protein binding;Rab GTPase binding;RNA binding	actin filament;actomyosin;cytoplasm;cytosol;early endosome;endoplasmic reticulum;extracellular exosome;filopodium tip;glutamatergic synapse;Golgi apparatus;growth cone;insulin-responsive compartment;intermediate filament;late endosome;lysosome;melanosome;membrane;microtubule plus-end;neuron projection;neuronal cell body;peroxisome;photoreceptor outer segment;postsynapse;recycling endosome;ruffle;…	0.00351257	MYO5A	A0A087WY00;F8W6H6;F8WE88;G3V394;Q9Y4I1;Q9Y4I1-2;Q9Y4I1-3	Isoform of Q9Y4I1, Unconventional myosin-Va;Isoform of Q9Y4I1, Unconventional myosin-Va;Isoform of Q9Y4I1, Unconventional myosin-Va;Isoform of Q9Y4I1, Unconventional myosin-Va;Unconventional myosin-Va;Isoform of Q9Y4I1, Isoform 2 of Unconventional myosin-Va;Isoform of Q9Y4I1, Isoform 3 of Unconventional myosin-Va	A0A087WY00;F8W6H6;F8WE88;G3V394;Q9Y4I1;Q9Y4I1-2;Q9Y4I1-3	A0A087WY00_HUMAN;F8W6H6_HUMAN;F8WE88_HUMAN;G3V394_HUMAN;MYO5A_HUMAN;MYO5A_HUMAN;MYO5A_HUMAN	A0A087WY00;F8W6H6;F8WE88;G3V394;Q9Y4I1;Q9Y4I1-2;Q9Y4I1-3
17.7256	17.9008	18.0455	17.7798	17.5844	17.6045	17.654	17.6479	17.7394	17.8044	17.7848	17.7817	17.924	17.9165	18.064	17.9079	17.9596	18.0183	18.1767	18.1396	18.0919	18.3063	18.4043	endosomal transport;ESCRT III complex disassembly;macroautophagy;multivesicular body assembly;multivesicular body sorting pathway;protein transport;viral budding;viral life cycle	protein binding;protein C-terminus binding	cytosol;endosome membrane;extracellular exosome;intracellular membrane-bounded organelle;nucleoplasm	6.03e-11	VTA1	A0A087WY55;Q9NP79	Isoform of Q9NP79, Chromosome 6 open reading frame 55, isoform CRA_b;Vacuolar protein sorting-associated protein VTA1 homolog	A0A087WY55;Q9NP79	A0A087WY55_HUMAN;VTA1_HUMAN	A0A087WY55;Q9NP79
17.1168	17.0957	17.1884	16.9296	16.9324	16.8372	17.0331	17.0911	17.1275	17.0885	17.1657	17.0791	16.9977	17.1892	17.436	17.4794	17.3838	17.8843	17.9465	17.5705	18.1196	18.1396	18.1312				8.02e-09	NUMA1	A0A087WY61	Isoform of Q14980, Nuclear mitotic apparatus protein 1	A0A087WY61	A0A087WY61_HUMAN	A0A087WY61
17.5935	17.5799	17.6225	17.7872	18.0309	17.9982	17.9953	18.2082	18.2978	18.3304	18.2956	18.3768	18.2791	18.6884	18.4558	18.4539	18.7487	18.9841	19.3997	19.4265	19.4326	19.4893	19.6821	antigen processing and presentation of exogenous peptide antigen via MHC class II;cellular protein-containing complex assembly;clathrin-dependent endocytosis;ephrin receptor signaling pathway;intracellular protein transport;low-density lipoprotein particle clearance;low-density lipoprotein particle receptor catabolic process;membrane organization;negative regulation of protein localization to pla…	clathrin adaptor activity;ion channel binding;lipid binding;low-density lipoprotein particle receptor binding;protein binding;signal sequence binding	AP-2 adaptor complex;clathrin-coated endocytic vesicle;clathrin-coated endocytic vesicle membrane;cytosol;endocytic vesicle membrane;endolysosome membrane;extracellular exosome;lysosomal membrane;plasma membrane	9.24e-11	AP2M1	A0A087WY71;Q96CW1;Q96CW1-2	Isoform of Q96CW1, AP-2 complex subunit mu;AP-2 complex subunit mu;Isoform of Q96CW1, Isoform 2 of AP-2 complex subunit mu	A0A087WY71;Q96CW1;Q96CW1-2	A0A087WY71_HUMAN;AP2M1_HUMAN;AP2M1_HUMAN	A0A087WY71;Q96CW1;Q96CW1-2
18.6215	18.8076	18.5656	18.8536	18.3917	18.912	18.4001	18.7291	18.8564	18.9398	18.8122	18.5418	18.2094	18.6281	18.858	19.2421	18.8803	18.393	18.844	19.5006	18.9489	18.6761	19.0237	apoptotic process;BMP signaling pathway;cellular protein modification process;DNA repair;MyD88-independent toll-like receptor signaling pathway;negative regulation of transcription by RNA polymerase II;positive regulation of protein targeting to mitochondrion;proteasome-mediated ubiquitin-dependent protein catabolic process;protein autoubiquitination;protein K11-linked ubiquitination;protein K48-…	ATP binding;protein binding;ubiquitin conjugating enzyme activity;ubiquitin protein ligase binding;ubiquitin-protein transferase activity	cytosol;endosome membrane;extracellular exosome;nucleoplasm;plasma membrane;protein-containing complex;ubiquitin ligase complex	5.18e-11	UBE2D3;UBE2D2;UBE2D3;UBE2D2;UBE2D3;UBE2D3;UBE2D3;UBE2D3;UBE2D2;UBE2D2	A0A087WY85;A0A0A0MQU3;D6RAH7;D6RFM0;H9KV45;P61077;P61077-2;P61077-3;P62837;P62837-2	Isoform of P61077, Ubiquitin-conjugating enzyme E2 D3;Isoform of P62837, Ubiquitin-conjugating enzyme E2 D2;Isoform of P61077, Ubiquitin-conjugating enzyme E2 D3;Isoform of P62837, Ubiquitin-conjugating enzyme E2 D2 (Fragment);Isoform of P61077, Ubiquitin-conjugating enzyme E2 D3;Ubiquitin-conjugating enzyme E2 D3;Isoform of P61077, Isoform 2 of Ubiquitin-conjugating enzyme E2 D3;Isoform of P6107…	A0A087WY85;A0A0A0MQU3;D6RAH7;D6RFM0;H9KV45;P61077;P61077-2;P61077-3;P62837;P62837-2	A0A087WY85_HUMAN;A0A0A0MQU3_HUMAN;D6RAH7_HUMAN;D6RFM0_HUMAN;H9KV45_HUMAN;UB2D3_HUMAN;UB2D3_HUMAN;UB2D3_HUMAN;UB2D2_HUMAN;UB2D2_HUMAN	A0A087WY85;A0A0A0MQU3;D6RAH7;D6RFM0;H9KV45;P61077;P61077-2;P61077-3;P62837;P62837-2
13.8272	14.3708	14.0851	13.8163	13.8301	13.6493	14.1831	14.2508	14.0111	13.9554	14.0913	14.1224	13.9699	14.1955	14.3357	14.21	14.0526	14.1589	14.3974	14.3225	14.3792	14.4401	14.2765		protein binding	nucleoplasm;nucleus	0.000402192	CCDC174	A0A087WYA9;A0A0B4J1R8;Q6PII3	Isoform of Q6PII3, Coiled-coil domain-containing protein 174;Isoform of Q6PII3, Coiled-coil domain-containing protein 174;Coiled-coil domain-containing protein 174	A0A087WYA9;A0A0B4J1R8;Q6PII3	A0A087WYA9_HUMAN;A0A0B4J1R8_HUMAN;CC174_HUMAN	A0A087WYA9;A0A0B4J1R8;Q6PII3
16.2587	15.9645	16.2585	16.115	16.4069	16.4626	16.5401	16.3987	16.5619	16.5419	16.5286	16.4639	16.597	16.5711	16.4609	16.2706	16.4707	16.6158	16.7969	16.9104	16.8139	16.8603	17.0698	cristae formation;platelet degranulation	protein binding	extracellular region;MICOS complex;mitochondrion;platelet alpha granule lumen	5.8e-11	APOOL	A0A087WYF7;Q6UXV4	Isoform of Q6UXV4, MICOS complex subunit;MICOS complex subunit MIC27	A0A087WYF7;Q6UXV4	A0A087WYF7_HUMAN;MIC27_HUMAN	A0A087WYF7;Q6UXV4
13.6179	13.53	13.4856	13.6537	13.0309	13.0296	13.0804	13.6477	13.5463	13.5631	13.5771	13.6568	13.4616	14.1827	12.8661	13.3117	13.1744	13.3231	13.5292	14.8575	14.5972	14.2315	14.6797	positive regulation of transcription by RNA polymerase II;regulation of transcription by RNA polymerase II;RNA polymerase II preinitiation complex assembly;transcription initiation from RNA polymerase II promoter	protein binding;transcription coactivator activity;transcription factor binding	core mediator complex;mediator complex;membrane;nucleoplasm;nucleus	2.24e-09	MED6	A0A087WYL7;G3V4A5;O75586	Isoform of O75586, Mediator of RNA polymerase II transcription subunit 6;Isoform of O75586, Mediator of RNA polymerase II transcription subunit 6;Mediator of RNA polymerase II transcription subunit 6	A0A087WYL7;G3V4A5;O75586	A0A087WYL7_HUMAN;G3V4A5_HUMAN;MED6_HUMAN	A0A087WYL7;G3V4A5;O75586
15.3375	15.0861	15.2454	15.4633	15.5287	15.4476	15.3782	15.4537	15.715	15.7375	15.7582	15.7247	15.8105	15.6677	15.4816	15.3696	15.722	15.8259	16.0321	15.7999	15.7607	15.8675	16.3344	positive regulation of translational initiation;translational initiation	3'-5' RNA helicase activity;ATP binding;cadherin binding;ribosomal small subunit binding;RNA binding;translation initiation factor activity	eukaryotic 43S preinitiation complex	6.08e-10	DHX29	A0A087WYN9;Q7Z478	Isoform of Q7Z478, ATP-dependent RNA helicase DHX29;ATP-dependent RNA helicase DHX29	A0A087WYN9;Q7Z478	A0A087WYN9_HUMAN;DHX29_HUMAN	A0A087WYN9;Q7Z478
17.6978	17.7451	17.7988	17.4201	17.451	17.387	17.5274	17.5333	17.3469	17.4103	17.364	17.2807	17.4761	17.6456	17.4036	17.6225	17.5958	17.3413	17.4485	17.0158	16.9029	17.2143	17.3333		RNA binding	cytoplasm;Golgi apparatus	1.43e-10	SELENOH	A0A087WYP2;Q8IZQ5	Isoform of Q8IZQ5, Selenoprotein H;Selenoprotein H	A0A087WYP2;Q8IZQ5	A0A087WYP2_HUMAN;SELH_HUMAN	A0A087WYP2;Q8IZQ5
18.1096	18.9701	19.1875	18.454	17.7757	17.7151	17.5159	17.7311	17.3712	17.5626	17.6186	17.6555	17.8962	17.8246	17.5778	17.7843	17.7155	17.6539	17.7522	17.8903	17.8503	17.8901	17.9126	glucose 1-phosphate metabolic process;glycogen biosynthetic process;glycogen metabolic process;UDP-glucose metabolic process;UDP-glucuronate biosynthetic process	glucose binding;identical protein binding;metal ion binding;protein binding;pyrimidine ribonucleotide binding;UTP:glucose-1-phosphate uridylyltransferase activity	cytoplasm;cytosol;extracellular exosome;nucleus	1.29e-10	UGP2	A0A087WYS1;E7EUC7;Q16851	Isoform of Q16851, UTP--glucose-1-phosphate uridylyltransferase;Isoform of Q16851, UTP--glucose-1-phosphate uridylyltransferase;UTP--glucose-1-phosphate uridylyltransferase	A0A087WYS1;E7EUC7;Q16851	A0A087WYS1_HUMAN;E7EUC7_HUMAN;UGPA_HUMAN	A0A087WYS1;E7EUC7;Q16851
13.0769	13.3857	14.2531	12.8266	12.8756	12.8719	12.9516	13.6403	12.5399	13.0592	13.6249	12.7887	12.7613	13.2693	12.7208	12.9278	12.9464	12.6503	13.2433	12.7233	12.6995	12.454	NaN				0.000560483	METTL26	A0A087WYU2;Q96S19;Q96S19-3;Q96S19-5	Isoform of Q96S19, Methyltransferase-like 26;Methyltransferase-like 26;Isoform of Q96S19, Isoform 3 of Methyltransferase-like 26;Isoform of Q96S19, Isoform 5 of Methyltransferase-like 26	A0A087WYU2;Q96S19;Q96S19-3;Q96S19-5	A0A087WYU2_HUMAN;MTL26_HUMAN;MTL26_HUMAN;MTL26_HUMAN	A0A087WYU2;Q96S19;Q96S19-3;Q96S19-5
13.8974	13.4359	13.1395	13.8985	14.0787	14.0515	14.0252	14.0519	13.8263	13.9534	13.9464	13.7674	13.7533	13.9169	14.1343	13.5989	13.5786	13.1452	13.1908	12.9924	13.0249	12.5408	NaN	negative regulation of NIK/NF-kappaB signaling;negative regulation of viral-induced cytoplasmic pattern recognition receptor signaling pathway;positive regulation of I-kappaB kinase/NF-kappaB signaling	protein binding	extracellular exosome;integral component of plasma membrane	0.000716598	TSPAN6	A0A087WYV6;A0A087WZU5;O43657	Isoform of O43657, Tetraspanin-6;Isoform of O43657, Tetraspanin-6;Tetraspanin-6	A0A087WYV6;A0A087WZU5;O43657	A0A087WYV6_HUMAN;A0A087WZU5_HUMAN;TSN6_HUMAN	A0A087WYV6;A0A087WZU5;O43657
16.8735	17.01	15.4009	14.7183	16.1579	16.4777	14.4153	16.672	16.351	16.3928	15.9057	16.1319	14.7199	16.2024	15.9703	16.325	16.1413	16.3223	14.8698	15.58	15.045	14.9998	NaN				1.9e-09	SYNJ2BP-COX16	A0A087WYV9;A0A087X1F5	Isoform of A0A087WUM0, SYNJ2BP-COX16 readthrough;Isoform of A0A087WUM0, SYNJ2BP-COX16 readthrough (Fragment)	A0A087WYV9;A0A087X1F5	A0A087WYV9_HUMAN;A0A087X1F5_HUMAN	A0A087WYV9;A0A087X1F5
18.343	18.359	18.3032	18.3585	18.4725	18.452	18.3961	18.4884	18.3934	18.3496	18.4217	18.3031	18.3738	18.5928	18.395	18.4223	18.4926	18.5586	18.7043	18.5794	18.5904	18.5102	18.6439	3'-UTR-mediated mRNA stabilization;mRNA processing;negative regulation by host of viral transcription;negative regulation of gene expression;negative regulation of protein phosphorylation;nuclear inner membrane organization;positive regulation of insulin secretion;positive regulation of protein import into nucleus;positive regulation of transcription by RNA polymerase II;regulation of apoptotic p…	DNA-binding transcription activator activity, RNA polymerase II-specific;DNA-binding transcription factor activity;double-stranded DNA binding;identical protein binding;mRNA 3'-UTR binding;protein binding;RNA binding;sequence-specific double-stranded DNA binding;single-stranded RNA binding	cytoplasm;cytoplasmic stress granule;interchromatin granule;nuclear speck;nucleoplasm;nucleus;perichromatin fibrils;ribonucleoprotein complex	1.17e-10	TARDBP	A0A087WYY0;A0A087X260;B1AKP7;G3V162;Q13148	Isoform of Q13148, TAR DNA-binding protein 43;Isoform of Q13148, TAR DNA-binding protein 43;Isoform of Q13148, TAR DNA-binding protein 43;Isoform of Q13148, TAR DNA binding protein, isoform CRA_d;TAR DNA-binding protein 43	A0A087WYY0;A0A087X260;B1AKP7;G3V162;Q13148	A0A087WYY0_HUMAN;A0A087X260_HUMAN;B1AKP7_HUMAN;G3V162_HUMAN;TADBP_HUMAN	A0A087WYY0;A0A087X260;B1AKP7;G3V162;Q13148
17.417	17.4192	17.4035	17.3674	17.3851	17.4093	17.3904	17.3448	17.3932	17.3127	17.4023	17.3534	17.4293	17.5939	17.3603	17.5729	17.535	17.4977	17.5244	17.1495	17.178	17.3069	17.4672		RNA binding	cytoplasm;nucleus	1.35e-10	RAVER1	A0A087WZ13;E9PAU2;Q8IY67-2	Isoform of Q8IY67, Ribonucleoprotein PTB-binding 1;Isoform of Q8IY67, Ribonucleoprotein PTB-binding 1;Isoform of Q8IY67, Isoform 2 of Ribonucleoprotein PTB-binding 1	A0A087WZ13;E9PAU2;Q8IY67-2	A0A087WZ13_HUMAN;E9PAU2_HUMAN;RAVR1_HUMAN	A0A087WZ13;E9PAU2;Q8IY67-2
14.5379	14.3464	14.3239	14.45	14.3295	14.592	14.4265	14.2006	14.4341	14.497	14.5634	14.6328	14.5025	14.5322	14.8364	14.6014	14.6822	15.1688	14.8288	14.8698	14.7834	15.1634	14.9424	dolichol-linked oligosaccharide biosynthetic process;mannosylation	alpha-1,2-mannosyltransferase activity;dol-P-Man:Man(6)GlcNAc(2)-PP-Dol alpha-1,2-mannosyltransferase activity;dol-P-Man:Man(8)GlcNAc(2)-PP-Dol alpha-1,2-mannosyltransferase activity;mannosyltransferase activity	endoplasmic reticulum;endoplasmic reticulum membrane;integral component of membrane;membrane	1.66e-09	;ALG9;ALG9	A0A087WZ62;Q9H6U8;Q9H6U8-3	Mannosyltransferase;Alpha-1,2-mannosyltransferase ALG9;Isoform of Q9H6U8, Isoform 3 of Alpha-1,2-mannosyltransferase ALG9	A0A087WZ62;Q9H6U8;Q9H6U8-3	A0A087WZ62_HUMAN;ALG9_HUMAN;ALG9_HUMAN	A0A087WZ62;Q9H6U8;Q9H6U8-3
15.5972	14.6522	16.2048	15.5212	14.9801	15.0051	14.0935	15.2537	14.7171	14.3954	15.1145	13.6793	14.635	14.5081	14.6871	13.9584	14.5707	13.2988	13.9835	13.6492	13.9522	14.16	13.9205	biological_process;chromatin organization;positive regulation of transcription by RNA polymerase II;regulation of insulin secretion involved in cellular response to glucose stimulus	nucleosomal DNA binding;thyroid hormone receptor binding	chromatin;cytosol;nucleoplasm	1.93e-09	HMGN3	A0A087WZE9;Q15651	Isoform of Q15651, High mobility group nucleosome-binding domain-containing protein 3;High mobility group nucleosome-binding domain-containing protein 3	A0A087WZE9;Q15651	A0A087WZE9_HUMAN;HMGN3_HUMAN	A0A087WZE9;Q15651
12.7864	13.2106	13.4462	13.0538	12.4762	12.4295	12.0188	11.7603	11.5225	12.2582	11.9557	NaN	NaN	NaN	NaN	NaN	NaN	NaN	NaN	NaN	NaN	NaN	NaN	biological_process;cell-cell adhesion	metal ion binding;protein binding	cytosol;focal adhesion;nucleus;plasma membrane;stress fiber	0.000329236	LPP	A0A087WZF1;Q93052	Isoform of Q93052, Lipoma-preferred partner;Lipoma-preferred partner	A0A087WZF1;Q93052	A0A087WZF1_HUMAN;LPP_HUMAN	A0A087WZF1;Q93052
14.1051	14.3811	14.1369	13.9892	13.1954	13.9788	13.9539	14.1898	14.0418	14.1006	13.8649	13.2546	13.9665	13.9154	14.1225	14.0304	14.0555	14.1035	14.2376	13.6334	14.4144	NaN	14.3565	actin cytoskeleton organization;G protein-coupled receptor signaling pathway;positive regulation of apoptotic process;regulation of cell shape;regulation of Rho protein signal transduction;regulation of small GTPase mediated signal transduction;small GTPase mediated signal transduction;transforming growth factor beta receptor signaling pathway	guanyl-nucleotide exchange factor activity;metal ion binding;nucleic acid binding;Rho guanyl-nucleotide exchange factor activity	apical part of cell;apical plasma membrane;cell junction;cytoskeleton;cytosol;extracellular exosome;plasma membrane	8.74e-10	ARHGEF18	A0A087WZG4;Q6ZSZ5;Q6ZSZ5-2	Rho guanine nucleotide exchange factor 18 (Fragment);Rho guanine nucleotide exchange factor 18;Isoform of Q6ZSZ5, Isoform 2 of Rho guanine nucleotide exchange factor 18	A0A087WZG4;Q6ZSZ5;Q6ZSZ5-2	A0A087WZG4_HUMAN;ARHGI_HUMAN;ARHGI_HUMAN	A0A087WZG4;Q6ZSZ5;Q6ZSZ5-2
17.091	16.9904	17.0859	17.0069	17.3211	17.2259	17.287	17.3779	17.4868	17.4643	17.5004	17.3896	17.3404	17.3316	17.5891	17.6629	17.6023	17.6352	17.5944	17.4061	17.4348	17.5153	17.582	in utero embryonic development;negative regulation of gene expression;positive regulation of fibroblast proliferation;regulation of DNA damage checkpoint;regulation of G2/M transition of mitotic cell cycle;ribonucleotide metabolic process;RNA catabolic process;RNA phosphodiester bond hydrolysis, endonucleolytic	RNA-DNA hybrid ribonuclease activity	nucleoplasm;nucleus;ribonuclease H2 complex	5.18e-11	RNASEH2B	A0A087WZJ6;A0A2R8Y6Y1;A0A2R8Y761;A0A2R8Y7R8;A0A2R8YCJ4;A0A2R8YCX2;A0A2R8YGP2;Q5TBB1	Isoform of Q5TBB1, Ribonuclease H2 subunit B;Isoform of Q5TBB1, Ribonuclease H2 subunit B (Fragment);Isoform of Q5TBB1, Ribonuclease H2 subunit B;Isoform of Q5TBB1, Ribonuclease H2 subunit B;Isoform of Q5TBB1, Ribonuclease H2 subunit B;Isoform of Q5TBB1, Ribonuclease H2 subunit B;Isoform of Q5TBB1, Ribonuclease H2 subunit B;Ribonuclease H2 subunit B	A0A087WZJ6;A0A2R8Y6Y1;A0A2R8Y761;A0A2R8Y7R8;A0A2R8YCJ4;A0A2R8YCX2;A0A2R8YGP2;Q5TBB1	A0A087WZJ6_HUMAN;A0A2R8Y6Y1_HUMAN;A0A2R8Y761_HUMAN;A0A2R8Y7R8_HUMAN;A0A2R8YCJ4_HUMAN;A0A2R8YCX2_HUMAN;A0A2R8YGP2_HUMAN;RNH2B_HUMAN	A0A087WZJ6;A0A2R8Y6Y1;A0A2R8Y761;A0A2R8Y7R8;A0A2R8YCJ4;A0A2R8YCX2;A0A2R8YGP2;Q5TBB1
15.7858	17.2916	17.3283	15.8999	13.6635	13.526	14.1186	14.0288	13.343	12.9661	13.3059	12.9548	13.8114	13.005	12.834	12.1782	12.1822	12.4968	12.318	NaN	12.0117	13.1455	NaN	neutrophil degranulation;RNA catabolic process;RNA phosphodiester bond hydrolysis, endonucleolytic	endoribonuclease activity;ribonuclease activity;ribonuclease T2 activity;RNA binding	azurophil granule lumen;endoplasmic reticulum lumen;extracellular exosome;extracellular region;extracellular space;lysosomal lumen;lysosome	5.18e-11	RNASET2	A0A087WZM2;D6RHI9;O00584	Isoform of O00584, Ribonuclease T2;Isoform of O00584, Ribonuclease T2 (Fragment);Ribonuclease T2	A0A087WZM2;D6RHI9;O00584	A0A087WZM2_HUMAN;D6RHI9_HUMAN;RNT2_HUMAN	A0A087WZM2;D6RHI9;O00584
15.2967	15.4405	15.6269	15.396	15.3642	15.338	15.4612	15.5225	15.1758	15.1909	15.2604	15.0841	15.2849	15.4632	15.1321	15.1654	15.0517	15.1212	15.048	14.8576	14.9889	15.0505	14.7005	electron transport chain;isocitrate metabolic process;tricarboxylic acid cycle	electron transfer activity;isocitrate dehydrogenase (NAD+) activity;magnesium ion binding;NAD binding	mitochondrial matrix;mitochondrion;nucleus	1.7e-10	IDH3B	A0A087WZN1;O43837	Isoform of O43837, Isocitrate dehydrogenase [NAD] subunit, mitochondrial;Isocitrate dehydrogenase [NAD] subunit beta, mitochondrial	A0A087WZN1;O43837	A0A087WZN1_HUMAN;IDH3B_HUMAN	A0A087WZN1;O43837
10.74	11.3166	11.0806	11.1065	11.0601	10.725	10.8709	10.2368	11.2165	10.9903	11.3725	11.3877	11.5042	11.691	11.7999	11.7485	11.8907	12.4859	12.4239	13.5502	13.4621	13.4877	13.4022	intracellular protein transport;regulation of synaptic vesicle priming;SNARE complex disassembly;synaptic transmission, glutamatergic	protein binding;soluble NSF attachment protein activity;syntaxin binding	extracellular exosome;SNARE complex;synaptobrevin 2-SNAP-25-syntaxin-1a complex;vacuolar membrane	5.29e-05	NAPB	A0A087WZQ7;Q9H115;Q9H115-2;Q9H115-3	Isoform of Q9H115, Beta-soluble NSF attachment protein;Beta-soluble NSF attachment protein;Isoform of Q9H115, Isoform 2 of Beta-soluble NSF attachment protein;Isoform of Q9H115, Isoform 3 of Beta-soluble NSF attachment protein	A0A087WZQ7;Q9H115;Q9H115-2;Q9H115-3	A0A087WZQ7_HUMAN;SNAB_HUMAN;SNAB_HUMAN;SNAB_HUMAN	A0A087WZQ7;Q9H115;Q9H115-2;Q9H115-3
12.4492	NaN	11.9891	12.519	12.6563	12.2355	12.252	12.079	NaN	NaN	NaN	12.3269	11.4347	11.156	NaN	NaN	NaN	NaN	NaN	NaN	NaN	NaN	NaN	determination of left/right symmetry;heart development;protein phosphorylation	ATP binding;protein binding;protein serine/threonine kinase activity	endoplasmic reticulum membrane;Golgi apparatus;microtubule organizing center;nuclear speck;nucleoplasm;plasma membrane	0.00456514	PSKH1	A0A087WZT9;P11801	Isoform of P11801, Serine/threonine-protein kinase H1;Serine/threonine-protein kinase H1	A0A087WZT9;P11801	A0A087WZT9_HUMAN;KPSH1_HUMAN	A0A087WZT9;P11801
12.2362	12.7615	12.6721	12.0669	11.9844	12.3292	12.3373	11.6249	11.7013	11.74	12.0871	11.4939	11.8244	11.8243	12.0464	11.6922	12.1448	11.1366	NaN	NaN	NaN	NaN	NaN	anterograde axonal transport;antigen processing and presentation of exogenous peptide antigen via MHC class II;axon guidance;centriole-centriole cohesion;cilium assembly;intraciliary transport involved in cilium assembly;microtubule anchoring at centrosome;microtubule-based movement;organelle organization;plus-end-directed vesicle transport along microtubule;protein localization to cell junction;…	ATP binding;ATPase activity;ATP-dependent microtubule motor activity, plus-end-directed;microtubule binding;microtubule motor activity;protein binding;protein phosphatase binding;Rab GTPase binding;spectrin binding	axon cytoplasm;centriole;centrosome;ciliary tip;cilium;cytosol;extracellular exosome;kinesin complex;kinesin II complex;microtubule;microtubule cytoskeleton;spindle microtubule	0.000422609	KIF3A	A0A087X011;E9PES4;J3KPF9;Q9Y496	Isoform of Q9Y496, Kinesin-like protein;Isoform of Q9Y496, Kinesin-like protein;Isoform of Q9Y496, Kinesin-like protein;Kinesin-like protein KIF3A	A0A087X011;E9PES4;J3KPF9;Q9Y496	A0A087X011_HUMAN;E9PES4_HUMAN;J3KPF9_HUMAN;KIF3A_HUMAN	A0A087X011;E9PES4;J3KPF9;Q9Y496
16.7897	16.8576	17.1039	16.8184	17.095	17.1619	17.186	17.3038	17.4268	17.4882	17.4126	17.2675	17.4268	17.4896	17.3784	17.3072	17.4408	17.5108	17.8	17.4201	17.7296	17.6984	17.9566	bone marrow development;bone mineralization;cell population proliferation;inner cell mass cell proliferation;leukocyte chemotaxis;mature ribosome assembly;mitotic spindle organization;rRNA processing	microtubule binding;protein binding;ribosome binding;RNA binding;rRNA binding	cytoplasm;cytosol;nucleolus;nucleoplasm;nucleus;spindle pole	1.54e-10	SBDS	A0A087X020;Q9Y3A5	Isoform of Q9Y3A5, Ribosome maturation protein SBDS;Ribosome maturation protein SBDS	A0A087X020;Q9Y3A5	A0A087X020_HUMAN;SBDS_HUMAN	A0A087X020;Q9Y3A5
16.9385	17.2164	17.7898	16.7577	17.2996	17.092	16.5486	17.2735	16.6712	17.6085	16.7503	17.0035	17.0625	17.2288	18.1009	17.8578	17.9711	17.0053	18.0452	17.9353	17.8195	18.2204	18.278	phosphatidylinositol biosynthetic process;positive regulation of cell-matrix adhesion	fibronectin binding;laminin binding;PDZ domain binding;phosphatidylinositol-3,4-bisphosphate binding;protein binding	cytoplasm;membrane;nucleus;plasma membrane;protein-containing complex	0.00435721	PLEKHA2	A0A087X038;A8K727;Q9HB19	Isoform of Q9HB19, Pleckstrin homology domain-containing family A member 2;Isoform of Q9HB19, Pleckstrin homology domain-containing family A member 2;Pleckstrin homology domain-containing family A member 2	A0A087X038;A8K727;Q9HB19	A0A087X038_HUMAN;A8K727_HUMAN;PKHA2_HUMAN	A0A087X038;A8K727;Q9HB19
14.6368	14.1325	14.9554	14.6105	14.4358	14.4408	14.1147	14.7037	14.2062	14.5233	14.3274	14.2399	14.2977	14.0541	14.2698	14.6678	14.2468	14.4007	14.4367	14.6157	14.605	14.8773	NaN	negative regulation of transcription elongation from RNA polymerase II promoter;positive regulation of cell population proliferation;positive regulation of transcription elongation from RNA polymerase II promoter		cytoplasm;nucleus	0.000160508	EAPP	A0A087X060;G3V2W9;Q56P03	Isoform of Q56P03, E2F-associated phosphoprotein;Isoform of Q56P03, E2F-associated phosphoprotein (Fragment);E2F-associated phosphoprotein	A0A087X060;G3V2W9;Q56P03	A0A087X060_HUMAN;G3V2W9_HUMAN;EAPP_HUMAN	A0A087X060;G3V2W9;Q56P03
13.2411	13.4156	NaN	11.2127	13.108	12.8597	13.1136	13.9565	15.4466	15.4204	15.406	14.7514	15.8439	17.5087	15.469	16.0815	18.5266	18.9749	20.0365	20.6335	20.1706	20.7331	21.1944	activation of cysteine-type endopeptidase activity involved in apoptotic process;adaptive immune response;antigen processing and presentation;apoptotic process;bradykinin catabolic process;cellular protein metabolic process;cellular response to thyroid hormone stimulus;dichotomous subdivision of terminal units involved in lung branching;ERK1 and ERK2 cascade;immune response-regulating signaling p…	aminopeptidase activity;cysteine-type endopeptidase activator activity involved in apoptotic process;cysteine-type endopeptidase activity;cysteine-type peptidase activity;endopeptidase activity;HLA-A specific activating MHC class I receptor activity;peptidase activity;protein binding;serine-type endopeptidase activity;thyroid hormone binding	alveolar lamellar body;collagen-containing extracellular matrix;cytoplasmic ribonucleoprotein granule;cytosol;extracellular exosome;extracellular region;extracellular space;ficolin-1-rich granule lumen;intracellular membrane-bounded organelle;lysosome;multivesicular body lumen;secretory granule lumen;tertiary granule lumen	0.000149047	CTSH	A0A087X0D5;P09668	Isoform of P09668, Pro-cathepsin H;Pro-cathepsin H	A0A087X0D5;P09668	A0A087X0D5_HUMAN;CATH_HUMAN	A0A087X0D5;P09668
13.0327	13.2604	13.7505	13.0858	12.937	12.7169	12.8326	13.0994	12.9246	12.6858	13.0026	12.784	13.1739	13.3192	13.3439	12.7164	12.9762	12.8805	13.3617	NaN	12.8891	12.6369	13.0422	proteasome-mediated ubiquitin-dependent protein catabolic process;protein targeting to ER;regulation of insulin-like growth factor receptor signaling pathway;SRP-dependent cotranslational protein targeting to membrane, translocation	K48-linked polyubiquitin modification-dependent protein binding;protein binding;ubiquitin binding;zinc ion binding	anchored component of membrane;endoplasmic reticulum;endoplasmic reticulum membrane;proteasome complex	0.000367235	ZFAND2B	A0A087X0D9;B4DEN4;B8ZZ56;C9J1R6;E7EV05;E9PFU9;F8WEE4;Q8WV99;Q8WV99-2	Isoform of Q8WV99, AN1-type zinc finger protein 2B;Isoform of Q8WV99, cDNA FLJ60439, highly similar to AN1-type zinc finger protein 2B;Isoform of Q8WV99, AN1-type zinc finger protein 2B;Isoform of Q8WV99, AN1-type zinc finger protein 2B (Fragment);Isoform of Q8WV99, AN1-type zinc finger protein 2B (Fragment);Isoform of Q8WV99, AN1-type zinc finger protein 2B;Isoform of Q8WV99, AN1-type zinc finge…	A0A087X0D9;B4DEN4;B8ZZ56;C9J1R6;E7EV05;E9PFU9;F8WEE4;Q8WV99;Q8WV99-2	A0A087X0D9_HUMAN;B4DEN4_HUMAN;B8ZZ56_HUMAN;C9J1R6_HUMAN;E7EV05_HUMAN;E9PFU9_HUMAN;F8WEE4_HUMAN;ZFN2B_HUMAN;ZFN2B_HUMAN	A0A087X0D9;B4DEN4;B8ZZ56;C9J1R6;E7EV05;E9PFU9;F8WEE4;Q8WV99;Q8WV99-2
14.0272	14.1238	14.2728	13.8096	14.2089	14.087	13.7193	14.1653	13.6004	13.5694	13.767	13.8771	13.5622	13.3456	13.8636	13.4692	12.3931	13.581	NaN	NaN	13.0748	13.141	NaN	mRNA processing;negative regulation of phosphatase activity;positive regulation of RNA export from nucleus	metal ion binding;mRNA binding;protein binding;RNA binding	nucleus	3.46e-06	RBM26	A0A087X0H9;Q5T8P6-3	Isoform of Q5T8P6, RNA-binding protein 26;Isoform of Q5T8P6, Isoform 3 of RNA-binding protein 26	A0A087X0H9;Q5T8P6-3	A0A087X0H9_HUMAN;RBM26_HUMAN	A0A087X0H9;Q5T8P6-3
11.7894	13.9043	14.3595	13.1008	13.2446	12.9707	13.7338	NaN	13.6435	NaN	16.0727	NaN	12.6098	NaN	13.7226	12.4957	13.2588	NaN	NaN	NaN	NaN	NaN	NaN	adenosine catabolic process;cellular protein metabolic process;inosine biosynthetic process;multicellular organism development;neutrophil degranulation;signal transduction	adenosine deaminase activity;adenosine receptor binding;growth factor activity;heparin binding;protein homodimerization activity;proteoglycan binding;zinc ion binding	azurophil granule lumen;extracellular region;extracellular space	0.0002828	ADA2	A0A087X0I3;B4E3Q4;Q9NZK5	Isoform of Q9NZK5, Adenosine deaminase 2;Isoform of Q9NZK5, Adenosine deaminase 2;Adenosine deaminase 2	A0A087X0I3;B4E3Q4;Q9NZK5	A0A087X0I3_HUMAN;B4E3Q4_HUMAN;ADA2_HUMAN	A0A087X0I3;B4E3Q4;Q9NZK5
11.6293	11.9697	9.48954	11.3407	11.6668	11.3608	11.6333	11.5815	11.4829	11.6669	11.8618	11.5093	11.4196	11.3467	11.4672	11.7627	11.5883	11.3948	NaN	NaN	12.1373	NaN	NaN		protein binding	exon-exon junction complex	0.000191682	R3HCC1L	A0A087X0M0;Q7Z5L2;Q7Z5L2-2	Isoform of Q7Z5L2, Coiled-coil domain-containing protein R3HCC1L;Coiled-coil domain-containing protein R3HCC1L;Isoform of Q7Z5L2, Isoform 2 of Coiled-coil domain-containing protein R3HCC1L	A0A087X0M0;Q7Z5L2;Q7Z5L2-2	A0A087X0M0_HUMAN;R3HCL_HUMAN;R3HCL_HUMAN	A0A087X0M0;Q7Z5L2;Q7Z5L2-2
15.9157	15.9501	16.1351	15.9046	16.012	15.9064	16.0425	16.2723	16.0507	16.0955	16.1783	15.9155	15.9913	16.0778	16.0449	15.9397	15.9685	16.0503	16.2059	15.9838	15.9125	15.9721	16.195		mRNA binding;protein binding	cytoplasm;intracellular membrane-bounded organelle;nucleoplasm;plasma membrane	1.36e-10	SLC4A1AP	A0A087X0M4;Q9BWU0	Isoform of Q9BWU0, Kanadaptin;Kanadaptin	A0A087X0M4;Q9BWU0	A0A087X0M4_HUMAN;NADAP_HUMAN	A0A087X0M4;Q9BWU0
11.9887	11.9341	11.4564	12.0419	12.3843	12.4365	12.1758	12.0393	12.5058	12.5153	12.4539	12.5849	12.1935	11.4979	12.1505	12.6052	12.0012	11.9336	11.6402	12.1082	12.0318	10.7363	NaN	late endosome to vacuole transport via multivesicular body sorting pathway;negative regulation of growth hormone receptor signaling pathway;negative regulation of protein localization to cell surface;negative regulation of receptor signaling pathway via JAK-STAT;positive regulation of protein targeting to mitochondrion	protein binding;signaling receptor binding	endosome;endosome membrane;Golgi apparatus;Golgi membrane;integral component of membrane	4.53e-07	LEPROT	A0A087X0N2;O15243	Isoform of O15243, Leptin receptor gene-related protein;Leptin receptor gene-related protein	A0A087X0N2;O15243	A0A087X0N2_HUMAN;OBRG_HUMAN	A0A087X0N2;O15243
13.1197	13.3709	13.3849	12.9803	12.7112	12.6131	12.9994	12.9018	12.6028	12.678	12.5261	12.1507	12.7692	11.8897	11.7365	12.4371	12.2872	10.5331	NaN	NaN	NaN	NaN	NaN				6.36e-05	NOL4L	A0A087X0N3	Isoform of Q96MY1, Nucleolar protein 4-like	A0A087X0N3	A0A087X0N3_HUMAN	A0A087X0N3
14.6772	14.6263	14.4829	14.6463	15.012	15.004	14.7158	15.0589	15.1448	15.1524	15.2166	14.9929	14.999	14.8704	15.1053	15.187	15.0034	14.9009	14.822	14.9521	15.0402	14.9157	14.8737	protein adenylylation	ATP binding;metal ion binding;protein adenylyltransferase activity	mitochondrion	2.46e-07	SELENOO	A0A087X0Q9;Q9BVL4	Isoform of Q9BVL4, Selenoprotein O;Selenoprotein O	A0A087X0Q9;Q9BVL4	A0A087X0Q9_HUMAN;SELO_HUMAN	A0A087X0Q9;Q9BVL4
13.682	13.2467	13.2802	14.7732	15.0769	14.7581	13.7078	13.444	13.6219	13.5511	13.5321	15.0849	15.1765	13.6877	13.4497	15.2715	14.1518	13.6259	13.4573	15.3911	13.0327	12.6772	NaN	canonical Wnt signaling pathway;cardiovascular system development;chromatin remodeling;heart morphogenesis;histone H3-K27 demethylation;histone H3-K4 methylation;in utero embryonic development;mesodermal cell differentiation;multicellular organism growth;neural tube closure;notochord morphogenesis;oxidation-reduction process;positive regulation of gene expression;respiratory system process;somite…	chromatin binding;chromatin DNA binding;dioxygenase activity;histone demethylase activity (H3-K27 specific);identical protein binding;metal ion binding;RNA polymerase II proximal promoter sequence-specific DNA binding;sequence-specific DNA binding	histone methyltransferase complex;MLL3/4 complex;nucleoplasm;nucleus	6.48e-05	KDM6A	A0A087X0R0;F5H6S1;F8W8R6;O15550	Isoform of O15550, Lysine-specific demethylase 6A;Isoform of O15550, Lysine-specific demethylase 6A;Isoform of O15550, Lysine-specific demethylase 6A;Lysine-specific demethylase 6A	A0A087X0R0;F5H6S1;F8W8R6;O15550	A0A087X0R0_HUMAN;F5H6S1_HUMAN;F8W8R6_HUMAN;KDM6A_HUMAN	A0A087X0R0;F5H6S1;F8W8R6;O15550
16.8245	17.048	17.2394	16.872	16.9046	16.835	16.7469	17.052	16.8049	16.8879	16.8181	16.8192	16.8871	16.888	16.9829	16.9285	16.7944	16.7685	16.8931	16.7879	17.0068	16.7259	16.9677	negative regulation of early endosome to late endosome transport;negative regulation of gene expression;negative regulation of protein catabolic process;negative regulation of protein processing;negative regulation of protein transport;protein transport;regulation of endocytosis	enzyme binding;phosphatidylinositol binding;protein binding	early endosome;membrane	2.56e-10	SNX12	A0A087X0R6;Q9UMY4;Q9UMY4-2	Isoform of Q9UMY4, Sorting nexin-12;Sorting nexin-12;Isoform of Q9UMY4, Isoform 2 of Sorting nexin-12	A0A087X0R6;Q9UMY4;Q9UMY4-2	A0A087X0R6_HUMAN;SNX12_HUMAN;SNX12_HUMAN	A0A087X0R6;Q9UMY4;Q9UMY4-2
13.9903	14.0518	15.7892	13.8454	13.8414	14.0339	13.9301	14.9619	14.0414	14.87	15.04	15.0145	14.0672	14.2002	14.3031	15.4804	14.3197	15.3042	16.3729	16.4903	16.4123	16.3262	16.8571				3.92e-05	GOLGA6L10	A0A087X0T7	Isoform of A6NI86, Golgin subfamily A member 6-like protein 10	A0A087X0T7	A0A087X0T7_HUMAN	A0A087X0T7
15.3613	15.1695	15.0896	15.1239	15.4737	15.4607	15.2657	15.5512	15.5557	15.5638	15.6167	15.6136	15.6514	15.5816	15.7359	15.5581	15.7687	15.7722	15.8478	15.9615	15.052	16.1158	16.0492	tRNA splicing, via endonucleolytic cleavage and ligation	metal ion binding;protein binding	nucleoplasm;tRNA-splicing ligase complex	1.48e-10	ZBTB8OS	A0A087X0V4;A8K0B5;D3DPQ2;Q8IWT0	Isoform of Q8IWT0, Protein archease (Fragment);Isoform of Q8IWT0, Protein archease;Isoform of Q8IWT0, Protein archease;Protein archease	A0A087X0V4;A8K0B5;D3DPQ2;Q8IWT0	A0A087X0V4_HUMAN;A8K0B5_HUMAN;D3DPQ2_HUMAN;ARCH_HUMAN	A0A087X0V4;A8K0B5;D3DPQ2;Q8IWT0
16.2021	16.4766	16.5694	16.0436	15.5277	15.5898	15.75	15.7531	15.392	15.297	15.2991	15.2808	15.4642	15.2022	15.1354	15.0949	15.0957	15.1929	15.083	15.2107	14.8829	15.3719	15.1609	acyl-CoA metabolic process;fatty acid metabolic process;long-chain fatty acid metabolic process;very long-chain fatty acid metabolic process	acyl-CoA hydrolase activity;carboxylic ester hydrolase activity;myristoyl-CoA hydrolase activity;palmitoyl-CoA hydrolase activity	cytosol	4.88e-10	ACOT2;ACOT1	A0A087X0W7;Q86TX2	Isoform of P49753, Acyl-coenzyme A thioesterase 2, mitochondrial;Acyl-coenzyme A thioesterase 1	A0A087X0W7;Q86TX2	A0A087X0W7_HUMAN;ACOT1_HUMAN	A0A087X0W7;Q86TX2
16.4858	16.6511	16.7237	16.4077	16.4254	16.3318	16.1952	16.4044	16.3387	16.2762	16.3182	16.336	16.3464	16.3397	16.3956	16.4227	16.3488	16.5317	16.5514	16.7954	16.8125	16.7322	16.7642	acetaldehyde metabolic process;aging;animal organ morphogenesis;cellular defense response;cellular response to angiotensin;cellular response to hepatocyte growth factor stimulus;cellular response to hydrogen peroxide;cellular response to interleukin-1;cellular response to interleukin-6;cellular response to lipopolysaccharide;cellular response to lipoteichoic acid;cellular response to nicotine;cel…	actinin binding;activating transcription factor binding;ankyrin repeat binding;chromatin binding;chromatin DNA binding;DNA binding;DNA-binding transcription activator activity, RNA polymerase II-specific;DNA-binding transcription factor activity;DNA-binding transcription factor activity, RNA polymerase II-specific;DNA-binding transcription repressor activity, RNA polymerase II-specific;enzyme bin…	cytoplasm;cytosol;glutamatergic synapse;NF-kappaB p50/p65 complex;nuclear chromatin;nucleolus;nucleoplasm;nucleus;transcription factor complex	2.14e-10	RELA	A0A087X0W8;Q04206;Q2TAM5	Isoform of Q04206, Transcription factor p65;Transcription factor p65;Isoform of Q04206, RELA protein	A0A087X0W8;Q04206;Q2TAM5	A0A087X0W8_HUMAN;TF65_HUMAN;Q2TAM5_HUMAN	A0A087X0W8;Q04206;Q2TAM5
15.8031	16.1	16.1797	15.8507	15.7282	15.7656	15.7727	15.8384	15.6722	15.8115	15.7605	15.7766	15.7709	15.688	15.9765	15.8387	15.7511	15.7673	15.7144	15.6854	15.765	15.5777	15.7113	cell population proliferation;proteasome assembly;protein deubiquitination	thiol-dependent ubiquitin-specific protease activity;thiol-dependent ubiquitinyl hydrolase activity	eukaryotic translation initiation factor 4F complex	4.38e-10	OTUD6B	A0A087X0W9;Q8N6M0	Isoform of Q8N6M0, Deubiquitinase OTUD6B;Deubiquitinase OTUD6B	A0A087X0W9;Q8N6M0	A0A087X0W9_HUMAN;OTU6B_HUMAN	A0A087X0W9;Q8N6M0
13.1502	13.7982	13.068	13.1032	13.5495	12.6932	13.4052	12.6351	13.33	13.1113	13.1523	13.3572	13.3835	13.2083	12.9855	12.8781	13.1266	12.6759	12.7468	12.8389	12.5422	12.8318	12.6861	biological_process	carbohydrate binding;molecular_function	endoplasmic reticulum membrane;integral component of membrane;membrane	1.09e-08	NOMO1	A0A087X117;A0A0G2JN29;Q15155	Isoform of Q15155, Nodal modulator 1;Isoform of Q15155, Nodal modulator 1;Nodal modulator 1	A0A087X117;A0A0G2JN29;Q15155	A0A087X117_HUMAN;A0A0G2JN29_HUMAN;NOMO1_HUMAN	A0A087X117;A0A0G2JN29;Q15155
12.2135	12.2583	11.3637	12.2287	11.8396	11.9412	11.8619	12.5952	12.846	12.9793	12.2876	12.2504	10.9655	NaN	13.8587	NaN	NaN	NaN	NaN	NaN	NaN	NaN	NaN	chromatin-mediated maintenance of transcription;positive regulation of transcription by RNA polymerase II;protein sumoylation;regulation of transcription by RNA polymerase II	nuclear receptor transcription coactivator activity;protein binding;RNA polymerase II transcription factor binding;SUMO ligase activity;transcription coregulator activity;zinc ion binding	mitochondrion;nuclear replication fork;nucleoplasm;nucleus	0.00461457	ZMIZ2	A0A087X127;E7EWM3;Q8NF64;Q8NF64-2;Q8NF64-3	Isoform of Q8NF64, Zinc finger MIZ domain-containing protein 2;Isoform of Q8NF64, Zinc finger MIZ domain-containing protein 2;Zinc finger MIZ domain-containing protein 2;Isoform of Q8NF64, Isoform 2 of Zinc finger MIZ domain-containing protein 2;Isoform of Q8NF64, Isoform 3 of Zinc finger MIZ domain-containing protein 2	A0A087X127;E7EWM3;Q8NF64;Q8NF64-2;Q8NF64-3	A0A087X127_HUMAN;E7EWM3_HUMAN;ZMIZ2_HUMAN;ZMIZ2_HUMAN;ZMIZ2_HUMAN	A0A087X127;E7EWM3;Q8NF64;Q8NF64-2;Q8NF64-3
11.9693	12.4089	13.0244	12.05	13.0899	12.8122	12.445	12.6642	12.4663	12.4257	12.4124	12.2731	12.4872	12.7323	12.2268	NaN	12.339	12.0355	NaN	NaN	NaN	NaN	NaN	amino acid transmembrane transport;amino acid transport;aromatic amino acid transport;thyroid hormone transport	amino acid transmembrane transporter activity;aromatic amino acid transmembrane transporter activity;thyroid hormone transmembrane transporter activity	basolateral plasma membrane;integral component of plasma membrane;plasma membrane	0.000308512	SLC16A10	A0A087X138;Q8TF71	Isoform of Q8TF71, Monocarboxylate transporter 10;Monocarboxylate transporter 10	A0A087X138;Q8TF71	A0A087X138_HUMAN;MOT10_HUMAN	A0A087X138;Q8TF71
13.863	14.095	13.8893	13.769	13.9292	14.0732	13.6359	13.5897	13.8396	13.8135	13.8685	14.0931	14.0553	14.2852	14.4548	14.821	14.6338	14.8143	14.6455	14.361	14.0824	14.1416	14.1661	positive regulation of transcription by RNA polymerase II;regulation of transcription, DNA-templated	RNA polymerase II proximal promoter sequence-specific DNA binding;single-stranded DNA binding	cytoplasm;nucleus	1.63e-06	SSBP2	A0A087X159;P81877;P81877-2;P81877-3;P81877-4;P81877-5	Isoform of P81877, Single-stranded DNA-binding protein 2;Single-stranded DNA-binding protein 2;Isoform of P81877, Isoform 2 of Single-stranded DNA-binding protein 2;Isoform of P81877, Isoform 3 of Single-stranded DNA-binding protein 2;Isoform of P81877, Isoform 4 of Single-stranded DNA-binding protein 2;Isoform of P81877, Isoform 5 of Single-stranded DNA-binding protein 2	A0A087X159;P81877;P81877-2;P81877-3;P81877-4;P81877-5	A0A087X159_HUMAN;SSBP2_HUMAN;SSBP2_HUMAN;SSBP2_HUMAN;SSBP2_HUMAN;SSBP2_HUMAN	A0A087X159;P81877;P81877-2;P81877-3;P81877-4;P81877-5
15.369	16.3713	16.3477	15.3918	13.884	13.943	14.0256	13.7705	13.3572	13.2991	13.2037	13.5038	13.7726	13.5339	13.5526	13.236	13.4111	13.2252	NaN	NaN	11.3266	14.4176	NaN	cell chemotaxis;neutrophil degranulation;phagocytosis, engulfment;plasma membrane tubulation;podosome assembly	phospholipid binding;protein binding	cell cortex;cell junction;cell projection;extracellular region;ficolin-1-rich granule lumen;phagocytic cup;plasma membrane;podosome;secretory granule lumen	1.24e-09	BIN2	A0A087X188;Q9UBW5	Isoform of Q9UBW5, Bridging integrator 2;Bridging integrator 2	A0A087X188;Q9UBW5	A0A087X188_HUMAN;BIN2_HUMAN	A0A087X188;Q9UBW5
15.4484	15.2404	15.2954	15.5465	15.5811	15.6677	15.5312	15.5904	15.7086	15.7598	15.7785	15.8312	15.6999	15.6757	15.9281	15.62	15.7783	15.7082	15.6065	15.6009	15.89	15.8187	15.7467	actin cytoskeleton organization;cellular response to heat;cellular response to misfolded protein;chemical synaptic transmission;intermediate filament cytoskeleton organization;microtubule cytoskeleton organization;monoubiquitinated protein deubiquitination;nervous system development;nucleotide-excision repair;positive regulation of ERAD pathway;proteasome-mediated ubiquitin-dependent protein cata…	ATPase binding;Lys48-specific deubiquitinase activity;Lys63-specific deubiquitinase activity;protein binding;thiol-dependent ubiquitin-specific protease activity;thiol-dependent ubiquitinyl hydrolase activity;ubiquitin protein ligase binding	cytoplasm;cytosol;endoplasmic reticulum membrane;mitochondrial matrix;mitochondrial membrane;nuclear inclusion body;nuclear matrix;nucleolus;nucleoplasm;nucleus;plasma membrane	1.37e-07	ATXN3	A0A087X1A8;A0A0A0MS38;A0A2R8Y3X7;D3VVH9;F5H211;G3V3R7;G3V4U9;P54252;P54252-1;P54252-4	Isoform of P54252, Ataxin-3;Isoform of P54252, Ataxin-3;Isoform of P54252, Ataxin-3;Isoform of P54252, Ataxin 3 variant m;Isoform of P54252, Ataxin-3;Isoform of P54252, Ataxin-3 (Fragment);Isoform of P54252, Ataxin-3 (Fragment);Ataxin-3;Isoform of P54252, Isoform 1 of Ataxin-3;Isoform of P54252, Isoform 4 of Ataxin-3	A0A087X1A8;A0A0A0MS38;A0A2R8Y3X7;D3VVH9;F5H211;G3V3R7;G3V4U9;P54252;P54252-1;P54252-4	A0A087X1A8_HUMAN;A0A0A0MS38_HUMAN;A0A2R8Y3X7_HUMAN;D3VVH9_HUMAN;F5H211_HUMAN;G3V3R7_HUMAN;G3V4U9_HUMAN;ATX3_HUMAN;ATX3_HUMAN;ATX3_HUMAN	A0A087X1A8;A0A0A0MS38;A0A2R8Y3X7;D3VVH9;F5H211;G3V3R7;G3V4U9;P54252;P54252-1;P54252-4
13.556	13.9706	13.899	13.6273	13.5955	13.6179	14.0258	14.1029	14.0002	13.8617	13.7518	13.7747	13.7348	13.1022	13.5919	13.396	13.4302	13.3402	13.4363	13.0001	12.8821	12.4845	12.7417	actin cytoskeleton organization;intracellular protein transport;lamellipodium assembly;ruffle organization;small GTPase mediated signal transduction	cadherin binding;GTP binding;GTP-dependent protein binding;identical protein binding;phosphatidylinositol-4-phosphate binding;phospholipid binding;protein binding;protein domain specific binding;Rac GTPase binding	cell cortex;cytoplasm;cytosol;plasma membrane;ruffle;trans-Golgi network membrane	2.48e-07	ARFIP2	A0A087X1E4;P53365;P53365-3	Isoform of P53365, Arfaptin-2;Arfaptin-2;Isoform of P53365, Isoform 3 of Arfaptin-2	A0A087X1E4;P53365;P53365-3	A0A087X1E4_HUMAN;ARFP2_HUMAN;ARFP2_HUMAN	A0A087X1E4;P53365;P53365-3
11.6162	10.7253	13.5289	10.6204	11.6846	11.5842	10.9876	11.4095	11.8632	11.5276	11.4697	11.6206	11.8444	12.4371	12.1446	11.3678	11.9163	11.4825	12.8767	12.09	11.9475	13.3455	12.9018	nucleobase-containing small molecule interconversion	metal ion binding;pyrophosphatase activity	mitochondrial matrix	1.04e-07	NUDT13	A0A087X1G4;Q86X67;Q86X67-2;Q86X67-4	Isoform of Q86X67, Nucleoside diphosphate-linked moiety X motif 13;Nucleoside diphosphate-linked moiety X motif 13;Isoform of Q86X67, Isoform 2 of Nucleoside diphosphate-linked moiety X motif 13;Isoform of Q86X67, Isoform 4 of Nucleoside diphosphate-linked moiety X motif 13	A0A087X1G4;Q86X67;Q86X67-2;Q86X67-4	A0A087X1G4_HUMAN;NUD13_HUMAN;NUD13_HUMAN;NUD13_HUMAN	A0A087X1G4;Q86X67;Q86X67-2;Q86X67-4
16.1652	16.3277	16.1933	16.1863	16.164	16.1935	16.088	16.1029	16.0861	16.0934	16.0887	16.0374	16.0986	16.4089	16.1971	16.3242	16.1898	16.2387	16.3904	16.4856	16.5432	16.0969	16.6425	'de novo' posttranslational protein folding	protein binding	endoplasmic reticulum lumen	8.86e-11	SELENOF	A0A087X1G7;O60613	Isoform of O60613, Selenoprotein F;Selenoprotein F	A0A087X1G7;O60613	A0A087X1G7_HUMAN;SEP15_HUMAN	A0A087X1G7;O60613
13.6012	13.4458	13.6966	13.8185	14.7334	14.6673	14.3015	14.4825	15.4067	15.392	15.3869	15.5139	15.3257	15.6939	15.8162	16.1561	16.0624	15.9504	15.7904	15.1662	15.2347	15.0248	15.3966	negative regulation of cell population proliferation;negative regulation of erythrocyte differentiation;positive regulation of transcription by RNA polymerase II;regulation of transcription by RNA polymerase II;transcription by RNA polymerase II	DNA-binding transcription activator activity, RNA polymerase II-specific;DNA-binding transcription factor activity, RNA polymerase II-specific;metal ion binding;nucleic acid binding;protein binding;RNA polymerase II proximal promoter sequence-specific DNA binding	nucleus	5.18e-11	KLF13	A0A087X1K6;Q9Y2Y9	Isoform of Q9Y2Y9, Krueppel-like factor 13;Krueppel-like factor 13	A0A087X1K6;Q9Y2Y9	A0A087X1K6_HUMAN;KLF13_HUMAN	A0A087X1K6;Q9Y2Y9
17.6033	18.0235	18.0826	17.5475	17.0984	17.0516	16.8502	17.1718	16.7637	16.5479	17.1933	16.7776	16.8292	16.7817	16.6823	16.6172	16.4917	16.4169	16.9058	16.8353	16.8775	16.9054	16.8422	fatty acid metabolic process;negative regulation of Golgi to plasma membrane protein transport;protein depalmitoylation;regulation of nitric-oxide synthase activity	carboxylic ester hydrolase activity;lipase activity;lysophospholipase activity;palmitoyl-(protein) hydrolase activity	cytoplasm;cytosol;extracellular exosome	1.38e-10	LYPLA1	A0A087X1K9;B4DP64;O75608;O75608-2	Isoform of O75608, Acyl-protein thioesterase 1;Isoform of O75608, cDNA FLJ52008, highly similar to Acyl-protein thioesterase 1 (EC 3.1.2.-);Acyl-protein thioesterase 1;Isoform of O75608, Isoform 2 of Acyl-protein thioesterase 1	A0A087X1K9;B4DP64;O75608;O75608-2	A0A087X1K9_HUMAN;B4DP64_HUMAN;LYPA1_HUMAN;LYPA1_HUMAN	A0A087X1K9;B4DP64;O75608;O75608-2
13.1098	13.5818	12.6377	13.477	12.6578	12.6993	13.0214	12.5494	12.2499	12.2587	12.7574	13.3701	13.3304	12.5112	11.3848	12.1314	12.0809	11.9749	NaN	NaN	NaN	NaN	NaN	histone H3 acetylation;inactivation of MAPK activity involved in osmosensory signaling pathway;molybdopterin cofactor biosynthetic process	identical protein binding;molybdopterin synthase activity;protein binding;protein kinase inhibitor activity	Ada2/Gcn5/Ada3 transcription activator complex;cytosol;nucleolus;nucleus	3.78e-07	MBIP	A0A087X1L0;Q9NS73;Q9NS73-2;Q9NS73-3;Q9NS73-5;S4R2X9;S4R3N2;S4R3P6	Isoform of Q9NS73, MAP3K12-binding inhibitory protein 1;MAP3K12-binding inhibitory protein 1;Isoform of Q9NS73, Isoform 2 of MAP3K12-binding inhibitory protein 1;Isoform of Q9NS73, Isoform 3 of MAP3K12-binding inhibitory protein 1;Isoform of Q9NS73, Isoform 4 of MAP3K12-binding inhibitory protein 1;Isoform of Q9NS73, MAP3K12-binding inhibitory protein 1 (Fragment);Isoform of Q9NS73, MAP3K12-bindi…	A0A087X1L0;Q9NS73;Q9NS73-2;Q9NS73-3;Q9NS73-5;S4R2X9;S4R3N2;S4R3P6	A0A087X1L0_HUMAN;MBIP1_HUMAN;MBIP1_HUMAN;MBIP1_HUMAN;MBIP1_HUMAN;S4R2X9_HUMAN;S4R3N2_HUMAN;S4R3P6_HUMAN	A0A087X1L0;Q9NS73;Q9NS73-2;Q9NS73-3;Q9NS73-5;S4R2X9;S4R3N2;S4R3P6
18.8831	15.3831	20.2259	17.9239	18.9084	17.7897	19.6009	19.8062	20.3234	20.3565	NaN	19.3162	19.6818	20.2609	19.8761	20.1386	20.5089	16.7208	17.5602	20.8377	21.2391	17.2792	NaN	cardiac muscle thin filament assembly;muscle fiber development;muscle filament sliding;muscle organ development;regulation of actin filament length;somatic muscle development	actin filament binding;protein binding;structural constituent of muscle	actin cytoskeleton;cytosol;extracellular exosome;Z disc	5.18e-11	NEB	A0A087X1N7;P20929;P20929-2;P20929-3;P20929-4	Isoform of P20929, Nebulin;Nebulin;Isoform of P20929, Isoform 2 of Nebulin;Isoform of P20929, Isoform 3 of Nebulin;Isoform of P20929, Isoform 4 of Nebulin	A0A087X1N7;P20929;P20929-2;P20929-3;P20929-4	A0A087X1N7_HUMAN;NEBU_HUMAN;NEBU_HUMAN;NEBU_HUMAN;NEBU_HUMAN	A0A087X1N7;P20929;P20929-2;P20929-3;P20929-4
18.2596	15.5861	16.3534	12.1924	18.9816	12.7731	12.78	12.888	13.3365	13.315	13.2552	13.3852	13.1721	12.8575	13.1041	13.415	14.0276	13.3083	13.489	NaN	11.4944	NaN	NaN	actin cytoskeleton organization;muscle organ development;smooth muscle contraction	actin binding;structural constituent of muscle	actin cytoskeleton;cytoplasm;cytoskeleton;filamentous actin;microtubule organizing center	9.3e-05	SMTN	A0A087X1R1;P53814;P53814-5;P53814-6	Isoform of P53814, Smoothelin;Smoothelin;Isoform of P53814, Isoform B2 of Smoothelin;Isoform of P53814, Isoform B3 of Smoothelin	A0A087X1R1;P53814;P53814-5;P53814-6	A0A087X1R1_HUMAN;SMTN_HUMAN;SMTN_HUMAN;SMTN_HUMAN	A0A087X1R1;P53814;P53814-5;P53814-6
11.4963	11.6255	12.0417	11.6107	11.7416	10.6882	11.3042	11.9594	NaN	NaN	NaN	11.3133	11.2943	NaN	NaN	11.5896	11.9179	NaN	NaN	NaN	NaN	NaN	NaN	craniofacial suture morphogenesis;mitotic G2 DNA damage checkpoint;negative regulation of transcription, DNA-templated;regulation of transcription by RNA polymerase II;skeletal muscle cell differentiation	DNA-binding transcription factor activity;DNA-binding transcription factor activity, RNA polymerase II-specific;protein binding;protein C-terminus binding;sequence-specific DNA binding	intracellular membrane-bounded organelle;nucleus	0.00021221	FOXN2;FOXN3;FOXN3;FOXN2;FOXN2	A0A087X1X6;O00409;O00409-2;P32314;P32314-2	Isoform of P32314, Forkhead box protein N2;Forkhead box protein N3;Isoform of O00409, Isoform 2 of Forkhead box protein N3;Forkhead box protein N2;Isoform of P32314, Isoform 2 of Forkhead box protein N2	A0A087X1X6;O00409;O00409-2;P32314;P32314-2	A0A087X1X6_HUMAN;FOXN3_HUMAN;FOXN3_HUMAN;FOXN2_HUMAN;FOXN2_HUMAN	A0A087X1X6;O00409;O00409-2;P32314;P32314-2
12.0025	12.1113	12.141	12.0978	12.1602	12.2441	12.303	12.1577	12.6035	12.6656	12.5426	12.4029	12.909	13.1228	12.5777	12.7047	12.407	12.6225	13.1148	12.734	12.5441	12.955	12.7746	cytoplasmic microtubule organization;meiotic cell cycle;microtubule nucleation;microtubule nucleation by interphase microtubule organizing center;mitotic cell cycle;spindle assembly	gamma-tubulin binding;microtubule binding;microtubule minus-end binding	centrosome;cytosol;equatorial microtubule organizing center;gamma-tubulin complex;gamma-tubulin ring complex;microtubule;spindle pole	5.18e-06	TUBGCP5	A0A087X1Z1;A0A0G2JPW5;A0A0G2JQX1;A0A0G2JSA7;Q96RT8;Q96RT8-2	Isoform of Q96RT8, Gamma-tubulin complex component;Isoform of Q96RT8, Gamma-tubulin complex component;Isoform of Q96RT8, Gamma-tubulin complex component;Isoform of Q96RT8, Gamma-tubulin complex component;Gamma-tubulin complex component 5;Isoform of Q96RT8, Isoform 2 of Gamma-tubulin complex component 5	A0A087X1Z1;A0A0G2JPW5;A0A0G2JQX1;A0A0G2JSA7;Q96RT8;Q96RT8-2	A0A087X1Z1_HUMAN;A0A0G2JPW5_HUMAN;A0A0G2JQX1_HUMAN;A0A0G2JSA7_HUMAN;GCP5_HUMAN;GCP5_HUMAN	A0A087X1Z1;A0A0G2JPW5;A0A0G2JQX1;A0A0G2JSA7;Q96RT8;Q96RT8-2
19.2322	19.1852	19.363	19.1463	19.0939	19.0875	18.7932	19.0108	18.8986	18.9414	18.8766	18.9477	18.9258	18.9551	19.1382	18.9239	18.8719	18.8978	19.0193	19.1549	19.1845	19.1525	19.2038	anaphase-promoting complex-dependent catabolic process;antigen processing and presentation of exogenous peptide antigen via MHC class I, TAP-dependent;Fc-epsilon receptor signaling pathway;interleukin-12-mediated signaling pathway;interleukin-1-mediated signaling pathway;MAPK cascade;negative regulation of canonical Wnt signaling pathway;negative regulation of G2/M transition of mitotic cell cycl…	endopeptidase activator activity;identical protein binding;protein binding	cytoplasm;cytosol;extracellular exosome;membrane;nucleoplasm;proteasome activator complex;proteasome complex	5.55e-11	PSME2	A0A087X1Z3;Q9UL46	Isoform of Q9UL46, Proteasome activator complex subunit 2;Proteasome activator complex subunit 2	A0A087X1Z3;Q9UL46	A0A087X1Z3_HUMAN;PSME2_HUMAN	A0A087X1Z3;Q9UL46
15.0919	15.1992	15.3788	15.1638	15.4525	15.41	15.3016	15.5342	15.8241	15.8837	15.7242	15.8149	15.7909	16.0103	15.9449	16.1789	16.3753	16.3471	16.5861	16.0365	15.9456	16.0967	16.2604	positive regulation of neural precursor cell proliferation;spermatogenesis	cadherin binding;protein binding;protein homodimerization activity	cytoplasm;cytosol;integral component of membrane;plasma membrane	7.38e-10	CIP2A	A0A087X211;Q8TCG1	Isoform of Q8TCG1, Protein CIP2A;Protein CIP2A	A0A087X211;Q8TCG1	A0A087X211_HUMAN;CIP2A_HUMAN	A0A087X211;Q8TCG1
12.2832	NaN	12.1037	NaN	13.3238	13.3842	14.1724	14.243	14.658	14.5984	14.6876	13.8923	13.8271	12.6715	12.9233	13.9936	13.8991	13.9251	14.7742	15.4094	15.2402	15.2461	14.9745	complement activation;complement activation, classical pathway;innate immune response;proteolysis;regulation of complement activation	calcium ion binding;identical protein binding;protein binding;serine-type endopeptidase activity	blood microparticle;extracellular region;extracellular space	7.35e-07	C1S	A0A087X232;P09871	Isoform of P09871, Complement C1s subcomponent;Complement C1s subcomponent	A0A087X232;P09871	A0A087X232_HUMAN;C1S_HUMAN	A0A087X232;P09871
14.3607	14.5652	14.8997	14.2599	14.0946	14.0437	14.1064	14.4822	14.1396	14.1681	14.2226	13.8641	14.1736	14.3149	14.141	13.6474	13.8352	13.9058	13.9552	13.7172	13.8659	13.9663	13.9787	endosomal transport;endosome organization;protein transport		BLOC-1 complex;early endosome;endosome;nucleoplasm;WASH complex	0.000134381	WASHC4	A0A087X256;Q2M389	Isoform of Q2M389, WASH complex subunit 4;WASH complex subunit 4	A0A087X256;Q2M389	A0A087X256_HUMAN;WASC4_HUMAN	A0A087X256;Q2M389
14.3926	14.5513	14.6642	14.4537	14.2878	14.2081	14.4151	14.2435	14.1176	14.1969	14.139	14.1447	14.2855	13.9837	14.3096	13.9947	13.7863	14.0826	14.893	NaN	14.9144	14.3525	14.619	cell cycle arrest;negative regulation of autophagy;negative regulation of cell population proliferation	protein binding;RNA binding	COP9 signalosome;cytoplasm;cytosol;plasma membrane	1.76e-05	WDR6	A0A087X295;E9PDU5;Q9NNW5	Isoform of Q9NNW5, WD repeat-containing protein 6;Isoform of Q9NNW5, WD repeat-containing protein 6;WD repeat-containing protein 6	A0A087X295;E9PDU5;Q9NNW5	A0A087X295_HUMAN;E9PDU5_HUMAN;WDR6_HUMAN	A0A087X295;E9PDU5;Q9NNW5
14.6185	15.5455	15.7315	14.661	13.0246	13.1288	13.0208	13.0018	12.6979	12.9377	12.8915	13.0386	13.2193	13.2821	13.1961	13.0748	13.2595	13.6279	13.3736	13.6093	13.4527	14.106	13.6129	cellular oxidant detoxification;cyclooxygenase pathway;inflammatory response;oxidation-reduction process;prostaglandin biosynthetic process;regulation of blood pressure;regulation of cell population proliferation;response to oxidative stress;xenobiotic metabolic process	dioxygenase activity;heme binding;metal ion binding;peroxidase activity;prostaglandin-endoperoxide synthase activity	cytoplasm;endoplasmic reticulum membrane;extracellular exosome;Golgi apparatus;intracellular membrane-bounded organelle;photoreceptor outer segment	3.64e-09	PTGS1	A0A087X296;P23219;P23219-2;P23219-3;P23219-4;P23219-5;P23219-6	Isoform of P23219, Prostaglandin G/H synthase 1;Prostaglandin G/H synthase 1;Isoform of P23219, Isoform 2 of Prostaglandin G/H synthase 1;Isoform of P23219, Isoform 3 of Prostaglandin G/H synthase 1;Isoform of P23219, Isoform 4 of Prostaglandin G/H synthase 1;Isoform of P23219, Isoform 5 of Prostaglandin G/H synthase 1;Isoform of P23219, Isoform 6 of Prostaglandin G/H synthase 1	A0A087X296;P23219;P23219-2;P23219-3;P23219-4;P23219-5;P23219-6	A0A087X296_HUMAN;PGH1_HUMAN;PGH1_HUMAN;PGH1_HUMAN;PGH1_HUMAN;PGH1_HUMAN;PGH1_HUMAN	A0A087X296;P23219;P23219-2;P23219-3;P23219-4;P23219-5;P23219-6
13.105	13.0484	12.6283	13.0453	13.0384	12.0673	12.3716	11.9754	12.1828	NaN	12.1217	12.2273	11.9374	NaN	11.9501	12.5611	11.8258	NaN	NaN	NaN	NaN	NaN	NaN	apoptotic process;cell surface receptor signaling pathway;I-kappaB kinase/NF-kappaB signaling;inhibition of cysteine-type endopeptidase activity involved in apoptotic process;MyD88-independent toll-like receptor signaling pathway;necroptotic process;negative regulation of apoptotic process;negative regulation of cysteine-type endopeptidase activity involved in apoptotic process;negative regulatio…	chaperone binding;cysteine-type endopeptidase inhibitor activity involved in apoptotic process;FBXO family protein binding;identical protein binding;protein binding;protein N-terminus binding;transcription coactivator activity;transferase activity;ubiquitin binding;ubiquitin protein ligase activity;ubiquitin-protein transferase activity;zinc ion binding	CD40 receptor complex;cytoplasm;cytoplasmic side of plasma membrane;cytosol;membrane raft;nucleus;XY body	0.000325154	BIRC2	A0A087X2B2;E9PMH5;Q13490;Q13490-2	Isoform of Q13490, Baculoviral IAP repeat-containing protein 2;Isoform of Q13490, Baculoviral IAP repeat-containing protein 2;Baculoviral IAP repeat-containing protein 2;Isoform of Q13490, Isoform 2 of Baculoviral IAP repeat-containing protein 2	A0A087X2B2;E9PMH5;Q13490;Q13490-2	A0A087X2B2_HUMAN;E9PMH5_HUMAN;BIRC2_HUMAN;BIRC2_HUMAN	A0A087X2B2;E9PMH5;Q13490;Q13490-2
16.9828	16.8861	16.9023	17.0116	16.8267	16.8891	17.0313	16.8571	16.7188	16.7687	16.7179	16.6286	16.4814	16.3944	16.5209	16.2247	16.1359	16.0773	15.9772	14.8559	15.5803	15.8921	16.2129	mitochondrial translational elongation;mitochondrial translational termination	protein binding;RNA binding	mitochondrial inner membrane;mitochondrial large ribosomal subunit;mitochondrion	7.08e-11	MRPL45	A0A087X2D5;Q9BRJ2	Isoform of Q9BRJ2, 39S ribosomal protein L45, mitochondrial;39S ribosomal protein L45, mitochondrial	A0A087X2D5;Q9BRJ2	A0A087X2D5_HUMAN;RM45_HUMAN	A0A087X2D5;Q9BRJ2
14.6483	14.5244	14.3186	14.3731	14.7669	14.5346	14.4209	14.4306	14.5499	14.4422	14.4198	14.5142	14.5381	14.5548	14.6827	14.6917	14.8101	14.7244	14.6952	15.1047	14.8261	14.7899	14.8781	activation of JUN kinase activity;lysosome localization;positive regulation of cell migration;positive regulation of muscle cell differentiation;positive regulation of neuron differentiation;protein homooligomerization;retrograde transport, endosome to Golgi;striated muscle cell differentiation;vesicle-mediated transport	JUN kinase binding;kinesin binding;MAP-kinase scaffold activity;protein binding;receptor signaling complex adaptor activity	acrosomal vesicle;cytoplasm;cytosol;extracellular exosome;lysosomal membrane;microtubule organizing center;perinuclear region of cytoplasm	1.34e-05	SPAG9	A0A087X2D8;O60271-2;O60271-4	Isoform of O60271, C-Jun-amino-terminal kinase-interacting protein 4;Isoform of O60271, Isoform 2 of C-Jun-amino-terminal kinase-interacting protein 4;Isoform of O60271, Isoform 4 of C-Jun-amino-terminal kinase-interacting protein 4	A0A087X2D8;O60271-2;O60271-4	A0A087X2D8_HUMAN;JIP4_HUMAN;JIP4_HUMAN	A0A087X2D8;O60271-2;O60271-4
19.0789	18.9482	19.0839	19.0419	19.1289	19.1214	18.9347	19.2372	19.0957	19.1718	19.1379	19.0667	19.0826	19.0416	19.244	19.3228	19.0478	19.1073	18.9321	19.2135	19.4205	19.078	19.0933	anaphase-promoting complex-dependent catabolic process;antigen processing and presentation of exogenous peptide antigen via MHC class I, TAP-dependent;Fc-epsilon receptor signaling pathway;interleukin-1-mediated signaling pathway;MAPK cascade;negative regulation of canonical Wnt signaling pathway;negative regulation of G2/M transition of mitotic cell cycle;NIK/NF-kappaB signaling;positive regulat…	ATP binding;ATPase activity;identical protein binding;protein binding;protein binding, bridging	cytosol;cytosolic proteasome complex;extracellular exosome;membrane;nucleoplasm;nucleus;proteasome accessory complex;proteasome complex;proteasome regulatory particle, base subcomplex	5.18e-11	PSMC6	A0A087X2I1;P62333	Isoform of P62333, 26S proteasome regulatory subunit 10B;26S proteasome regulatory subunit 10B	A0A087X2I1;P62333	A0A087X2I1_HUMAN;PRS10_HUMAN	A0A087X2I1;P62333
14.7011	13.0623	12.5935	13.8897	14.3966	14.8841	14.4574	NaN	12.5188	12.6451	12.494	13.921	14.8258	NaN	NaN	NaN	NaN	NaN	NaN	NaN	NaN	NaN	NaN	protein deubiquitination	protein binding	nucleoplasm	0.000690409	WDR20	A0A088AWN2;Q8TBZ3;Q8TBZ3-2;Q8TBZ3-4;Q8TBZ3-5;Q8TBZ3-6;Q8TBZ3-7	Isoform of Q8TBZ3, WD repeat-containing protein 20;WD repeat-containing protein 20;Isoform of Q8TBZ3, Isoform 2 of WD repeat-containing protein 20;Isoform of Q8TBZ3, Isoform 4 of WD repeat-containing protein 20;Isoform of Q8TBZ3, Isoform 5 of WD repeat-containing protein 20;Isoform of Q8TBZ3, Isoform 6 of WD repeat-containing protein 20;Isoform of Q8TBZ3, Isoform 7 of WD repeat-containing protein…	A0A088AWN2;Q8TBZ3;Q8TBZ3-2;Q8TBZ3-4;Q8TBZ3-5;Q8TBZ3-6;Q8TBZ3-7	A0A088AWN2_HUMAN;WDR20_HUMAN;WDR20_HUMAN;WDR20_HUMAN;WDR20_HUMAN;WDR20_HUMAN;WDR20_HUMAN	A0A088AWN2;Q8TBZ3;Q8TBZ3-2;Q8TBZ3-4;Q8TBZ3-5;Q8TBZ3-6;Q8TBZ3-7
11.0369	NaN	NaN	13.9715	12.4287	12.2369	12.0973	13.9401	12.693	12.6217	12.632	12.5845	12.6384	12.9184	11.9311	NaN	11.9302	NaN	NaN	NaN	NaN	NaN	NaN	biological_process;blood coagulation;positive regulation of GTPase activity;small GTPase mediated signal transduction	cadherin binding;guanyl-nucleotide exchange factor activity;protein binding	cytosol;endomembrane system;membrane	0.000850404	DOCK9	A0A088AWN3;A0A0A0MSY4;Q9BZ29;Q9BZ29-3;Q9BZ29-4;Q9BZ29-5	Isoform of Q9BZ29, Dedicator of cytokinesis protein 9;Isoform of Q9BZ29, Dedicator of cytokinesis protein 9;Dedicator of cytokinesis protein 9;Isoform of Q9BZ29, Isoform 3 of Dedicator of cytokinesis protein 9;Isoform of Q9BZ29, Isoform 4 of Dedicator of cytokinesis protein 9;Isoform of Q9BZ29, Isoform 2 of Dedicator of cytokinesis protein 9	A0A088AWN3;A0A0A0MSY4;Q9BZ29;Q9BZ29-3;Q9BZ29-4;Q9BZ29-5	A0A088AWN3_HUMAN;A0A0A0MSY4_HUMAN;DOCK9_HUMAN;DOCK9_HUMAN;DOCK9_HUMAN;DOCK9_HUMAN	A0A088AWN3;A0A0A0MSY4;Q9BZ29;Q9BZ29-3;Q9BZ29-4;Q9BZ29-5
15.353	14.2995	14.3334	14.9345	15.6467	15.7442	15.009	15.2179	15.0459	14.9967	15.0661	15.5629	15.5427	15.4262	15.46	16.0081	15.3346	15.472	15.6056	15.4463	15.4068	15.265	15.1933		lamin binding	lamin filament;nuclear lamina;nuclear lumen;nucleolus;nucleus	2.33e-10	NARF	A0A088AWN8;E7EP87;Q9UHQ1;Q9UHQ1-2	Isoform of Q9UHQ1, Nuclear prelamin A recognition factor;Isoform of Q9UHQ1, Nuclear prelamin A recognition factor;Nuclear prelamin A recognition factor;Isoform of Q9UHQ1, Isoform 2 of Nuclear prelamin A recognition factor	A0A088AWN8;E7EP87;Q9UHQ1;Q9UHQ1-2	A0A088AWN8_HUMAN;E7EP87_HUMAN;NARF_HUMAN;NARF_HUMAN	A0A088AWN8;E7EP87;Q9UHQ1;Q9UHQ1-2
13.775	13.8171	13.7732	13.8436	13.8211	13.7661	13.7006	13.7672	13.7176	13.8086	13.5651	13.5453	13.6602	13.7552	13.4437	13.7048	13.5756	13.7474	14.0104	13.6483	13.8264	14.0905	14.1452				4.09e-05	ATRX	A0A096LNL9	Isoform of P46100, Transcriptional regulator ATRX (Fragment)	A0A096LNL9	A0A096LNL9_HUMAN	A0A096LNL9
14.5674	14.8299	14.8256	14.4739	14.3945	14.3546	14.5955	14.7927	14.2984	14.3113	14.3641	14.0269	13.9318	13.6579	13.082	12.8149	13.4271	12.3044	NaN	NaN	NaN	NaN	NaN			integral component of membrane	7.76e-05	SMIM26	A0A096LP01;A0A096LPB2	Small integral membrane protein 26;Isoform of A0A096LP01, Small integral membrane protein 26	A0A096LP01;A0A096LPB2	SIM26_HUMAN;A0A096LPB2_HUMAN	A0A096LP01;A0A096LPB2
14.8422	14.8507	14.7432	14.7831	15.0786	15.1618	15.0668	15.1031	15.309	15.3606	15.3268	15.2396	15.3825	15.4132	15.3329	15.236	15.4859	15.657	15.5595	15.6348	15.6327	16.0196	16.0896				0.000117959	GPS1	A0A096LP07;A0A096LPJ3;A8K070	Isoform of Q13098, COP9 signalosome complex subunit 1;Isoform of Q13098, COP9 signalosome complex subunit 1;Isoform of Q13098, COP9 signalosome complex subunit 1	A0A096LP07;A0A096LPJ3;A8K070	A0A096LP07_HUMAN;A0A096LPJ3_HUMAN;A8K070_HUMAN	A0A096LP07;A0A096LPJ3;A8K070
13.3785	13.5429	14.1695	13.6025	13.9765	13.9794	14.0096	14.066	14.0052	13.9009	13.8498	13.8292	13.7218	13.6245	14.3409	13.2015	13.8463	13.5711	14.1233	13.7608	13.5084	14.1528	14.0389		aminoacyl-tRNA hydrolase activity;protein binding;RNA binding		1.28e-08	PTRH1	A0A096LP22;Q86Y79	Isoform of Q86Y79, Probable peptidyl-tRNA hydrolase (Fragment);Probable peptidyl-tRNA hydrolase	A0A096LP22;Q86Y79	A0A096LP22_HUMAN;PTH_HUMAN	A0A096LP22;Q86Y79
14.0233	14.4492	14.647	13.914	13.6437	13.6025	13.5835	13.7542	13.4823	13.5094	13.5223	13.7985	13.7247	13.4728	13.7287	13.5373	13.6004	13.6074	12.7996	14.4899	15.6143	14.9006	14.6294				6.01e-07	AAK1	A0A096LP25	Isoform of Q2M2I8, AP2-associated protein kinase 1 (Fragment)	A0A096LP25	A0A096LP25_HUMAN	A0A096LP25
11.1945	12.9946	11.9354	12.0714	11.0394	11.2735	11.8695	NaN	10.7233	11.6414	11.5866	11.0216	11.1605	11.1592	11.536	11.3771	11.235	NaN	11.6247	NaN	NaN	NaN	NaN				0.00180113	CD99	A0A096LP69	Isoform of P14209, CD99 antigen	A0A096LP69	A0A096LP69_HUMAN	A0A096LP69
13.3891	13.5892	13.7351	13.2759	12.922	12.8698	13.6507	13.4638	13.8788	13.8296	13.9752	12.8516	13.7706	13.8854	13.8489	13.6279	14.0971	13.7246	13.8183	13.7805	15.8229	14.1423	14.6299	negative regulation of barbed-end actin filament capping;protein localization to endosome;protein transport;regulation of substrate adhesion-dependent cell spreading;retrograde transport, endosome to Golgi;retrograde transport, endosome to plasma membrane	phosphatidylinositol-3,4,5-trisphosphate binding;phosphatidylinositol-3,4-bisphosphate binding;phosphatidylinositol-3,5-bisphosphate binding;phosphatidylinositol-3-phosphate binding;phosphatidylinositol-4,5-bisphosphate binding;phosphatidylinositol-4-phosphate binding;phosphatidylinositol-5-phosphate binding;protein binding;retromer complex binding	cytosol;early endosome;early endosome membrane;endosome;intracellular membrane-bounded organelle;nucleolus;plasma membrane;WASH complex	0.000294022	WASHC2C	A0A096LPC5;A0A0A0MR88;J3KP36;Q9Y4E1;Q9Y4E1-2;Q9Y4E1-3;Q9Y4E1-4	Isoform of Q9Y4E1, WASH complex subunit 2C;Isoform of Q9Y4E1, WASH complex subunit 2C;Isoform of Q9Y4E1, WASH complex subunit 2C;WASH complex subunit 2C;Isoform of Q9Y4E1, Isoform 2 of WASH complex subunit 2C;Isoform of Q9Y4E1, Isoform 3 of WASH complex subunit 2C;Isoform of Q9Y4E1, Isoform 4 of WASH complex subunit 2C	A0A096LPC5;A0A0A0MR88;J3KP36;Q9Y4E1;Q9Y4E1-2;Q9Y4E1-3;Q9Y4E1-4	A0A096LPC5_HUMAN;A0A0A0MR88_HUMAN;J3KP36_HUMAN;WAC2C_HUMAN;WAC2C_HUMAN;WAC2C_HUMAN;WAC2C_HUMAN	A0A096LPC5;A0A0A0MR88;J3KP36;Q9Y4E1;Q9Y4E1-2;Q9Y4E1-3;Q9Y4E1-4
13.7869	13.0525	14.3684	13.0928	14.0095	13.5683	13.9978	13.9428	13.924	13.4679	13.9473	14.2752	14.1103	13.5803	13.8112	13.2465	15.2454	15.0608	15.6916	15.5278	15.941	15.861	16.0652	acute-phase response;cell chemotaxis;positive chemotaxis	chemoattractant activity	extracellular exosome;extracellular region;extracellular space;high-density lipoprotein particle	1.16e-07	SAA2-SAA4;SAA4	A0A096LPE2;P35542	SAA2-SAA4 readthrough;Serum amyloid A-4 protein	A0A096LPE2;P35542	A0A096LPE2_HUMAN;SAA4_HUMAN	A0A096LPE2;P35542
18.4474	18.5805	18.7264	18.346	18.1589	18.0862	18.1605	18.3215	17.9935	18.0818	18.0404	17.8596	18.048	18.1201	18.0345	18.0772	17.8927	18.0509	18.1889	18.1825	18.2446	18.3183	18.4624			mitochondrion	5.91e-11		A0A096LPI6	Uncharacterized protein (Fragment)	A0A096LPI6	A0A096LPI6_HUMAN	A0A096LPI6
13.7535	13.6014	14.8552	13.9229	13.7135	13.4385	13.7218	14.0665	14.0315	14.0005	13.98	14.1193	13.8494	13.964	14.4909	12.2559	12.487	12.3802	13.057	12.3964	12.5797	13.0706	13.5931	defense response to bacterium;defense response to virus;integrin-mediated signaling pathway;interferon-gamma secretion;interleukin-10 secretion;ISG15-protein conjugation;modification-dependent protein catabolic process;negative regulation of protein ubiquitination;negative regulation of type I interferon production;negative regulation of viral genome replication;positive regulation of bone minera…	integrin binding;protein binding;protein tag	cytosol;extracellular region;nucleoplasm	0.000352977	ISG15	A0A096LPJ4;P05161	Isoform of P05161, Ubiquitin-like protein ISG15;Ubiquitin-like protein ISG15	A0A096LPJ4;P05161	A0A096LPJ4_HUMAN;ISG15_HUMAN	A0A096LPJ4;P05161
15.8504	16.0016	15.3863	15.8318	15.7682	15.7107	15.88	15.8619	15.7887	15.7225	15.7282	15.7115	15.5094	15.268	15.4622	15.9273	15.5182	15.4233	15.1022	15.3969	15.5947	15.2428	15.1229	biological_process;cellular response to hydroxyurea;mitotic DNA replication termination;regulation of DNA stability;site-specific DNA replication termination at RTS1 barrier	DNA binding;molecular_function;protein binding	nucleus;replication fork	2.51e-10	RTF2;RTFDC1	A0A0A0MQR2;Q9BY42	Isoform of Q9BY42, Replication termination factor 2;Protein RTF2 homolog	A0A0A0MQR2;Q9BY42	A0A0A0MQR2_HUMAN;RTF2_HUMAN	A0A0A0MQR2;Q9BY42
17.5148	17.5959	17.7201	17.4761	17.4242	17.4123	17.503	17.546	17.399	17.3643	17.5143	17.2253	17.4592	17.506	17.2002	17.154	17.2387	17.2526	17.2595	16.7809	16.9948	16.9924	16.8384	7-methylguanosine mRNA capping;fibroblast growth factor receptor signaling pathway;mRNA splicing, via spliceosome;positive regulation of gene expression, epigenetic;positive regulation of type I interferon production;positive regulation of viral transcription;regulation of gene silencing by miRNA;RNA metabolic process;snRNA transcription by RNA polymerase II;somatic stem cell population maintenan…	DNA binding;DNA-directed 5'-3' RNA polymerase activity;protein binding;RNA polymerase I activity;RNA polymerase II activity;RNA polymerase III activity	cytosol;nucleoplasm;nucleus;RNA polymerase I complex;RNA polymerase II, core complex;RNA polymerase III complex	7.75e-10	POLR2E	A0A0A0MQR7;P19388	Isoform of P19388, DNA-directed RNA polymerases I, II, and III subunit RPABC1;DNA-directed RNA polymerases I, II, and III subunit RPABC1	A0A0A0MQR7;P19388	A0A0A0MQR7_HUMAN;RPAB1_HUMAN	A0A0A0MQR7;P19388
12.8608	12.9359	12.9359	12.9251	12.9804	12.9114	12.8275	12.7979	12.7811	12.7656	12.6989	12.8557	12.8316	12.9804	13.0117	13.0931	12.9873	13.1243	13.4576	13.093	14.222	13.7227	13.7746				7.82e-05	PHF20L1	A0A0A0MQS0;F8W9L8	Isoform of A8MW92, PHD finger protein 20-like protein 1;Isoform of A8MW92, PHD finger protein 20-like protein 1	A0A0A0MQS0;F8W9L8	A0A0A0MQS0_HUMAN;F8W9L8_HUMAN	A0A0A0MQS0;F8W9L8
14.8299	14.6531	14.7442	14.8146	15.1148	15.1391	14.9206	15.1927	15.3961	15.4121	15.3224	15.1547	15.231	15.4485	15.4245	15.5395	15.4065	15.7339	15.7631	15.8811	16.121	15.9971	16.0629	cellular amino acid biosynthetic process;L-proline biosynthetic process;oxidation-reduction process	protein binding;pyrroline-5-carboxylate reductase activity	cytosol	3.29e-10	PYCR3	A0A0A0MQS1;Q53H96;Q53H96-2	Isoform of Q53H96, Pyrroline-5-carboxylate reductase;Pyrroline-5-carboxylate reductase 3;Isoform of Q53H96, Isoform 2 of Pyrroline-5-carboxylate reductase 3	A0A0A0MQS1;Q53H96;Q53H96-2	A0A0A0MQS1_HUMAN;P5CR3_HUMAN;P5CR3_HUMAN	A0A0A0MQS1;Q53H96;Q53H96-2
13.2132	12.9724	12.9867	13.4037	13.4159	13.4647	13.0259	13.0902	13.0507	13.0389	13.4878	13.486	13.2276	13.4457	13.3632	13.5363	13.4794	13.6359	13.4455	13.4961	13.7943	13.8007	13.7729				3.71e-06	CLASRP	A0A0A0MQS2;F5H0Q6	Isoform of Q8N2M8, CLK4-associating serine/arginine-rich protein;Isoform of Q8N2M8, CLK4-associating serine/arginine-rich protein	A0A0A0MQS2;F5H0Q6	A0A0A0MQS2_HUMAN;F5H0Q6_HUMAN	A0A0A0MQS2;F5H0Q6
17.3232	16.3609	16.6464	17.2491	17.456	16.9914	18.1319	18.1431	17.9493	18.0355	19.223	17.3746	18.1074	18.5933	18.1885	19.2915	19.9952	19.2454	19.5413	19.4441	19.4783	19.6954	19.861	ammonium transmembrane transport;ammonium transport;bicarbonate transport;carbon dioxide transmembrane transport;carbon dioxide transport;cellular ion homeostasis;erythrocyte development;monovalent inorganic cation transport;multicellular organismal iron ion homeostasis	ammonium transmembrane transporter activity;ankyrin binding;carbon dioxide transmembrane transporter activity;leak channel activity	integral component of plasma membrane;membrane;plasma membrane	1.67e-06	RHAG	A0A0A0MQS8;A0A2R8YEH1;Q02094	Isoform of Q02094, Ammonium transporter Rh type A;Isoform of Q02094, Ammonium transporter Rh type A;Ammonium transporter Rh type A	A0A0A0MQS8;A0A2R8YEH1;Q02094	A0A0A0MQS8_HUMAN;A0A2R8YEH1_HUMAN;RHAG_HUMAN	A0A0A0MQS8;A0A2R8YEH1;Q02094
11.9058	12.0148	11.9506	11.9752	12.2362	11.8292	11.9644	11.578	12.2096	12.5163	12.1383	11.8936	NaN	11.7831	12.0384	NaN	NaN	NaN	NaN	NaN	NaN	NaN	NaN	histone H3-K4 methylation	histone methyltransferase activity (H3-K4 specific);protein binding;RNA binding	chromosome;cytosol;histone methyltransferase complex;nuclear speck;nucleoplasm;Set1C/COMPASS complex	0.000700272	SETD1B	A0A0A0MQV9;Q9UPS6;Q9UPS6-2	Isoform of Q9UPS6, Histone-lysine N-methyltransferase SETD1B;Histone-lysine N-methyltransferase SETD1B;Isoform of Q9UPS6, Isoform 2 of Histone-lysine N-methyltransferase SETD1B	A0A0A0MQV9;Q9UPS6;Q9UPS6-2	A0A0A0MQV9_HUMAN;SET1B_HUMAN;SET1B_HUMAN	A0A0A0MQV9;Q9UPS6;Q9UPS6-2
13.4154	14.3459	14.3894	13.6389	13.2671	13.1819	12.7887	12.6149	12.9368	12.9012	12.8092	12.789	12.8097	13.0902	12.9812	13.275	13.1254	12.5506	NaN	NaN	NaN	NaN	NaN	myotube differentiation;neuron differentiation;regulation of mRNA stability involved in response to oxidative stress;regulation of transcription by RNA polymerase II	DNA-binding transcription factor activity, RNA polymerase II-specific;mRNA binding;RNA binding;RNA polymerase II proximal promoter sequence-specific DNA binding;single-stranded DNA binding	cytoplasm;nucleus;post-mRNA release spliceosomal complex;ribonucleoprotein complex	0.00111836	MYEF2	A0A0A0MQW0;A0A0A0MR39;Q9P2K5;Q9P2K5-2	Isoform of Q9P2K5, Myelin expression factor 2, isoform CRA_b;Isoform of Q9P2K5, Myelin expression factor 2, isoform CRA_a;Myelin expression factor 2;Isoform of Q9P2K5, Isoform 2 of Myelin expression factor 2	A0A0A0MQW0;A0A0A0MR39;Q9P2K5;Q9P2K5-2	A0A0A0MQW0_HUMAN;A0A0A0MR39_HUMAN;MYEF2_HUMAN;MYEF2_HUMAN	A0A0A0MQW0;A0A0A0MR39;Q9P2K5;Q9P2K5-2
16.7771	16.11	17.4493	NaN	17.7936	17.0481	16.1075	18.1639	18.1152	18.7925	17.5266	18.0033	18.4034	20.5377	18.2187	17.7934	20.8641	21.0736	21.567	22.0051	21.1003	22.2231	22.1691	biological_process;proteolysis	metal ion binding;metalloendopeptidase activity;molecular_function;protein binding	collagen-containing extracellular matrix;microfibril	0.000482991	ADAMTS10	A0A0A0MQW6;M0QY36;Q9H324	Isoform of Q9H324, A disintegrin and metalloproteinase with thrombospondin motifs 10;Isoform of Q9H324, A disintegrin and metalloproteinase with thrombospondin motifs 10;A disintegrin and metalloproteinase with thrombospondin motifs 10	A0A0A0MQW6;M0QY36;Q9H324	A0A0A0MQW6_HUMAN;M0QY36_HUMAN;ATS10_HUMAN	A0A0A0MQW6;M0QY36;Q9H324
14.2481	13.9902	13.6605	14.1558	14.0889	14.0609	13.8724	13.7947	13.8431	13.8324	14.0123	13.74	13.8838	14.0921	13.8775	13.6986	13.863	13.9399	NaN	13.6717	NaN	NaN	NaN	lactate metabolic process;magnesium ion transport;mitochondrial magnesium ion transmembrane transport;transmembrane transport	magnesium ion transmembrane transporter activity	integral component of membrane;mitochondrial inner membrane;mitochondrion	0.00708002	MRS2	A0A0A0MQX2;Q9HD23;Q9HD23-2;Q9HD23-4	Isoform of Q9HD23, Magnesium transporter MRS2 homolog, mitochondrial;Magnesium transporter MRS2 homolog, mitochondrial;Isoform of Q9HD23, Isoform 2 of Magnesium transporter MRS2 homolog, mitochondrial;Isoform of Q9HD23, Isoform 4 of Magnesium transporter MRS2 homolog, mitochondrial	A0A0A0MQX2;Q9HD23;Q9HD23-2;Q9HD23-4	A0A0A0MQX2_HUMAN;MRS2_HUMAN;MRS2_HUMAN;MRS2_HUMAN	A0A0A0MQX2;Q9HD23;Q9HD23-2;Q9HD23-4
13.6511	13.5726	12.9914	13.2194	13.6713	13.4345	13.6699	13.5509	13.2559	13.3925	NaN	13.7836	13.5639	15.3926	13.7955	14.0786	14.892	14.7651	NaN	NaN	NaN	NaN	NaN	embryonic limb morphogenesis;in utero embryonic development;mRNA processing;myoblast differentiation;nervous system development;regulation of alternative mRNA splicing, via spliceosome;regulation of RNA splicing;RNA splicing	double-stranded RNA binding;metal ion binding;protein binding;regulatory region RNA binding;RNA binding	cytoplasm;cytoplasmic stress granule;cytosol;nucleoplasm;nucleus	0.00459132	MBNL1	A0A0A0MQX8;C9JP00;Q9NR56	Isoform of Q9NR56, Muscleblind-like protein 1;Isoform of Q9NR56, Muscleblind-like protein 1;Muscleblind-like protein 1	A0A0A0MQX8;C9JP00;Q9NR56	A0A0A0MQX8_HUMAN;C9JP00_HUMAN;MBNL1_HUMAN	A0A0A0MQX8;C9JP00;Q9NR56
20.2156	20.1688	20.334	20.281	20.3787	20.3058	20.1589	20.4092	20.0778	19.9926	20.0362	20.0664	20.2576	20.2519	20.1915	20.1408	20.114	20.2487	20.3275	20.3571	20.4766	20.4564	20.6062	anion transmembrane transport;anion transport;binding of sperm to zona pellucida;inorganic anion transport;negative regulation of intrinsic apoptotic signaling pathway;negative regulation of protein polymerization	nucleotide binding;porin activity;protein binding;voltage-gated anion channel activity	acrosomal vesicle;mitochondrial nucleoid;mitochondrial outer membrane;mitochondrion;nucleus;pore complex;synaptic vesicle	5.18e-11	VDAC2	A0A0A0MR02;P45880	Isoform of P45880, Voltage-dependent anion-selective channel protein 2 (Fragment);Voltage-dependent anion-selective channel protein 2	A0A0A0MR02;P45880	A0A0A0MR02_HUMAN;VDAC2_HUMAN	A0A0A0MR02;P45880
14.6625	14.611	14.4247	14.6103	14.7663	14.8092	14.6769	14.7761	14.7998	14.7511	14.7058	14.831	14.7922	14.6857	15.0354	14.8855	14.7778	14.8326	14.9259	15.1768	15.2722	15.9215	15.9545	activation of protein kinase B activity;cell cycle arrest;positive regulation of protein serine/threonine kinase activity;positive regulation of TOR signaling;regulation of actin cytoskeleton organization;regulation of cellular response to heat;regulation of macroautophagy;TOR signaling;TORC1 signaling	protein binding;protein serine/threonine kinase activator activity	cytoplasm;cytosol;nucleoplasm;TORC1 complex;TORC2 complex	1.67e-09	MLST8	A0A0A0MR05;H3BSZ4;Q9BVC4	Isoform of Q9BVC4, Target of rapamycin complex subunit LST8;Isoform of Q9BVC4, Target of rapamycin complex subunit LST8 (Fragment);Target of rapamycin complex subunit LST8	A0A0A0MR05;H3BSZ4;Q9BVC4	A0A0A0MR05_HUMAN;H3BSZ4_HUMAN;LST8_HUMAN	A0A0A0MR05;H3BSZ4;Q9BVC4
14.2623	14.5711	15.1097	14.3684	11.8972	13.4298	12.7228	12.0947	NaN	12.1099	NaN	11.9628	11.7957	11.9285	NaN	NaN	NaN	NaN	NaN	NaN	NaN	NaN	NaN	cellular response to cytokine stimulus;negative regulation of neuron projection development;peptidyl-tyrosine dephosphorylation;positive regulation of protein localization to plasma membrane;protein dephosphorylation	non-membrane spanning protein tyrosine phosphatase activity;protein binding;protein tyrosine phosphatase activity	cytoplasm;neuron projection terminus;nucleoplasm	0.000455275	PTPN9	A0A0A0MR09;P43378	Isoform of P43378, Tyrosine-protein phosphatase;Tyrosine-protein phosphatase non-receptor type 9	A0A0A0MR09;P43378	A0A0A0MR09_HUMAN;PTN9_HUMAN	A0A0A0MR09;P43378
15.1918	15.2154	15.2379	15.0658	15.1396	15.2046	14.8163	15.0071	14.998	15.0188	14.9669	15.128	15.219	15.1571	15.315	15.2792	15.0043	15.0207	14.8758	14.4811	15.0024	15.1523	14.9358				6.42e-07	GSTZ1	A0A0A0MR33;A0A0C4DFM0;G3V4T6;G3V5T0	Isoform of O43708, Maleylacetoacetate isomerase;Isoform of O43708, Glutathione transferase zeta 1 (Maleylacetoacetate isomerase), isoform CRA_c;Isoform of O43708, Maleylacetoacetate isomerase;Isoform of O43708, Maleylacetoacetate isomerase	A0A0A0MR33;A0A0C4DFM0;G3V4T6;G3V5T0	A0A0A0MR33_HUMAN;A0A0C4DFM0_HUMAN;G3V4T6_HUMAN;G3V5T0_HUMAN	A0A0A0MR33;A0A0C4DFM0;G3V4T6;G3V5T0
14.3431	15.7013	15.6676	14.7206	12.1706	12.1308	12.427	11.7453	NaN	NaN	NaN	12.4506	12.9566	NaN	NaN	NaN	12.318	12.6864	NaN	NaN	NaN	NaN	NaN	proteolysis	heparin binding;serine-type endopeptidase activity;serine-type peptidase activity	azurophil granule lumen;extracellular space	4.66e-09	PRSS57	A0A0A0MR61;Q6UWY2	Isoform of Q6UWY2, Serine protease 57;Serine protease 57	A0A0A0MR61;Q6UWY2	A0A0A0MR61_HUMAN;PRS57_HUMAN	A0A0A0MR61;Q6UWY2
12.767	13.0682	12.3099	13.166	13.2501	12.4232	12.4927	12.4279	12.8648	12.6177	12.739	12.4905	12.1697	12.8772	12.8644	12.5671	12.6342	12.7706	12.9717	12.9321	13.1176	12.9837	NaN	acylglycerol acyl-chain remodeling;diacylglycerol metabolic process;fatty acid homeostasis;lipid storage;long-chain fatty-acyl-CoA metabolic process;neutrophil degranulation;retinol metabolic process;triglyceride biosynthetic process;triglyceride metabolic process;very-low-density lipoprotein particle assembly	2-acylglycerol O-acyltransferase activity;diacylglycerol O-acyltransferase activity;protein binding;retinol O-fatty-acyltransferase activity;transferase activity, transferring acyl groups	endoplasmic reticulum membrane;integral component of membrane;plasma membrane;specific granule membrane	0.000287935	DGAT1	A0A0A0MR74;O75907	Isoform of O75907, Diacylglycerol O-acyltransferase 1;Diacylglycerol O-acyltransferase 1	A0A0A0MR74;O75907	A0A0A0MR74_HUMAN;DGAT1_HUMAN	A0A0A0MR74;O75907
11.6553	NaN	11.6455	11.3323	11.6794	11.8193	11.7684	11.9342	12.7747	12.5054	12.5966	12.9156	12.2998	12.2329	12.4147	13.0088	12.94	13.1462	13.2266	NaN	NaN	NaN	NaN	centrosome duplication;determination of left/right symmetry;embryonic axis specification;floor plate development;forebrain development;heart looping;in utero embryonic development;mitotic spindle organization;multicellular organism growth;negative regulation of apoptotic process;neural tube closure;neural tube development;notochord development;protein localization to centrosome;regulation of cent…	identical protein binding;protein binding	centriole;centrosome;cytoplasm;cytosol	0.00276028	STIL	A0A0A0MR87;E9PSF2;Q15468;Q15468-2	Isoform of Q15468, SCL-interrupting locus protein;Isoform of Q15468, SCL-interrupting locus protein;SCL-interrupting locus protein;Isoform of Q15468, Isoform 2 of SCL-interrupting locus protein	A0A0A0MR87;E9PSF2;Q15468;Q15468-2	A0A0A0MR87_HUMAN;E9PSF2_HUMAN;STIL_HUMAN;STIL_HUMAN	A0A0A0MR87;E9PSF2;Q15468;Q15468-2
14.3627	13.1351	13.4807	12.4239	10.912	14.6633	14.3381	14.8638	14.8737	14.9221	14.9334	13.4318	14.8398	15.5141	15.3895	16.7371	14.8672	10.5404	16.5026	16.7434	16.8935	NaN	16.7429	activation of MAPK activity;cell surface receptor signaling pathway;execution phase of apoptosis;regulation of apoptotic process;regulation of cell cycle;regulation of extrinsic apoptotic signaling pathway;regulation of extrinsic apoptotic signaling pathway via death domain receptors;regulation of Rab protein signal transduction;regulation of tumor necrosis factor-mediated signaling pathway	death receptor binding;protein binding;protein kinase activator activity;Rab guanyl-nucleotide exchange factor activity	cytoplasm;cytosol;integral component of membrane;plasma membrane	1.98e-05	MADD	A0A0A0MRB5;Q8WXG6-2;Q8WXG6-3;Q8WXG6-4;Q8WXG6-5;Q8WXG6-6;Q8WXG6-8	Isoform of Q8WXG6, MAP kinase-activating death domain protein;Isoform of Q8WXG6, Isoform 2 of MAP kinase-activating death domain protein;Isoform of Q8WXG6, Isoform 3 of MAP kinase-activating death domain protein;Isoform of Q8WXG6, Isoform 4 of MAP kinase-activating death domain protein;Isoform of Q8WXG6, Isoform 5 of MAP kinase-activating death domain protein;Isoform of Q8WXG6, Isoform 6 of MAP k…	A0A0A0MRB5;Q8WXG6-2;Q8WXG6-3;Q8WXG6-4;Q8WXG6-5;Q8WXG6-6;Q8WXG6-8	A0A0A0MRB5_HUMAN;MADD_HUMAN;MADD_HUMAN;MADD_HUMAN;MADD_HUMAN;MADD_HUMAN;MADD_HUMAN	A0A0A0MRB5;Q8WXG6-2;Q8WXG6-3;Q8WXG6-4;Q8WXG6-5;Q8WXG6-6;Q8WXG6-8
13.0628	13.4078	12.1379	13.5823	NaN	13.4866	13.5931	10.8188	11.3977	NaN	NaN	NaN	NaN	NaN	NaN	NaN	NaN	NaN	NaN	NaN	NaN	NaN	NaN	cell differentiation;negative regulation of GTPase activity;negative regulation of guanyl-nucleotide exchange factor activity;nervous system development;positive regulation of macroautophagy	GDP-dissociation inhibitor activity;protein binding	cell cortex;cytosol;endoplasmic reticulum membrane;Golgi membrane;plasma membrane;protein-containing complex	0.000718794	GPSM1	A0A0A0MRC4;A0A0A0MSK4;Q86YR5;Q86YR5-4	Isoform of Q86YR5, G-protein-signaling modulator 1;Isoform of Q86YR5, G-protein-signaling modulator 1;G-protein-signaling modulator 1;Isoform of Q86YR5, Isoform 4 of G-protein-signaling modulator 1	A0A0A0MRC4;A0A0A0MSK4;Q86YR5;Q86YR5-4	A0A0A0MRC4_HUMAN;A0A0A0MSK4_HUMAN;GPSM1_HUMAN;GPSM1_HUMAN	A0A0A0MRC4;A0A0A0MSK4;Q86YR5;Q86YR5-4
11.859	11.6201	NaN	11.4157	12.0206	12.028	11.8699	11.4761	12.1763	12.0746	12.2197	12.0532	11.6586	11.9252	10.7916	11.2785	11.6629	11.6453	NaN	NaN	NaN	NaN	NaN	centriole-centriole cohesion;centrosome localization;cytoskeletal anchoring at nuclear membrane;nuclear migration;nuclear migration along microfilament;nucleokinesis involved in cell motility in cerebral cortex radial glia guided migration;positive regulation of cell migration;regulation of cilium assembly	actin binding;actin filament binding;protein binding	aggresome;centrosome;cytoplasm;extracellular exosome;filopodium membrane;focal adhesion;integral component of membrane;intermediate filament cytoskeleton;lamellipodium membrane;meiotic nuclear membrane microtubule tethering complex;mitochondrion;nuclear envelope;nuclear lumen;nuclear membrane;nuclear outer membrane;nucleoplasm;nucleus;sarcoplasmic reticulum;sarcoplasmic reticulum membrane;Z disc	0.00353422	SYNE2	A0A0A0MRE3;G3V5X4;Q8WXH0;Q8WXH0-2	Isoform of Q8WXH0, Nesprin-2;Isoform of Q8WXH0, Nesprin-2;Nesprin-2;Isoform of Q8WXH0, Isoform 2 of Nesprin-2	A0A0A0MRE3;G3V5X4;Q8WXH0;Q8WXH0-2	A0A0A0MRE3_HUMAN;G3V5X4_HUMAN;SYNE2_HUMAN;SYNE2_HUMAN	A0A0A0MRE3;G3V5X4;Q8WXH0;Q8WXH0-2
14.8592	14.748	14.6748	14.8871	15.6969	15.6131	15.3577	15.5259	15.9922	15.96	15.9451	16.036	16.282	16.3494	16.5366	16.6851	16.6481	16.9142	16.9159	16.9355	16.889	17.0038	17.112	cilium assembly;negative regulation of dendritic spine development;positive regulation of GTPase activity;positive regulation of membrane tubulation;positive regulation of podosome assembly	cadherin binding;GTPase activator activity;metal ion binding;phosphatidylinositol-3,4,5-trisphosphate binding;phosphatidylinositol-4,5-bisphosphate binding;phosphatidylserine binding;protein binding	cell projection membrane;cytosol;dendritic spine;podosome	5.18e-11	ASAP1	A0A0A0MRE5;Q9ULH1;Q9ULH1-2	Isoform of Q9ULH1, Arf-GAP with SH3 domain, ANK repeat and PH domain-containing protein 1;Arf-GAP with SH3 domain, ANK repeat and PH domain-containing protein 1;Isoform of Q9ULH1, Isoform 1 of Arf-GAP with SH3 domain, ANK repeat and PH domain-containing protein 1	A0A0A0MRE5;Q9ULH1;Q9ULH1-2	A0A0A0MRE5_HUMAN;ASAP1_HUMAN;ASAP1_HUMAN	A0A0A0MRE5;Q9ULH1;Q9ULH1-2
13.5917	13.6492	13.9171	13.5966	13.631	13.5413	13.596	13.6824	13.7431	13.6717	16.126	16.0366	13.6351	16.3541	13.7405	13.8426	16.3548	13.7382	13.7459	13.895	14.1285	13.9466	13.8526	cardiac conduction;cellular response to cAMP;chemical synaptic transmission;ciliary basal body-plasma membrane docking;G2/M transition of mitotic cell cycle;maintenance of centrosome location;microtubule nucleation;negative regulation of adenylate cyclase activity;positive regulation of microtubule polymerization;positive regulation of peptidyl-serine phosphorylation;positive regulation of potass…	DNA binding;ion channel binding;molecular adaptor activity;potassium channel regulator activity;protein binding;protein kinase A regulatory subunit binding;signaling receptor binding	centrosome;cis-Golgi network;cytoskeleton;cytosol;dendritic branch;extrinsic component of postsynaptic density membrane;glutamatergic synapse;Golgi apparatus;Golgi stack;intracellular membrane-bounded organelle;neuronal cell body;synaptic membrane;voltage-gated potassium channel complex	9.95e-07	AKAP9	A0A0A0MRF6;Q99996;Q99996-1;Q99996-3;Q99996-5;Q99996-6	Isoform of Q99996, A-kinase anchor protein 9;A-kinase anchor protein 9;Isoform of Q99996, Isoform 1 of A-kinase anchor protein 9;Isoform of Q99996, Isoform 3 of A-kinase anchor protein 9;Isoform of Q99996, Isoform 5 of A-kinase anchor protein 9;Isoform of Q99996, Isoform 6 of A-kinase anchor protein 9	A0A0A0MRF6;Q99996;Q99996-1;Q99996-3;Q99996-5;Q99996-6	A0A0A0MRF6_HUMAN;AKAP9_HUMAN;AKAP9_HUMAN;AKAP9_HUMAN;AKAP9_HUMAN;AKAP9_HUMAN	A0A0A0MRF6;Q99996;Q99996-1;Q99996-3;Q99996-5;Q99996-6
12.7069	14.6434	13.8792	12.5977	12.0734	13.2693	12.3261	12.2492	12.4005	NaN	11.9075	11.5334	11.9843	NaN	11.9177	NaN	NaN	NaN	NaN	NaN	NaN	NaN	NaN	activation of cysteine-type endopeptidase activity;activation of cysteine-type endopeptidase activity involved in apoptotic process by cytochrome c;aging;animal organ regeneration;apoptotic process;apoptotic process involved in blood vessel morphogenesis;apoptotic signaling pathway;B cell apoptotic process;B cell homeostasis;B cell negative selection;blood vessel remodeling;brain development;cell…	BH domain binding;chaperone binding;heat shock protein binding;identical protein binding;ion channel binding;metal ion binding;molecular_function;protein binding;protein heterodimerization activity;protein homodimerization activity	BAK complex;cytosol;endoplasmic reticulum;integral component of mitochondrial outer membrane;mitochondrial outer membrane;mitochondrion;pore complex	0.000234367	BAK1	A0A0A0MRG8;Q16611;Q16611-2	Isoform of Q16611, Bcl-2 homologous antagonist/killer;Bcl-2 homologous antagonist/killer;Isoform of Q16611, Isoform 2 of Bcl-2 homologous antagonist/killer	A0A0A0MRG8;Q16611;Q16611-2	A0A0A0MRG8_HUMAN;BAK_HUMAN;BAK_HUMAN	A0A0A0MRG8;Q16611;Q16611-2
15.6732	15.7194	15.6047	15.4983	15.8177	15.7528	15.7416	15.8893	15.9581	15.9566	15.9275	15.7398	15.9143	15.8809	16.1384	16.049	15.9804	15.9031	15.8302	15.3989	15.662	14.4288	15.446				1.3e-10	GPALPP1	A0A0A0MRI1;Q8IXQ4	Isoform of Q8IXQ4, GPALPP motifs-containing protein 1;GPALPP motifs-containing protein 1	A0A0A0MRI1;Q8IXQ4	A0A0A0MRI1_HUMAN;GPAM1_HUMAN	A0A0A0MRI1;Q8IXQ4
17.0966	17.1606	17.2126	17.0528	17.2279	17.1878	17.0509	17.1554	17.1615	17.2308	17.2289	17.129	17.1689	17.1905	17.2214	17.2439	17.2424	17.2284	17.4039	17.4673	17.6175	17.4127	17.5205	cellular response to amyloid-beta;intracellular protein transport;negative regulation of epidermal growth factor-activated receptor activity;negative regulation of neuron apoptotic process;negative regulation of transcription, DNA-templated;negative regulation of transforming growth factor beta receptor signaling pathway;regulation of histamine secretion by mast cell;regulation of macroautophagy;…	dynactin binding;phosphatidylinositol binding;protein binding;protein heterodimerization activity;protein homodimerization activity	cytoplasm;cytosol;early endosome membrane;endosome;nucleus;retromer complex;retromer, tubulation complex;tubular endosome	1.19e-10	SNX6	A0A0A0MRI2;Q9UNH7	Isoform of Q9UNH7, Sorting nexin;Sorting nexin-6	A0A0A0MRI2;Q9UNH7	A0A0A0MRI2_HUMAN;SNX6_HUMAN	A0A0A0MRI2;Q9UNH7
14.0398	13.3038	12.5204	13.9808	15.4183	14.9238	15.0006	13.7779	14.3109	15.086	14.3845	15.2311	15.4383	14.1398	13.9134	14.6972	13.6827	13.6216	13.6434	14.2307	13.0493	13.3174	15.8104	bile acid metabolic process;cholesterol biosynthetic process;cholesterol transport;intracellular sterol transport;regulation of cholesterol metabolic process;regulation of intracellular cholesterol transport;regulation of plasma membrane sterol distribution;sphingolipid metabolic process;sterol metabolic process	sterol transporter activity	cortical endoplasmic reticulum;endoplasmic reticulum membrane;Golgi apparatus;integral component of membrane	1.29e-05	ARV1	A0A0A0MRI7;H7C484;Q9H2C2	Isoform of Q9H2C2, Protein ARV1;Isoform of Q9H2C2, Protein ARV1 (Fragment);Protein ARV1	A0A0A0MRI7;H7C484;Q9H2C2	A0A0A0MRI7_HUMAN;H7C484_HUMAN;ARV1_HUMAN	A0A0A0MRI7;H7C484;Q9H2C2
13.3099	13.5726	13.5729	13.2775	13.0877	13.2653	13.2574	13.5046	13.6435	13.324	13.2713	13.4596	13.5463	13.2514	13.1853	13.008	13.1673	13.1582	13.1671	13.188	12.6157	13.0986	13.4115	actin cytoskeleton reorganization;actomyosin structure organization;cell migration;intracellular signal transduction;peptidyl-threonine phosphorylation;protein phosphorylation	ATP binding;identical protein binding;magnesium ion binding;protein binding;protein serine/threonine kinase activity	actomyosin;cell leading edge;cell-cell junction;cytoplasm;cytoskeleton;extracellular exosome;lamellipodium	6.55e-09	CDC42BPA	A0A0A0MRJ0;Q5VT25;Q5VT25-2;Q5VT25-4;Q5VT25-5;Q5VT25-6	Isoform of Q5VT25, Non-specific serine/threonine protein kinase;Serine/threonine-protein kinase MRCK alpha;Isoform of Q5VT25, Isoform 2 of Serine/threonine-protein kinase MRCK alpha;Isoform of Q5VT25, Isoform 4 of Serine/threonine-protein kinase MRCK alpha;Isoform of Q5VT25, Isoform 5 of Serine/threonine-protein kinase MRCK alpha;Isoform of Q5VT25, Isoform 6 of Serine/threonine-protein kinase MRC…	A0A0A0MRJ0;Q5VT25;Q5VT25-2;Q5VT25-4;Q5VT25-5;Q5VT25-6	A0A0A0MRJ0_HUMAN;MRCKA_HUMAN;MRCKA_HUMAN;MRCKA_HUMAN;MRCKA_HUMAN;MRCKA_HUMAN	A0A0A0MRJ0;Q5VT25;Q5VT25-2;Q5VT25-4;Q5VT25-5;Q5VT25-6
18.8689	18.8248	19.0032	18.8147	18.8504	18.8391	18.6308	18.8127	18.886	18.9092	18.8592	18.9057	18.9402	18.9581	19.1667	19.3281	19.1604	19.3915	19.375	19.5535	19.5845	19.4951	19.7306	protein methylation;protein repair	cadherin binding;protein binding;protein-L-isoaspartate (D-aspartate) O-methyltransferase activity	cytoplasm;cytosol;extracellular exosome;extracellular vesicle	5.18e-11	PCMT1	A0A0A0MRJ6;H7BY58;P22061;P22061-2	Isoform of P22061, Protein-L-isoaspartate O-methyltransferase;Isoform of P22061, Protein-L-isoaspartate O-methyltransferase;Protein-L-isoaspartate(D-aspartate) O-methyltransferase;Isoform of P22061, Isoform 2 of Protein-L-isoaspartate(D-aspartate) O-methyltransferase	A0A0A0MRJ6;H7BY58;P22061;P22061-2	A0A0A0MRJ6_HUMAN;H7BY58_HUMAN;PIMT_HUMAN;PIMT_HUMAN	A0A0A0MRJ6;H7BY58;P22061;P22061-2
11.6955	11.0777	NaN	NaN	11.5409	11.9103	12.7262	12.0585	12.8871	12.7496	12.7834	12.549	12.2395	12.9345	12.8003	12.7501	12.9746	14.2989	14.1481	15.0518	15.1726	14.2554	14.5273	blood circulation;blood coagulation;cellular protein metabolic process;COPII vesicle coating;endoplasmic reticulum to Golgi vesicle-mediated transport;platelet degranulation;post-translational protein modification	copper ion binding;protein binding	COPII-coated ER to Golgi transport vesicle;endoplasmic reticulum lumen;endoplasmic reticulum-Golgi intermediate compartment membrane;extracellular region;extracellular space;extracellular vesicle;Golgi membrane;membrane;plasma membrane;platelet alpha granule lumen	0.000265784	F5	A0A0A0MRJ7;P12259	Isoform of P12259, Coagulation factor V;Coagulation factor V	A0A0A0MRJ7;P12259	A0A0A0MRJ7_HUMAN;FA5_HUMAN	A0A0A0MRJ7;P12259
19.3537	19.2253	19.2033	19.2762	19.3125	19.2835	19.2396	19.3192	18.8767	18.9283	18.9257	19.0865	19.0017	18.8375	18.744	18.5843	18.4787	18.3518	18.2505	17.2646	17.2274	17.8412	17.5331	box H/ACA snoRNA metabolic process;mitotic cell cycle;neural crest cell development;neural crest formation;nucleolus organization;positive regulation of cell population proliferation;positive regulation of transcription, DNA-templated;regulation of protein import into nucleus;regulation of translation;response to osmotic stress;rRNA processing	ATP binding;box C/D snoRNA binding;box C/D snoRNP complex binding;box H/ACA snoRNA binding;box H/ACA snoRNP complex binding;DNA binding;DNA-binding transcription factor activity;GTP binding;nuclear localization sequence binding;protein binding;protein domain specific binding;protein heterodimerization activity;RNA binding;RNA polymerase I core binding;transcription factor binding	box C/D snoRNP complex;box H/ACA snoRNP complex;Cajal body;cytoplasm;fibrillar center;nucleolus;nucleoplasm	5.18e-11	NOLC1	A0A0A0MRM9;Q14978-2	Isoform of Q14978, Nucleolar and coiled-body phosphoprotein 1 (Fragment);Isoform of Q14978, Isoform Beta of Nucleolar and coiled-body phosphoprotein 1	A0A0A0MRM9;Q14978-2	A0A0A0MRM9_HUMAN;NOLC1_HUMAN	A0A0A0MRM9;Q14978-2
13.2206	12.9996	13.7867	13.8426	13.1063	13.2677	13.0975	13.9106	13.0352	13.1944	13.1416	13.7426	13.4246	13.5046	13.5901	13.3627	13.5872	13.378	13.5203	13.0114	13.3	NaN	NaN	female pregnancy;lactation;nucleoside metabolic process;phosphorylation;response to insulin;UMP biosynthetic process	GTP binding;kinase activity;protein binding	cytoplasm;nucleus	0.000627445	UPRT	A0A0A0MRR5;Q96BW1	Isoform of Q96BW1, Uracil phosphoribosyltransferase homolog;Uracil phosphoribosyltransferase homolog	A0A0A0MRR5;Q96BW1	A0A0A0MRR5_HUMAN;UPP_HUMAN	A0A0A0MRR5;Q96BW1
18.3431	18.4019	18.2828	18.3905	18.3901	18.3934	18.4261	18.3245	18.2902	18.2825	18.2968	18.3014	18.2205	18.0024	18.3103	18.3423	18.2375	18.1588	18.0394	18.2775	18.4312	18.1285	18.0321	mRNA 5'-splice site recognition;mRNA splicing, via spliceosome;spliceosomal snRNP assembly	mRNA binding;pre-mRNA 5'-splice site binding;protein binding;protein homodimerization activity;RNA binding;single-stranded RNA binding;U1 snRNA binding;U1 snRNP binding;zinc ion binding	Cajal body;commitment complex;nucleoplasm;U1 snRNP;U2-type prespliceosome	1.21e-10	SNRPC	A0A0A0MRR7;P09234	Isoform of P09234, U1 small nuclear ribonucleoprotein C;U1 small nuclear ribonucleoprotein C	A0A0A0MRR7;P09234	A0A0A0MRR7_HUMAN;RU1C_HUMAN	A0A0A0MRR7;P09234
13.9954	13.8208	14.4663	13.9217	14.1759	14.0487	14.3008	14.4782	14.4733	14.4918	14.5568	14.2128	14.6418	14.3608	14.2828	14.0656	14.4572	14.8263	14.7635	14.4018	14.5552	NaN	NaN	bone development;bone mineralization;cellular response to caffeine;endoplasmic reticulum organization;extracellular matrix constituent secretion;lung alveolus development;lung epithelial cell differentiation;phospholipid biosynthetic process;potassium ion transmembrane transport;regulation of cardiac muscle contraction by regulation of the release of sequestered calcium ion;release of sequestered…	potassium channel activity	integral component of membrane;nuclear membrane;nucleus;sarcoplasmic reticulum membrane	0.00045655	TMEM38B	A0A0A0MRS4;Q9NVV0	Isoform of Q9NVV0, Transmembrane protein 38B, isoform CRA_b;Trimeric intracellular cation channel type B	A0A0A0MRS4;Q9NVV0	A0A0A0MRS4_HUMAN;TM38B_HUMAN	A0A0A0MRS4;Q9NVV0
12.4604	12.0686	NaN	12.4708	12.4698	12.5314	12.644	12.1647	12.578	12.7221	12.492	12.3847	12.013	12.1501	12.5096	12.5217	12.1348	12.0044	NaN	NaN	NaN	NaN	NaN				0.00449273	WAC	A0A0A0MRT2	Isoform of Q9BTA9, WW domain-containing adapter protein with coiled-coil	A0A0A0MRT2	A0A0A0MRT2_HUMAN	A0A0A0MRT2
11.4108	NaN	NaN	11.599	11.346	11.6697	11.0068	11.6754	NaN	11.8862	NaN	NaN	11.5885	NaN	NaN	NaN	NaN	NaN	NaN	NaN	NaN	NaN	NaN	cellular response to lipopolysaccharide;cytoplasmic sequestering of transcription factor;I-kappaB kinase/NF-kappaB signaling;negative regulation of lipopolysaccharide-mediated signaling pathway;negative regulation of NF-kappaB transcription factor activity;negative regulation of toll-like receptor signaling pathway;negative regulation of tumor necrosis factor production	protein binding	cytosol;nucleus	0.0065625	NFKBIL1	A0A0A0MRT5;Q5STV6;Q9UBC1;Q9UBC1-2;Q9UBC1-3	Isoform of Q9UBC1, NF-kappa-B inhibitor-like protein 1;Isoform of Q9UBC1, NF-kappa-B inhibitor-like protein 1;NF-kappa-B inhibitor-like protein 1;Isoform of Q9UBC1, Isoform 2 of NF-kappa-B inhibitor-like protein 1;Isoform of Q9UBC1, Isoform 3 of NF-kappa-B inhibitor-like protein 1	A0A0A0MRT5;Q5STV6;Q9UBC1;Q9UBC1-2;Q9UBC1-3	A0A0A0MRT5_HUMAN;Q5STV6_HUMAN;IKBL1_HUMAN;IKBL1_HUMAN;IKBL1_HUMAN	A0A0A0MRT5;Q5STV6;Q9UBC1;Q9UBC1-2;Q9UBC1-3
15.8117	16.314	16.5833	15.7254	14.9781	14.8801	14.861	15.0899	14.7999	14.8423	14.7925	14.6593	14.836	14.641	14.9791	14.5794	14.3281	14.4661	14.1311	15.6992	13.9939	14.0487	NaN	actin polymerization or depolymerization;dendrite morphogenesis;Fc-gamma receptor signaling pathway involved in phagocytosis;lamellipodium morphogenesis;megakaryocyte development;negative regulation of cell population proliferation;peptidyl-tyrosine phosphorylation;positive regulation of protein tyrosine kinase activity;somitogenesis;transmembrane receptor protein tyrosine kinase signaling pathwa…	cadherin binding;cytoskeletal protein binding;protein binding;protein tyrosine kinase activator activity;SH3 domain binding	cell junction;cytoskeleton;cytosol;endoplasmic reticulum;extracellular exosome;filopodium tip;growth cone;intracellular;lamellipodium;nucleus;postsynaptic density;postsynaptic membrane;SCAR complex	4.47e-08	ABI1	A0A0A0MRT6;B6VEX4;Q8IZP0;Q8IZP0-10;Q8IZP0-2;Q8IZP0-3;Q8IZP0-4;Q8IZP0-5;Q8IZP0-6;Q8IZP0-7;Q8IZP0-8;Q8IZP0-9	Isoform of Q8IZP0, Abl interactor 1;Isoform of Q8IZP0, Abl interactor 1;Abl interactor 1;Isoform of Q8IZP0, Isoform 10 of Abl interactor 1;Isoform of Q8IZP0, Isoform 2 of Abl interactor 1;Isoform of Q8IZP0, Isoform 3 of Abl interactor 1;Isoform of Q8IZP0, Isoform 4 of Abl interactor 1;Isoform of Q8IZP0, Isoform 5 of Abl interactor 1;Isoform of Q8IZP0, Isoform 6 of Abl interactor 1;Isoform of Q8IZ…	A0A0A0MRT6;B6VEX4;Q8IZP0;Q8IZP0-10;Q8IZP0-2;Q8IZP0-3;Q8IZP0-4;Q8IZP0-5;Q8IZP0-6;Q8IZP0-7;Q8IZP0-8;Q8IZP0-9	A0A0A0MRT6_HUMAN;B6VEX4_HUMAN;ABI1_HUMAN;ABI1_HUMAN;ABI1_HUMAN;ABI1_HUMAN;ABI1_HUMAN;ABI1_HUMAN;ABI1_HUMAN;ABI1_HUMAN;ABI1_HUMAN;ABI1_HUMAN	A0A0A0MRT6;B6VEX4;Q8IZP0;Q8IZP0-10;Q8IZP0-2;Q8IZP0-3;Q8IZP0-4;Q8IZP0-5;Q8IZP0-6;Q8IZP0-7;Q8IZP0-8;Q8IZP0-9
13.7622	13.4931	13.6843	13.5824	13.9425	13.9663	14.0612	13.8165	14.2293	14.142	14.1917	13.9072	13.911	13.5386	13.9532	14.0259	13.9299	NaN	NaN	NaN	NaN	NaN	NaN	cell projection organization;mitotic spindle assembly;positive regulation of non-motile cilium assembly	protein binding	centriole;centrosome;ciliary basal body	0.00174258	WRAP73	A0A0A0MRV3;Q5T0D5;Q9P2S5	Isoform of Q9P2S5, WD repeat domain 8, isoform CRA_c;Isoform of Q9P2S5, WD repeat-containing protein WRAP73 (Fragment);WD repeat-containing protein WRAP73	A0A0A0MRV3;Q5T0D5;Q9P2S5	A0A0A0MRV3_HUMAN;Q5T0D5_HUMAN;WRP73_HUMAN	A0A0A0MRV3;Q5T0D5;Q9P2S5
14.1664	14.3304	14.106	14.0379	13.8482	13.9145	13.7748	13.8995	13.5633	13.5402	13.6153	13.4491	13.7354	13.7717	13.708	13.4412	13.3272	13.6932	13.2705	13.0115	13.9499	13.9323	14.18	defense response;glycoprotein biosynthetic process;inflammatory response;leukocyte cell-cell adhesion;modulation by symbiont of host I-kappaB kinase/NF-kappaB cascade;MyD88-dependent toll-like receptor signaling pathway;negative regulation of ERK1 and ERK2 cascade;negative regulation of I-kappaB kinase/NF-kappaB signaling;negative regulation of viral genome replication;positive regulation of infl…	identical protein binding;mitogen-activated protein kinase binding;polyubiquitin modification-dependent protein binding;protein binding	cytosol;nucleoplasm	3.87e-09	TNIP1	A0A0A0MRZ4;Q15025;Q15025-2;Q15025-4;Q15025-5;Q15025-6;Q15025-7;Q15025-8	Isoform of Q15025, TNFAIP3-interacting protein 1;TNFAIP3-interacting protein 1;Isoform of Q15025, Isoform 2 of TNFAIP3-interacting protein 1;Isoform of Q15025, Isoform 4 of TNFAIP3-interacting protein 1;Isoform of Q15025, Isoform 5 of TNFAIP3-interacting protein 1;Isoform of Q15025, Isoform 6 of TNFAIP3-interacting protein 1;Isoform of Q15025, Isoform 7 of TNFAIP3-interacting protein 1;Isoform of…	A0A0A0MRZ4;Q15025;Q15025-2;Q15025-4;Q15025-5;Q15025-6;Q15025-7;Q15025-8	A0A0A0MRZ4_HUMAN;TNIP1_HUMAN;TNIP1_HUMAN;TNIP1_HUMAN;TNIP1_HUMAN;TNIP1_HUMAN;TNIP1_HUMAN;TNIP1_HUMAN	A0A0A0MRZ4;Q15025;Q15025-2;Q15025-4;Q15025-5;Q15025-6;Q15025-7;Q15025-8
17.0989	17.3701	17.6367	17.0059	17.7382	17.7118	18.1172	18.4042	18.0765	18.1093	18.1876	17.6949	17.6089	17.1769	17.7687	17.7192	17.7351	17.6157	18.3668	18.6344	18.8634	17.6406	18.1443	B cell receptor signaling pathway;complement activation;complement activation, classical pathway;cytokine-mediated signaling pathway;defense response to bacterium;Fc-gamma receptor signaling pathway involved in phagocytosis;innate immune response;phagocytosis, engulfment;phagocytosis, recognition;positive regulation of B cell activation;regulation of complement activation	antigen binding;immunoglobulin receptor binding;protein binding	blood microparticle;external side of plasma membrane;extracellular exosome;extracellular region;extracellular space;immunoglobulin complex, circulating	5.83e-11	IGHG1	A0A0A0MS08;P01857	Isoform of P01857, Immunoglobulin heavy constant gamma 1 (Fragment);Immunoglobulin heavy constant gamma 1	A0A0A0MS08;P01857	A0A0A0MS08_HUMAN;IGHG1_HUMAN	A0A0A0MS08;P01857
15.3805	16.2068	16.2377	15.3203	13.2418	13.8954	14.0698	14.8826	14.3696	12.0673	11.9254	13.1288	13.9643	14.3028	13.9392	13.653	13.2334	13.5256	12.6801	12.4667	12.6768	14.9449	NaN	mitochondrial transmembrane transport;one-carbon metabolic process;serine import into mitochondrion	serine transmembrane transporter activity	integral component of membrane;mitochondrial membrane;mitochondrion	6.14e-07	SFXN3	A0A0A0MS41;A0A1P0AYU5;Q9BWM7	Isoform of Q9BWM7, Sideroflexin;Isoform of Q9BWM7, Sideroflexin;Sideroflexin-3	A0A0A0MS41;A0A1P0AYU5;Q9BWM7	A0A0A0MS41_HUMAN;A0A1P0AYU5_HUMAN;SFXN3_HUMAN	A0A0A0MS41;A0A1P0AYU5;Q9BWM7
14.8278	14.8954	14.7571	14.7531	14.7329	14.7579	14.883	14.862	14.7605	14.8898	14.7833	14.7579	14.7027	14.4167	14.4718	14.7581	14.6962	14.503	14.4244	14.4964	14.6641	14.4143	14.4977	endoplasmic reticulum to Golgi vesicle-mediated transport;Golgi organization;Golgi vesicle prefusion complex stabilization;protein transport;retrograde vesicle-mediated transport, Golgi to endoplasmic reticulum	protein binding	cytosol;Golgi membrane;Golgi transport complex;trans-Golgi network membrane	2.65e-09	COG4	A0A0A0MS45;J3KNI1;Q9H9E3	Isoform of Q9H9E3, Conserved oligomeric Golgi complex subunit 4;Isoform of Q9H9E3, Conserved oligomeric Golgi complex subunit 4;Conserved oligomeric Golgi complex subunit 4	A0A0A0MS45;J3KNI1;Q9H9E3	A0A0A0MS45_HUMAN;J3KNI1_HUMAN;COG4_HUMAN	A0A0A0MS45;J3KNI1;Q9H9E3
16.4186	17.8731	17.8876	16.4368	14.8821	14.8811	15.1575	15.0725	15.0741	15.1039	14.8399	15.291	15.3268	15.3675	15.5014	15.107	15.5094	15.7713	16.0672	16.0992	15.8867	16.245	16.1405	actin filament capping;actin filament polymerization;actin filament reorganization;actin filament severing;actin nucleation;aging;amyloid fibril formation;barbed-end actin filament capping;cellular protein metabolic process;cellular response to cadmium ion;cellular response to interferon-gamma;cilium assembly;extracellular matrix disassembly;hepatocyte apoptotic process;negative regulation of vir…	actin binding;actin filament binding;calcium ion binding;myosin II binding;protein binding	actin cap;actin cytoskeleton;blood microparticle;cortical actin cytoskeleton;cytoplasm;cytosol;extracellular exosome;extracellular region;extracellular space;ficolin-1-rich granule lumen;focal adhesion;lamellipodium;myelin sheath;nucleus;perinuclear region of cytoplasm;phagocytic vesicle;plasma membrane;podosome;ruffle;sarcoplasm;secretory granule lumen	6.94e-10	GSN	A0A0A0MS51;A0A0A0MT01;P06396;P06396-2;P06396-3;P06396-4	Isoform of P06396, Gelsolin;Isoform of P06396, Gelsolin;Gelsolin;Isoform of P06396, Isoform 2 of Gelsolin;Isoform of P06396, Isoform 3 of Gelsolin;Isoform of P06396, Isoform 4 of Gelsolin	A0A0A0MS51;A0A0A0MT01;P06396;P06396-2;P06396-3;P06396-4	A0A0A0MS51_HUMAN;A0A0A0MT01_HUMAN;GELS_HUMAN;GELS_HUMAN;GELS_HUMAN;GELS_HUMAN	A0A0A0MS51;A0A0A0MT01;P06396;P06396-2;P06396-3;P06396-4
15.0673	15.1686	15.1591	15.117	14.7585	14.8435	14.7337	14.8432	14.5399	14.4951	14.6502	14.5986	14.6168	14.1444	14.6254	14.3387	14.2343	13.8421	13.4155	13.6884	13.5551	13.6785	14.148	3'-UTR-mediated mRNA stabilization;apoptotic process;cell surface receptor signaling pathway;cellular response to mechanical stimulus;cellular response to oxidised low-density lipoprotein particle stimulus;defense response to bacterium;defense response to Gram-positive bacterium;inflammatory response;innate immune response;interleukin-1-mediated signaling pathway;MyD88-dependent toll-like recepto…	death receptor binding;identical protein binding;protein binding;protein self-association;TIR domain binding;Toll-like receptor binding	cytoplasm;cytosol;endosome membrane;nucleus;plasma membrane	1.84e-08	MYD88	A0A0A0MS70;A0A0A0MST0;H0Y4G9;Q99836;Q99836-5;Q99836-6	Isoform of Q99836, Myeloid differentiation primary response protein MyD88;Isoform of Q99836, Myeloid differentiation primary response protein MyD88;Isoform of Q99836, Myeloid differentiation primary response protein MyD88 (Fragment);Myeloid differentiation primary response protein MyD88;Isoform of Q99836, Isoform 5 of Myeloid differentiation primary response protein MyD88;Isoform of Q99836, Isofo…	A0A0A0MS70;A0A0A0MST0;H0Y4G9;Q99836;Q99836-5;Q99836-6	A0A0A0MS70_HUMAN;A0A0A0MST0_HUMAN;H0Y4G9_HUMAN;MYD88_HUMAN;MYD88_HUMAN;MYD88_HUMAN	A0A0A0MS70;A0A0A0MST0;H0Y4G9;Q99836;Q99836-5;Q99836-6
18.6753	18.585	12.8603	18.7043	18.9341	18.8341	18.7651	15.6204	15.0967	15.2309	15.2276	18.8104	18.7839	18.8968	18.8833	18.9092	11.474	18.708	12.2013	NaN	NaN	NaN	NaN	ciliary basal body-plasma membrane docking;cilium assembly;establishment of centrosome localization;protein localization to centrosome;vesicle docking	molecular_function;protein binding	centriole;ciliary transition fiber;cytosol;Golgi apparatus	1.55e-07	CEP83	A0A0A0MS84;F8VYN8;J3KNW7;Q9Y592;Q9Y592-2	Isoform of Q9Y592, Centrosomal protein of 83 kDa;Isoform of Q9Y592, Centrosomal protein of 83 kDa;Isoform of Q9Y592, Centrosomal protein of 83 kDa;Centrosomal protein of 83 kDa;Isoform of Q9Y592, Isoform 2 of Centrosomal protein of 83 kDa	A0A0A0MS84;F8VYN8;J3KNW7;Q9Y592;Q9Y592-2	A0A0A0MS84_HUMAN;F8VYN8_HUMAN;J3KNW7_HUMAN;CEP83_HUMAN;CEP83_HUMAN	A0A0A0MS84;F8VYN8;J3KNW7;Q9Y592;Q9Y592-2
11.7858	NaN	11.9434	11.4915	12.451	12.3448	11.7568	12.837	12.7239	12.7441	12.6877	12.8741	12.7462	13.0656	13.4337	13.6648	13.9988	14.3504	14.5184	15.5121	15.5689	15.3694	15.5211	spermatid development;sterol transport	cholesterol binding;lipid binding;protein binding;sterol binding;sterol transporter activity	apical dendrite;cytosol;intracellular membrane-bounded organelle;membrane;perinuclear endoplasmic reticulum;plasma membrane	1.25e-07	OSBP2	A0A0A0MSB4;H7C428;Q6ZN50;Q969R2;Q969R2-2;Q969R2-3;Q969R2-4;Q969R2-5	Isoform of Q969R2, Oxysterol-binding protein;Isoform of Q969R2, Oxysterol-binding protein (Fragment);Isoform of Q969R2, Oxysterol-binding protein;Oxysterol-binding protein 2;Isoform of Q969R2, Isoform 2 of Oxysterol-binding protein 2;Isoform of Q969R2, Isoform 3 of Oxysterol-binding protein 2;Isoform of Q969R2, Isoform 4 of Oxysterol-binding protein 2;Isoform of Q969R2, Isoform 5 of Oxysterol-bin…	A0A0A0MSB4;H7C428;Q6ZN50;Q969R2;Q969R2-2;Q969R2-3;Q969R2-4;Q969R2-5	A0A0A0MSB4_HUMAN;H7C428_HUMAN;Q6ZN50_HUMAN;OSBP2_HUMAN;OSBP2_HUMAN;OSBP2_HUMAN;OSBP2_HUMAN;OSBP2_HUMAN	A0A0A0MSB4;H7C428;Q6ZN50;Q969R2;Q969R2-2;Q969R2-3;Q969R2-4;Q969R2-5
16.1899	16.0835	15.9305	16.0239	16.1448	16.0761	15.9646	15.9816	16.2006	16.3209	16.2165	16.2102	16.1618	16.1325	16.3884	16.4905	16.4168	16.4094	16.3796	16.3207	16.5099	16.2229	16.3495	exocytosis;protein transport;regulation of entry of bacterium into host cell;regulation of macroautophagy	protein binding	centriolar satellite;cytosol;exocyst;Flemming body;growth cone membrane;membrane;microtubule organizing center;plasma membrane	1.17e-08	EXOC7	A0A0A0MSB8;Q9UPT5-6	Isoform of Q9UPT5, Exocyst complex component 7;Isoform of Q9UPT5, Isoform 6 of Exocyst complex component 7	A0A0A0MSB8;Q9UPT5-6	A0A0A0MSB8_HUMAN;EXOC7_HUMAN	A0A0A0MSB8;Q9UPT5-6
11.7916	11.77	14.315	11.3272	10.0819	NaN	10.3261	NaN	NaN	NaN	NaN	NaN	NaN	NaN	NaN	NaN	NaN	NaN	NaN	NaN	NaN	NaN	NaN	acrosome reaction;activation of adenylate cyclase activity;activation of protein kinase A activity;adenylate cyclase-activating G protein-coupled receptor signaling pathway;adenylate cyclase-inhibiting G protein-coupled receptor signaling pathway;cAMP biosynthetic process;cellular response to forskolin;cellular response to glucagon stimulus;flagellated sperm motility;G protein-coupled receptor si…	adenylate cyclase activity;ATP binding;calmodulin binding;metal ion binding	cilium;cytoplasm;Golgi apparatus;integral component of membrane;integral component of plasma membrane;membrane;plasma membrane	0.000697327	ADCY3	A0A0A0MSC1;C9JLX3;H7C1A6;O60266;U3KQ91	Isoform of O60266, Adenylate cyclase;Isoform of O60266, Adenylate cyclase type 3 (Fragment);Isoform of O60266, Adenylate cyclase type 3 (Fragment);Adenylate cyclase type 3;Isoform of O60266, Adenylate cyclase type 3 (Fragment)	A0A0A0MSC1;C9JLX3;H7C1A6;O60266;U3KQ91	A0A0A0MSC1_HUMAN;C9JLX3_HUMAN;H7C1A6_HUMAN;ADCY3_HUMAN;U3KQ91_HUMAN	A0A0A0MSC1;C9JLX3;H7C1A6;O60266;U3KQ91
19.1543	19.3822	19.3838	19.212	19.1122	19.0466	19.1105	19.3653	19.0006	19.1437	19.0352	18.9256	18.9638	19.1277	19.0807	19.2081	19.1516	19.14	19.2685	19.1509	19.2252	19.2773	19.3713	fatty acid beta-oxidation;negative regulation of insulin secretion;positive regulation of cold-induced thermogenesis;response to activity;response to drug;response to insulin	3-hydroxyacyl-CoA dehydrogenase activity;NAD+ binding	cytoplasm;mitochondrial matrix;mitochondrion;nucleoplasm	8.96e-11	HADH	A0A0A0MSE2;E9PF18;Q16836;Q16836-2;Q16836-3	Isoform of Q16836, Hydroxyacyl-coenzyme A dehydrogenase, mitochondrial;Isoform of Q16836, Hydroxyacyl-coenzyme A dehydrogenase, mitochondrial;Hydroxyacyl-coenzyme A dehydrogenase, mitochondrial;Isoform of Q16836, Isoform 2 of Hydroxyacyl-coenzyme A dehydrogenase, mitochondrial;Isoform of Q16836, Isoform 3 of Hydroxyacyl-coenzyme A dehydrogenase, mitochondrial	A0A0A0MSE2;E9PF18;Q16836;Q16836-2;Q16836-3	A0A0A0MSE2_HUMAN;E9PF18_HUMAN;HCDH_HUMAN;HCDH_HUMAN;HCDH_HUMAN	A0A0A0MSE2;E9PF18;Q16836;Q16836-2;Q16836-3
14.091	14.1823	14.1628	14.7188	14.7779	14.1735	14.8579	14.6702	13.9952	13.9973	14.8701	14.5626	13.9431	13.3523	14.6459	14.7548	14.5658	14.5176	13.2522	14.216	14.364	13.7814	14.1232	DNA recombination;DNA repair;DNA-dependent DNA replication;protein import into nucleus	metal ion binding;protein-containing complex binding	cytoplasm;fibrillar center;nucleus;PML body	5.05e-06	RPAIN	A0A0A0MSE7;Q86UA6;Q86UA6-8	Isoform of Q86UA6, RPA-interacting protein;RPA-interacting protein;Isoform of Q86UA6, Isoform 8 of RPA-interacting protein	A0A0A0MSE7;Q86UA6;Q86UA6-8	A0A0A0MSE7_HUMAN;RIP_HUMAN;RIP_HUMAN	A0A0A0MSE7;Q86UA6;Q86UA6-8
14.7952	14.7823	15.2465	14.8731	15.1812	15.1242	15.068	15.257	14.9754	15.0898	14.9286	14.7119	14.6952	14.9586	13.8032	13.5433	13.7164	14.3609	14.0677	NaN	NaN	NaN	NaN	regulation of cell differentiation	phosphatidylinositol-3,4,5-trisphosphate binding;protein binding	integral component of membrane;recycling endosome membrane	5.93e-08	PLEKHB2	A0A0A0MSE9;B7WPA5;Q96CS7;Q96CS7-2;Q96CS7-3;Q96CS7-5;Q96CS7-6	Isoform of Q96CS7, Pleckstrin homology domain-containing family B member 2;Isoform of Q96CS7, Pleckstrin homology domain-containing family B member 2;Pleckstrin homology domain-containing family B member 2;Isoform of Q96CS7, Isoform 2 of Pleckstrin homology domain-containing family B member 2;Isoform of Q96CS7, Isoform 3 of Pleckstrin homology domain-containing family B member 2;Isoform of Q96CS7…	A0A0A0MSE9;B7WPA5;Q96CS7;Q96CS7-2;Q96CS7-3;Q96CS7-5;Q96CS7-6	A0A0A0MSE9_HUMAN;B7WPA5_HUMAN;PKHB2_HUMAN;PKHB2_HUMAN;PKHB2_HUMAN;PKHB2_HUMAN;PKHB2_HUMAN	A0A0A0MSE9;B7WPA5;Q96CS7;Q96CS7-2;Q96CS7-3;Q96CS7-5;Q96CS7-6
16.407	16.5725	16.4985	16.2673	16.0962	16.0791	16.1501	16.0688	16.0216	16.1184	15.9606	16.0409	15.9983	15.4513	15.6491	16.3319	15.9244	15.7023	15.2042	15.2411	15.324	15.0084	14.6955	androgen receptor signaling pathway;negative regulation of apoptotic process;negative regulation of calcineurin-NFAT signaling cascade;negative regulation of transcription by RNA polymerase II;positive regulation of transcription, DNA-templated;regulation of lipid metabolic process;response to hormone	androgen receptor binding;identical protein binding;metal ion binding;protein binding;transcription coactivator activity;transcription factor binding	focal adhesion;nucleoplasm;nucleus;Z disc	3.89e-10	FHL2	A0A0A0MSG2;J3KNW4;Q14192	Isoform of Q14192, Four and a half LIM domains protein 2;Isoform of Q14192, Four and a half LIM domains protein 2;Four and a half LIM domains protein 2	A0A0A0MSG2;J3KNW4;Q14192	A0A0A0MSG2_HUMAN;J3KNW4_HUMAN;FHL2_HUMAN	A0A0A0MSG2;J3KNW4;Q14192
19.2769	19.454	19.2283	19.5571	19.7229	19.5722	19.6604	19.7735	19.1542	19.4947	19.3905	19.5359	19.5752	19.5009	19.5376	19.3574	19.3319	19.4983	20.3607	21.1062	21.281	21.3853	NaN	multicellular organism development;spermatogenesis	DNA binding;identical protein binding;protein binding;zinc ion binding	heterochromatin;nucleoplasm;nucleus;PcG protein complex;PRC1 complex	4.12e-05	PHC2	A0A0A0MSI2;B3KPJ4;Q8IXK0;Q8IXK0-2;Q8IXK0-4;Q8IXK0-5	Isoform of Q8IXK0, Polyhomeotic-like protein 2;Isoform of Q8IXK0, cDNA FLJ31867 fis, clone NT2RP7001856, highly similar to Polyhomeotic-like protein 2;Polyhomeotic-like protein 2;Isoform of Q8IXK0, Isoform 2 of Polyhomeotic-like protein 2;Isoform of Q8IXK0, Isoform 4 of Polyhomeotic-like protein 2;Isoform of Q8IXK0, Isoform 5 of Polyhomeotic-like protein 2	A0A0A0MSI2;B3KPJ4;Q8IXK0;Q8IXK0-2;Q8IXK0-4;Q8IXK0-5	A0A0A0MSI2_HUMAN;B3KPJ4_HUMAN;PHC2_HUMAN;PHC2_HUMAN;PHC2_HUMAN;PHC2_HUMAN	A0A0A0MSI2;B3KPJ4;Q8IXK0;Q8IXK0-2;Q8IXK0-4;Q8IXK0-5
12.7712	13.213	12.8773	12.4847	12.0729	12.4148	12.0127	12.3641	12.6949	12.5942	12.8803	12.7181	13.3582	NaN	12.0714	12.2437	12.4387	11.9129	11.8181	NaN	NaN	NaN	NaN	MAPK cascade;negative regulation of Ras protein signal transduction;positive regulation of GTPase activity;signal transduction	GTPase activator activity;metal ion binding;phospholipid binding	cytosol;perinuclear region of cytoplasm	0.00113178	RASA2	A0A0A0MSJ9;Q15283;Q15283-2	Isoform of Q15283, Ras GTPase-activating protein 2;Ras GTPase-activating protein 2;Isoform of Q15283, Isoform 2 of Ras GTPase-activating protein 2	A0A0A0MSJ9;Q15283;Q15283-2	A0A0A0MSJ9_HUMAN;RASA2_HUMAN;RASA2_HUMAN	A0A0A0MSJ9;Q15283;Q15283-2
16.3997	16.8423	16.2588	16.4117	15.9537	15.9472	16.033	15.9094	15.7958	15.8668	15.8995	15.8484	15.6782	15.6397	15.8659	16.0669	15.7929	15.9907	15.8129	16.0799	16.0549	16.0811	15.9281	nuclear membrane organization;positive regulation of ATPase activity;protein localization to nuclear envelope;protein localization to nucleus	ATPase activator activity;ATPase binding;cytoskeletal protein binding;lamin binding;protein binding	integral component of membrane;nuclear inner membrane;nuclear membrane;nucleus	6.34e-11	TOR1AIP1	A0A0A0MSK5;Q5JTV8	Isoform of Q5JTV8, Torsin-1A-interacting protein 1;Torsin-1A-interacting protein 1	A0A0A0MSK5;Q5JTV8	A0A0A0MSK5_HUMAN;TOIP1_HUMAN	A0A0A0MSK5;Q5JTV8
12.5074	12.1959	12.4598	11.9239	11.6114	12.1908	12.262	11.5628	11.576	11.2401	11.61	11.9818	11.6405	11.0893	12.9151	10.4142	11.0486	10.7506	NaN	NaN	NaN	NaN	NaN	cell adhesion;mammary gland development;positive regulation of GTPase activity;regulation of small GTPase mediated signal transduction;Rho protein signal transduction	GTP binding;GTPase activator activity;GTPase activity;protein binding;SH2 domain binding	cytoplasm;cytosol;endoplasmic reticulum;plasma membrane	0.000144394	ARHGAP5	A0A0A0MSK6;Q13017;Q13017-2	Isoform of Q13017, Rho GTPase-activating protein 5;Rho GTPase-activating protein 5;Isoform of Q13017, Isoform 2 of Rho GTPase-activating protein 5	A0A0A0MSK6;Q13017;Q13017-2	A0A0A0MSK6_HUMAN;RHG05_HUMAN;RHG05_HUMAN	A0A0A0MSK6;Q13017;Q13017-2
13.6075	14.7656	14.7919	13.6353	NaN	NaN	NaN	NaN	NaN	NaN	NaN	NaN	NaN	NaN	NaN	NaN	NaN	NaN	NaN	NaN	NaN	NaN	NaN	biological_process;positive regulation of transcription by RNA polymerase II	DNA-binding transcription factor activity;DNA-binding transcription factor activity, RNA polymerase II-specific;metal ion binding;molecular_function;protein binding;protein homodimerization activity;transcription regulatory region DNA binding	nucleoplasm	2.49e-07	IKZF2	A0A0A0MSL2;A0A0A0MT14;B4DWF2;Q9UKS7;Q9UKS7-2;Q9UKS7-4;Q9UKS7-6;Q9UKS7-7	Isoform of Q9UKS7, Zinc finger protein Helios;Isoform of Q9UKS7, Zinc finger protein Helios;Isoform of Q9UKS7, Zinc finger protein, subfamily 1A, 2 (Helios), isoform CRA_d;Zinc finger protein Helios;Isoform of Q9UKS7, Isoform 2 of Zinc finger protein Helios;Isoform of Q9UKS7, Isoform 4 of Zinc finger protein Helios;Isoform of Q9UKS7, Isoform 6 of Zinc finger protein Helios;Isoform of Q9UKS7, Isof…	A0A0A0MSL2;A0A0A0MT14;B4DWF2;Q9UKS7;Q9UKS7-2;Q9UKS7-4;Q9UKS7-6;Q9UKS7-7	A0A0A0MSL2_HUMAN;A0A0A0MT14_HUMAN;B4DWF2_HUMAN;IKZF2_HUMAN;IKZF2_HUMAN;IKZF2_HUMAN;IKZF2_HUMAN;IKZF2_HUMAN	A0A0A0MSL2;A0A0A0MT14;B4DWF2;Q9UKS7;Q9UKS7-2;Q9UKS7-4;Q9UKS7-6;Q9UKS7-7
13.9412	15.8231	15.5258	12.8299	16.2155	14.5468	13.8216	11.9321	13.4258	14.2189	13.6902	14.9145	10.7866	12.7426	14.1222	10.6841	10.8951	10.9273	NaN	NaN	13.9093	11.0875	10.7537		nucleic acid binding;protein binding		7.94e-05	GPANK1	A0A0A0MSL4;A0A0G2JHL1;A0A0G2JJ73;A0A0G2JK30;A0A0G2JK37;A0A0G2JKD0;F6QYZ9;O95872	Isoform of O95872, G patch domain and ankyrin repeat-containing protein 1 (Fragment);Isoform of O95872, G patch domain and ankyrin repeat-containing protein 1;Isoform of O95872, G patch domain and ankyrin repeat-containing protein 1 (Fragment);Isoform of O95872, G patch domain and ankyrin repeat-containing protein 1 (Fragment);Isoform of O95872, G patch domain and ankyrin repeat-containing protei…	A0A0A0MSL4;A0A0G2JHL1;A0A0G2JJ73;A0A0G2JK30;A0A0G2JK37;A0A0G2JKD0;F6QYZ9;O95872	A0A0A0MSL4_HUMAN;A0A0G2JHL1_HUMAN;A0A0G2JJ73_HUMAN;A0A0G2JK30_HUMAN;A0A0G2JK37_HUMAN;A0A0G2JKD0_HUMAN;F6QYZ9_HUMAN;GPAN1_HUMAN	A0A0A0MSL4;A0A0G2JHL1;A0A0G2JJ73;A0A0G2JK30;A0A0G2JK37;A0A0G2JKD0;F6QYZ9;O95872
14.0833	13.9523	14.1442	14.2513	14.2192	14.3729	14.1891	14.8012	14.6074	14.6593	14.7068	14.5106	14.4114	14.5557	14.7623	15.3524	15.1634	15.3576	14.6849	15.2297	15.4234	15.2893	15.2759	ion transmembrane transport;osteoclast differentiation		cytosol;integral component of membrane;lysosomal membrane	8.77e-05	OSTM1	A0A0A0MSP4;Q86WC4	Isoform of Q86WC4, Osteopetrosis-associated transmembrane protein 1 (Fragment);Osteopetrosis-associated transmembrane protein 1	A0A0A0MSP4;Q86WC4	A0A0A0MSP4_HUMAN;OSTM1_HUMAN	A0A0A0MSP4;Q86WC4
19.4717	19.1737	19.3073	19.4521	19.9534	19.9039	20.0193	20.1431	20.0889	20.005	20.1053	19.9609	20.0212	20.615	20.4609	20.2234	20.5166	20.3667	20.4317	20.2056	20.0576	20.0737	20.3044	cellular response to cadmium ion;cellular response to calcium ion;cellular response to corticosteroid stimulus;cellular response to jasmonic acid stimulus;cellular response to prostaglandin D stimulus;cellular response to prostaglandin stimulus;cellular response to reactive oxygen species;cellular response to starvation;cyclooxygenase pathway;daunorubicin metabolic process;doxorubicin metabolic p…	15-hydroxyprostaglandin-D dehydrogenase (NADP+) activity;alcohol dehydrogenase (NADP+) activity;alditol:NADP+ 1-oxidoreductase activity;aldo-keto reductase (NADP) activity;androsterone dehydrogenase activity;delta4-3-oxosteroid 5beta-reductase activity;dihydrotestosterone 17-beta-dehydrogenase activity;geranylgeranyl reductase activity;indanol dehydrogenase activity;ketoreductase activity;ketoste…	cytoplasm;cytosol;extracellular exosome;intracellular;nucleus	5.41e-11	AKR1C3	A0A0A0MSS8;P42330	Isoform of P42330, Aldo-keto reductase family 1 member C3;Aldo-keto reductase family 1 member C3	A0A0A0MSS8;P42330	A0A0A0MSS8_HUMAN;AK1C3_HUMAN	A0A0A0MSS8;P42330
11.6684	10.4517	NaN	11.9925	15.1266	13.5778	NaN	10.8938	13.2627	12.6953	13.0026	13.9726	12.6683	14.048	15.7156	14.1422	13.9828	15.0992	15.7478	20.1612	16.8678	19.3575	19.6995	anion transmembrane transport;auditory receptor cell development;bicarbonate transport;inorganic anion transport;regulation of intracellular pH;sodium ion transport	inorganic anion exchanger activity;sodium:bicarbonate symporter activity	apical plasma membrane;basolateral plasma membrane;cytoplasmic vesicle;integral component of membrane;integral component of plasma membrane;plasma membrane;stereocilium;synapse	8.46e-09	SLC4A7	A0A0A0MST8;C9JRP1;E9PFN4;Q9Y6M7;Q9Y6M7-10;Q9Y6M7-11;Q9Y6M7-12;Q9Y6M7-13;Q9Y6M7-14;Q9Y6M7-2;Q9Y6M7-3;Q9Y6M7-4;Q9Y6M7-6;Q9Y6M7-7;Q9Y6M7-8;Q9Y6M7-9	Isoform of Q9Y6M7, Anion exchange protein;Isoform of Q9Y6M7, Anion exchange protein (Fragment);Isoform of Q9Y6M7, Anion exchange protein;Sodium bicarbonate cotransporter 3;Isoform of Q9Y6M7, Isoform 10 of Sodium bicarbonate cotransporter 3;Isoform of Q9Y6M7, Isoform 11 of Sodium bicarbonate cotransporter 3;Isoform of Q9Y6M7, Isoform 12 of Sodium bicarbonate cotransporter 3;Isoform of Q9Y6M7, Isof…	A0A0A0MST8;C9JRP1;E9PFN4;Q9Y6M7;Q9Y6M7-10;Q9Y6M7-11;Q9Y6M7-12;Q9Y6M7-13;Q9Y6M7-14;Q9Y6M7-2;Q9Y6M7-3;Q9Y6M7-4;Q9Y6M7-6;Q9Y6M7-7;Q9Y6M7-8;Q9Y6M7-9	A0A0A0MST8_HUMAN;C9JRP1_HUMAN;E9PFN4_HUMAN;S4A7_HUMAN;S4A7_HUMAN;S4A7_HUMAN;S4A7_HUMAN;S4A7_HUMAN;S4A7_HUMAN;S4A7_HUMAN;S4A7_HUMAN;S4A7_HUMAN;S4A7_HUMAN;S4A7_HUMAN;S4A7_HUMAN;S4A7_HUMAN	A0A0A0MST8;C9JRP1;E9PFN4;Q9Y6M7;Q9Y6M7-10;Q9Y6M7-11;Q9Y6M7-12;Q9Y6M7-13;Q9Y6M7-14;Q9Y6M7-2;Q9Y6M7-3;Q9Y6M7-4;Q9Y6M7-6;Q9Y6M7-7;Q9Y6M7-8;Q9Y6M7-9
14.2103	14.6701	15.2418	14.4141	14.0775	13.7391	14.577	14.3393	14.7575	14.702	14.9042	14.6133	14.2971	14.5465	14.3058	14.7592	14.2708	14.8854	13.5927	13.7039	14.1125	14.8549	NaN	antigen processing and presentation of endogenous peptide antigen via MHC class I;antigen processing and presentation of exogenous peptide antigen via MHC class I, TAP-dependent;antigen processing and presentation of peptide antigen via MHC class I;immune response;MHC class Ib protein complex assembly;peptide antigen stabilization;peptide transport;protein-containing complex assembly;regulation o…	ATPase-coupled peptide antigen transmembrane transporter activity;MHC class I protein binding;peptide antigen binding;protein binding;TAP complex binding;TAP1 binding;TAP2 binding;unfolded protein binding	endoplasmic reticulum;endoplasmic reticulum membrane;endoplasmic reticulum-Golgi intermediate compartment membrane;Golgi membrane;integral component of lumenal side of endoplasmic reticulum membrane;integral component of membrane;MHC class I peptide loading complex;phagocytic vesicle membrane	7.08e-05	TAPBP	A0A0A0MSV9;A0A0G2JH37;A0A0G2JKZ1;A2AB90;O15533;O15533-2;O15533-3	Isoform of O15533, Tapasin;Isoform of O15533, Tapasin;Isoform of O15533, Tapasin;Isoform of O15533, Tapasin;Tapasin;Isoform of O15533, Isoform 2 of Tapasin;Isoform of O15533, Isoform 3 of Tapasin	A0A0A0MSV9;A0A0G2JH37;A0A0G2JKZ1;A2AB90;O15533;O15533-2;O15533-3	A0A0A0MSV9_HUMAN;A0A0G2JH37_HUMAN;A0A0G2JKZ1_HUMAN;A2AB90_HUMAN;TPSN_HUMAN;TPSN_HUMAN;TPSN_HUMAN	A0A0A0MSV9;A0A0G2JH37;A0A0G2JKZ1;A2AB90;O15533;O15533-2;O15533-3
15.0861	15.026	15.5107	15.0841	15.3751	15.3315	15.3206	15.372	15.7629	15.7409	15.6404	15.7338	15.8204	15.9412	15.7487	16.0699	16.4451	16.4999	16.7651	17.0726	17.0684	17.0713	17.29	intracellular signal transduction;MAPK cascade;microtubule cytoskeleton organization;negative regulation of hippo signaling;peptidyl-serine autophosphorylation;peptidyl-serine phosphorylation;positive regulation of protein binding;protein phosphorylation	ATP binding;protein binding;protein serine/threonine kinase activity;tau protein binding;tau-protein kinase activity	cytoplasm;cytosol;dendrite;extracellular exosome;plasma membrane	1.93e-10	MARK3	A0A0A0MSZ1;J3KNR0;P27448;P27448-2;P27448-3;P27448-4	Isoform of P27448, Non-specific serine/threonine protein kinase;Isoform of P27448, Non-specific serine/threonine protein kinase;MAP/microtubule affinity-regulating kinase 3;Isoform of P27448, Isoform 2 of MAP/microtubule affinity-regulating kinase 3;Isoform of P27448, Isoform 3 of MAP/microtubule affinity-regulating kinase 3;Isoform of P27448, Isoform 4 of MAP/microtubule affinity-regulating kina…	A0A0A0MSZ1;J3KNR0;P27448;P27448-2;P27448-3;P27448-4	A0A0A0MSZ1_HUMAN;J3KNR0_HUMAN;MARK3_HUMAN;MARK3_HUMAN;MARK3_HUMAN;MARK3_HUMAN	A0A0A0MSZ1;J3KNR0;P27448;P27448-2;P27448-3;P27448-4
17.0962	17.4434	17.1673	16.8785	16.5071	16.4032	16.5644	16.4178	16.1527	16.0425	16.0671	15.882	16.1543	16.1399	15.9745	15.7505	16.0789	15.7994	15.4996	15.1595	15.7463	15.6483	15.093	cell morphogenesis;cell population proliferation;cellular lipid metabolic process;cytokine production;homeostasis of number of cells within a tissue;inflammatory response;lipid catabolic process;low-density lipoprotein particle clearance;lung development;sterol metabolic process;tissue remodeling	lipase activity;sterol esterase activity	fibrillar center;intracellular membrane-bounded organelle;lysosomal lumen;lysosome	1.67e-10	LIPA	A0A0A0MT32;P38571;P38571-2	Isoform of P38571, Lysosomal acid lipase/cholesteryl ester hydrolase;Lysosomal acid lipase/cholesteryl ester hydrolase;Isoform of P38571, Isoform 2 of Lysosomal acid lipase/cholesteryl ester hydrolase	A0A0A0MT32;P38571;P38571-2	A0A0A0MT32_HUMAN;LICH_HUMAN;LICH_HUMAN	A0A0A0MT32;P38571;P38571-2
15.3971	15.3711	15.4542	15.4141	15.328	15.4354	15.3967	15.6148	15.4681	15.4526	15.3787	15.3111	15.2723	15.4014	15.6136	15.4289	15.3768	15.2468	15.4058	15.164	15.0439	13.9739	15.1006	mRNA polyadenylation;negative regulation of termination of RNA polymerase II transcription, poly(A)-coupled;positive regulation of DNA-templated transcription, elongation;RNA splicing;termination of RNA polymerase II transcription	mRNA binding;protein binding;RNA binding;RNA polymerase core enzyme binding;RNA polymerase II complex binding;RNA polymerase II C-terminal domain phosphoserine binding	cytoplasm;nuclear matrix;nucleoplasm;nucleus;spliceosomal complex	9.12e-11	SCAF8	A0A0A0MT33;Q9UPN6	Isoform of Q9UPN6, Protein SCAF8;Protein SCAF8	A0A0A0MT33;Q9UPN6	A0A0A0MT33_HUMAN;SCAF8_HUMAN	A0A0A0MT33;Q9UPN6
14.2959	13.5692	14.6679	14.6208	14.6966	13.987	12.7235	14.0861	14.367	14.2254	14.1774	14.0529	14.0745	12.9758	14.0136	14.5799	14.4317	13.1446	14.1232	15.4384	13.0834	12.5736	12.4817	cellular oxidant detoxification;oxidation-reduction process;prostaglandin biosynthetic process	antioxidant activity;oxidoreductase activity, acting on the CH-OH group of donors, NAD or NADP as acceptor;prostaglandin-F synthase activity	cytoplasm;cytosol;endoplasmic reticulum;extracellular exosome;myelin sheath	3.71e-06	FAM213B	A0A0A0MT35;A0A2P0CTB1;Q8TBF2;Q8TBF2-3	Isoform of Q8TBF2, Prostamide/prostaglandin F synthase;Isoform of Q8TBF2, Prostamide/prostaglandin F synthase;Prostamide/prostaglandin F synthase;Isoform of Q8TBF2, Isoform 3 of Prostamide/prostaglandin F synthase	A0A0A0MT35;A0A2P0CTB1;Q8TBF2;Q8TBF2-3	A0A0A0MT35_HUMAN;A0A2P0CTB1_HUMAN;PGFS_HUMAN;PGFS_HUMAN	A0A0A0MT35;A0A2P0CTB1;Q8TBF2;Q8TBF2-3
14.3909	14.6835	NaN	14.2203	14.3685	14.4687	14.5325	12.8408	14.5548	14.5459	14.7115	14.146	13.4252	13.1689	13.0392	14.589	14.9347	14.3481	12.8631	14.7511	15.1725	13.9818	NaN	gamma-aminobutyric acid signaling pathway;inositol trisphosphate biosynthetic process;intracellular signal transduction;lipid metabolic process;negative regulation of cold-induced thermogenesis;positive regulation of receptor binding;regulation of peptidyl-serine phosphorylation;regulation of synaptic transmission, GABAergic	GABA receptor binding;inositol 1,4,5 trisphosphate binding;phosphatidylinositol phospholipase C activity;phospholipase C activity	cytoplasm;plasma membrane	0.00126429	PLCL1	A0A0A0MT40;H3BUD4;Q15111;Q15111-2	Isoform of Q15111, Phosphoinositide phospholipase C;Isoform of Q15111, Phosphoinositide phospholipase C (Fragment);Inactive phospholipase C-like protein 1;Isoform of Q15111, Isoform 2 of Inactive phospholipase C-like protein 1	A0A0A0MT40;H3BUD4;Q15111;Q15111-2	A0A0A0MT40_HUMAN;H3BUD4_HUMAN;PLCL1_HUMAN;PLCL1_HUMAN	A0A0A0MT40;H3BUD4;Q15111;Q15111-2
15.8056	15.683	15.6385	15.6777	15.9591	15.8965	15.7721	15.7885	15.9905	15.9357	15.9319	15.9594	16.1323	16.2391	16.1815	16.2914	16.2751	16.2788	16.4168	16.2569	16.3722	16.3551	16.4754	endocytosis;negative regulation of phosphatase activity;protein peptidyl-prolyl isomerization	actin binding;peptidyl-prolyl cis-trans isomerase activity;protein binding	actin filament;early endosome;growth cone;membrane	8.82e-10	FKBP15	A0A0A0MT60;Q5T1M5	Isoform of Q5T1M5, Peptidylprolyl isomerase (Fragment);FK506-binding protein 15	A0A0A0MT60;Q5T1M5	A0A0A0MT60_HUMAN;FKB15_HUMAN	A0A0A0MT60;Q5T1M5
13.1621	14.0155	13.9872	13.0872	12.3905	11.1153	12.1736	11.4521	11.7547	11.9814	12.0562	12.2546	12.0536	12.9809	11.9837	11.2653	11.3109	12.1049	11.7663	NaN	NaN	NaN	NaN	blood vessel endothelial cell differentiation;cell-cell junction organization;endothelial cell development;endothelial tube morphogenesis;in utero embryonic development;inner ear development;integrin-mediated signaling pathway;multicellular organism growth;pericardium development;stress-activated MAPK cascade;vasculogenesis;venous blood vessel morphogenesis	protein binding	cytoplasm;mitochondrion;protein-containing complex	0.000111201	CCM2	A0A0A0MT72;E9PEC4;Q9BSQ5;Q9BSQ5-2;Q9BSQ5-4	Isoform of Q9BSQ5, Cerebral cavernous malformations 2 protein;Isoform of Q9BSQ5, Cerebral cavernous malformations 2 protein;Cerebral cavernous malformations 2 protein;Isoform of Q9BSQ5, Isoform 2 of Cerebral cavernous malformations 2 protein;Isoform of Q9BSQ5, Isoform 4 of Cerebral cavernous malformations 2 protein	A0A0A0MT72;E9PEC4;Q9BSQ5;Q9BSQ5-2;Q9BSQ5-4	A0A0A0MT72_HUMAN;E9PEC4_HUMAN;CCM2_HUMAN;CCM2_HUMAN;CCM2_HUMAN	A0A0A0MT72;E9PEC4;Q9BSQ5;Q9BSQ5-2;Q9BSQ5-4
17.5969	17.6905	17.8982	17.7671	17.7675	17.7204	17.6674	17.8344	17.5268	17.6033	17.6496	17.6783	17.6694	17.6967	17.5474	17.4401	17.4584	17.5837	17.5866	17.4806	17.5316	17.638	17.6961	branched-chain amino acid catabolic process;fatty acid beta-oxidation using acyl-CoA dehydrogenase;leucine catabolic process	flavin adenine dinucleotide binding;isovaleryl-CoA dehydrogenase activity;protein binding	mitochondrial matrix;mitochondrion	8.12e-10	IVD	A0A0A0MT83;P26440	Isoform of P26440, Isovaleryl-CoA dehydrogenase, mitochondrial;Isovaleryl-CoA dehydrogenase, mitochondrial	A0A0A0MT83;P26440	A0A0A0MT83_HUMAN;IVD_HUMAN	A0A0A0MT83;P26440
16.4611	16.3133	16.5872	16.4052	16.2601	16.271	16.35	16.3848	16.1686	16.2154	16.1168	16.1137	16.2185	16.1661	15.9769	15.497	15.6111	15.4343	15.3978	14.2383	14.2573	14.6465	14.4797	biological_process;regulation of axon extension;response to stimulus;retina homeostasis;rRNA processing;visual perception	RNA binding	nucleolus;nucleoplasm;Pwp2p-containing subcomplex of 90S preribosome;small-subunit processome	5.2e-11	WDR36	A0A0A0MTB8;Q8NI36	Isoform of Q8NI36, WD repeat-containing protein 36;WD repeat-containing protein 36	A0A0A0MTB8;Q8NI36	A0A0A0MTB8_HUMAN;WDR36_HUMAN	A0A0A0MTB8;Q8NI36
14.5045	14.8064	14.8612	14.69	14.3245	14.3173	14.5077	14.0607	14.4033	14.3796	14.3757	14.0854	13.6201	14.0067	14.1327	14.1227	14.1213	13.8367	13.627	12.2295	12.7602	13.1967	NaN		double-stranded RNA binding;protein binding;RNA binding	endoplasmic reticulum;membrane;microtubule;nucleolus	1.45e-08	STAU2	A0A0A0MTC4;A0A0A0MTC6;A0A0A0MTD1;E5RJN7;E7EPX0;E7EVJ4;E9PH62;F8VPI7;Q9NUL3;Q9NUL3-2;Q9NUL3-3;Q9NUL3-6;Q9NUL3-7;Q9NUL3-8	Isoform of Q9NUL3, Double-stranded RNA-binding protein Staufen homolog 2;Isoform of Q9NUL3, Double-stranded RNA-binding protein Staufen homolog 2;Isoform of Q9NUL3, Double-stranded RNA-binding protein Staufen homolog 2;Isoform of Q9NUL3, Double-stranded RNA-binding protein Staufen homolog 2 (Fragment);Isoform of Q9NUL3, Double-stranded RNA-binding protein Staufen homolog 2;Isoform of Q9NUL3, Doub…	A0A0A0MTC4;A0A0A0MTC6;A0A0A0MTD1;E5RJN7;E7EPX0;E7EVJ4;E9PH62;F8VPI7;Q9NUL3;Q9NUL3-2;Q9NUL3-3;Q9NUL3-6;Q9NUL3-7;Q9NUL3-8	A0A0A0MTC4_HUMAN;A0A0A0MTC6_HUMAN;A0A0A0MTD1_HUMAN;E5RJN7_HUMAN;E7EPX0_HUMAN;E7EVJ4_HUMAN;E9PH62_HUMAN;F8VPI7_HUMAN;STAU2_HUMAN;STAU2_HUMAN;STAU2_HUMAN;STAU2_HUMAN;STAU2_HUMAN;STAU2_HUMAN	A0A0A0MTC4;A0A0A0MTC6;A0A0A0MTD1;E5RJN7;E7EPX0;E7EVJ4;E9PH62;F8VPI7;Q9NUL3;Q9NUL3-2;Q9NUL3-3;Q9NUL3-6;Q9NUL3-7;Q9NUL3-8
16.0521	16.5978	16.6836	16.0311	15.8924	15.8112	15.7167	15.8889	16.1843	16.203	16.1858	16.1776	16.1324	16.0138	16.1862	16.3939	16.3728	16.3589	16.4938	16.4927	16.5014	16.5003	16.5791	branching involved in ureteric bud morphogenesis;cell aging;cell cycle arrest;cell junction assembly;cell population proliferation;cell-matrix adhesion;establishment or maintenance of epithelial cell apical/basal polarity;fibroblast migration;integrin-mediated signaling pathway;MAPK cascade;myelin assembly;myelination in peripheral nervous system;negative regulation of cardiac muscle cell apoptot…	ATP binding;integrin binding;protein binding;protein kinase binding;protein serine/threonine kinase activity;SH3 domain binding	cell junction;cell-cell junction;costamere;cytosol;dendritic shaft;focal adhesion;lamellipodium;membrane;neuronal cell body;nucleoplasm;plasma membrane;protein-containing complex;sarcomere;stress fiber;terminal bouton	1.46e-09	ILK	A0A0A0MTH3;Q13418	Isoform of Q13418, Integrin-linked protein kinase;Integrin-linked protein kinase	A0A0A0MTH3;Q13418	A0A0A0MTH3_HUMAN;ILK_HUMAN	A0A0A0MTH3;Q13418
14.7245	14.7661	14.9689	14.8396	14.6563	14.7127	14.7381	14.7901	14.6109	14.6057	14.6064	14.6071	14.7132	14.6944	14.5513	14.3187	14.5602	14.3098	14.4485	14.0456	14.1174	14.3919	14.4217	negative regulation of chromatin binding;negative regulation of transcription, DNA-templated	ATP binding;DNA binding;DNA-binding transcription factor activity;helicase activity	intracellular membrane-bounded organelle;nucleoplasm	7.64e-09	BTAF1	A0A0A0MTH9;O14981	Isoform of O14981, TATA-binding protein-associated factor 172;TATA-binding protein-associated factor 172	A0A0A0MTH9;O14981	A0A0A0MTH9_HUMAN;BTAF1_HUMAN	A0A0A0MTH9;O14981
17.2795	18.0847	17.3636	17.2783	16.6221	16.6717	16.5667	16.3575	16.4442	16.4176	16.2303	16.3077	16.3988	15.8506	15.8434	15.982	16.1605	15.6817	15.307	15.7073	15.8863	15.8242	16.4543	acyl-CoA metabolic process;phosphatidylcholine acyl-chain remodeling;protein palmitoylation	benzodiazepine receptor binding;lipid binding;long-chain fatty acyl-CoA binding;protein dimerization activity	endoplasmic reticulum lumen;extracellular exosome;Golgi apparatus	5.97e-11	DBI	A0A0A0MTI5;B8ZWD1;P07108;P07108-2;P07108-3;P07108-4;P07108-5	Isoform of P07108, Acyl-CoA-binding protein;Isoform of P07108, Acyl-CoA-binding protein;Acyl-CoA-binding protein;Isoform of P07108, Isoform 2 of Acyl-CoA-binding protein;Isoform of P07108, Isoform 3 of Acyl-CoA-binding protein;Isoform of P07108, Isoform 4 of Acyl-CoA-binding protein;Isoform of P07108, Isoform 5 of Acyl-CoA-binding protein	A0A0A0MTI5;B8ZWD1;P07108;P07108-2;P07108-3;P07108-4;P07108-5	A0A0A0MTI5_HUMAN;B8ZWD1_HUMAN;ACBP_HUMAN;ACBP_HUMAN;ACBP_HUMAN;ACBP_HUMAN;ACBP_HUMAN	A0A0A0MTI5;B8ZWD1;P07108;P07108-2;P07108-3;P07108-4;P07108-5
15.6031	16.26	15.7755	15.8484	15.1746	16.3123	15.6448	15.7805	15.1098	15.5937	15.1073	14.6095	15.5975	15.6131	14.3214	14.6978	15.2596	15.0059	13.3859	13.46	13.0901	13.2003	NaN	alpha-linolenic acid metabolic process;fatty acid elongation, monounsaturated fatty acid;fatty acid elongation, polyunsaturated fatty acid;fatty acid elongation, saturated fatty acid;linoleic acid metabolic process;long-chain fatty-acyl-CoA biosynthetic process;positive regulation of fatty acid biosynthetic process;sphingolipid biosynthetic process;unsaturated fatty acid biosynthetic process;very…	3-oxo-arachidoyl-CoA synthase activity;3-oxo-cerotoyl-CoA synthase activity;3-oxo-lignoceronyl-CoA synthase activity;fatty acid elongase activity;protein binding;very-long-chain 3-ketoacyl-CoA synthase activity	dendrite;dendritic tree;endoplasmic reticulum;endoplasmic reticulum membrane;integral component of endoplasmic reticulum membrane;membrane;neuronal cell body	8.55e-08	ELOVL5	A0A0A0MTI6;Q9NYP7;Q9NYP7-2	Isoform of Q9NYP7, Elongation of very long chain fatty acids protein;Elongation of very long chain fatty acids protein 5;Isoform of Q9NYP7, Isoform 2 of Elongation of very long chain fatty acids protein 5	A0A0A0MTI6;Q9NYP7;Q9NYP7-2	A0A0A0MTI6_HUMAN;ELOV5_HUMAN;ELOV5_HUMAN	A0A0A0MTI6;Q9NYP7;Q9NYP7-2
12.1734	13.0412	12.222	12.1535	12.4491	11.9027	12.7707	12.0105	12.3609	12.6098	12.1078	12.5353	12.5741	12.5595	12.583	13.5925	12.7821	12.8803	13.1264	13.7644	13.6772	13.4711	13.462	Golgi to lysosome transport;protein transport	identical protein binding	cytosol;Golgi apparatus;membrane;nucleoplasm;trans-Golgi network	8.14e-06	CCDC91	A0A0A0MTK0;A0A0A0MTP0;Q7Z6B0;Q7Z6B0-2;Q7Z6B0-3	Isoform of Q7Z6B0, Coiled-coil domain-containing protein 91;Isoform of Q7Z6B0, Coiled-coil domain-containing protein 91;Coiled-coil domain-containing protein 91;Isoform of Q7Z6B0, Isoform 2 of Coiled-coil domain-containing protein 91;Isoform of Q7Z6B0, Isoform 3 of Coiled-coil domain-containing protein 91	A0A0A0MTK0;A0A0A0MTP0;Q7Z6B0;Q7Z6B0-2;Q7Z6B0-3	A0A0A0MTK0_HUMAN;A0A0A0MTP0_HUMAN;CCD91_HUMAN;CCD91_HUMAN;CCD91_HUMAN	A0A0A0MTK0;A0A0A0MTP0;Q7Z6B0;Q7Z6B0-2;Q7Z6B0-3
16.1919	16.4947	13.7175	16.6328	16.9248	16.3319	15.9512	16.0623	14.4141	13.0983	14.4449	16.3037	16.3871	11.6685	11.5187	NaN	11.4783	NaN	NaN	NaN	NaN	NaN	NaN	cellular response to cell-matrix adhesion;defense response to virus;G1/S transition of mitotic cell cycle;G2/M transition of mitotic cell cycle;innate immune response;positive regulation of intracellular estrogen receptor signaling pathway;positive regulation of protein polyubiquitination;positive regulation of smooth muscle cell proliferation;post-translational protein modification;proteasome-me…	identical protein binding;protein binding;ubiquitin protein ligase activity	cytosol;nucleolus;nucleoplasm;nucleus;SCF ubiquitin ligase complex	8.69e-06	SKP2	A0A0A0MTL5;Q13309;Q13309-2	Isoform of Q13309, S-phase kinase-associated protein 2;S-phase kinase-associated protein 2;Isoform of Q13309, Isoform 2 of S-phase kinase-associated protein 2	A0A0A0MTL5;Q13309;Q13309-2	A0A0A0MTL5_HUMAN;SKP2_HUMAN;SKP2_HUMAN	A0A0A0MTL5;Q13309;Q13309-2
16.3399	16.2667	16.1648	16.3883	16.3699	16.461	16.2755	16.3326	16.4627	16.4939	16.5822	16.3065	16.4245	16.5636	16.5166	16.327	16.5113	16.3353	16.593	16.3533	16.4957	16.4591	16.5819	G1/S transition of mitotic cell cycle;intrinsic apoptotic signaling pathway;post-translational protein modification;proteasome-mediated ubiquitin-dependent protein catabolic process;protein ubiquitination;regulation of transcription from RNA polymerase II promoter in response to hypoxia;SCF-dependent proteasomal ubiquitin-dependent protein catabolic process;ubiquitin-dependent protein catabolic p…	protein binding;protein-containing complex binding;ubiquitin protein ligase binding	Cul2-RING ubiquitin ligase complex;cullin-RING ubiquitin ligase complex;cytosol;nucleolus;nucleoplasm;SCF ubiquitin ligase complex;VCB complex	5.81e-11	CUL2	A0A0A0MTN0;Q13617;Q13617-2	Isoform of Q13617, Cullin-2;Cullin-2;Isoform of Q13617, Isoform 2 of Cullin-2	A0A0A0MTN0;Q13617;Q13617-2	A0A0A0MTN0_HUMAN;CUL2_HUMAN;CUL2_HUMAN	A0A0A0MTN0;Q13617;Q13617-2
12.4059	12.2716	12.6334	12.3129	12.0769	12.1188	12.4809	12.4705	12.2349	12.2158	12.2648	12.3258	12.0337	11.9421	11.2677	11.48	11.6911	11.8302	11.9421	NaN	11.3935	NaN	NaN		protein binding	centrosome;cytoplasm;spindle pole	0.000408598	CEP95	A0A0A0MTQ1;Q96GE4	Isoform of Q96GE4, Centrosomal protein of 95 kDa;Centrosomal protein of 95 kDa	A0A0A0MTQ1;Q96GE4	A0A0A0MTQ1_HUMAN;CEP95_HUMAN	A0A0A0MTQ1;Q96GE4
14.9345	15.0584	15.2527	14.9628	15.4216	15.2186	15.168	15.3449	15.3585	15.2999	15.3668	15.3602	15.5214	15.4947	15.5059	15.4676	15.8057	15.7746	16.1098	16.3638	16.5506	16.2056	16.4396				6.59e-10	RNF213	A0A0A0MTR7	Isoform of Q63HN8, E3 ubiquitin-protein ligase RNF213	A0A0A0MTR7	A0A0A0MTR7_HUMAN	A0A0A0MTR7
19.7183	19.9115	19.3677	19.3796	19.6607	19.6681	19.4878	19.2343	18.9147	18.9424	18.9149	18.6204	19.3226	19.1368	18.8499	19.9999	19.3355	19.1496	18.9398	19.4965	19.5779	19.4171	19.1149	canonical glycolysis;carbohydrate metabolic process;gluconeogenesis;glucose 6-phosphate metabolic process;glycolytic process;hemostasis;humoral immune response;neutrophil degranulation;positive regulation of endothelial cell migration;positive regulation of immunoglobulin secretion;signal transduction	cytokine activity;glucose-6-phosphate isomerase activity;growth factor activity;intramolecular transferase activity;monosaccharide binding;ubiquitin protein ligase binding	cytosol;extracellular exosome;extracellular region;ficolin-1-rich granule lumen;membrane;nucleoplasm;plasma membrane;secretory granule lumen	5.18e-11	GPI	A0A0A0MTS2;P06744	Isoform of P06744, Glucose-6-phosphate isomerase (Fragment);Glucose-6-phosphate isomerase	A0A0A0MTS2;P06744	A0A0A0MTS2_HUMAN;G6PI_HUMAN	A0A0A0MTS2;P06744
17.3962	17.5343	17.5959	17.2227	17.4604	17.4198	17.4129	17.5879	17.8471	17.8572	17.8622	17.6617	17.8911	18.5788	18.6274	18.9168	18.9567	19.0183	19.3943	19.5883	19.8182	19.6823	20.0581	cardiac muscle contraction;cardiac muscle fiber development;cardiac muscle hypertrophy;cardiac muscle tissue morphogenesis;cardiac myofibril assembly;detection of muscle stretch;mitotic chromosome condensation;muscle contraction;muscle filament sliding;peptidyl-tyrosine phosphorylation;platelet degranulation;positive regulation of gene expression;positive regulation of protein secretion;protein k…	actin filament binding;actinin binding;ATP binding;calcium ion binding;calmodulin binding;enzyme binding;identical protein binding;muscle alpha-actinin binding;protease binding;protein binding;protein kinase binding;protein self-association;protein serine/threonine kinase activity;protein tyrosine kinase activity;structural constituent of muscle;structural molecule activity conferring elasticity;…	condensed nuclear chromosome;cytosol;extracellular exosome;extracellular region;I band;M band;sarcomere;striated muscle thin filament;Z disc	5.18e-11	TTN	A0A0A0MTS7;Q8WZ42;Q8WZ42-11;Q8WZ42-12;Q8WZ42-13;Q8WZ42-2;Q8WZ42-4;Q8WZ42-5;Q8WZ42-7;Q8WZ42-8	Isoform of Q8WZ42, Titin;Titin;Isoform of Q8WZ42, Isoform 11 of Titin;Isoform of Q8WZ42, Isoform 12 of Titin;Isoform of Q8WZ42, Isoform 13 of Titin;Isoform of Q8WZ42, Isoform 2 of Titin;Isoform of Q8WZ42, Isoform 4 of Titin;Isoform of Q8WZ42, Isoform 5 of Titin;Isoform of Q8WZ42, Isoform 7 of Titin;Isoform of Q8WZ42, Isoform 8 of Titin	A0A0A0MTS7;Q8WZ42;Q8WZ42-11;Q8WZ42-12;Q8WZ42-13;Q8WZ42-2;Q8WZ42-4;Q8WZ42-5;Q8WZ42-7;Q8WZ42-8	A0A0A0MTS7_HUMAN;TITIN_HUMAN;TITIN_HUMAN;TITIN_HUMAN;TITIN_HUMAN;TITIN_HUMAN;TITIN_HUMAN;TITIN_HUMAN;TITIN_HUMAN;TITIN_HUMAN	A0A0A0MTS7;Q8WZ42;Q8WZ42-11;Q8WZ42-12;Q8WZ42-13;Q8WZ42-2;Q8WZ42-4;Q8WZ42-5;Q8WZ42-7;Q8WZ42-8
13.7013	13.7232	13.8109	13.7751	13.21	13.2245	13.0106	13.0871	12.7908	12.7758	12.7384	13.1129	12.4422	NaN	13.1977	NaN	NaN	NaN	NaN	NaN	NaN	NaN	NaN	negative regulation of neuron death;positive regulation of ERAD pathway;response to endoplasmic reticulum stress		endoplasmic reticulum;endoplasmic reticulum membrane;integral component of membrane	0.000248937	TMEM259	A0A0A0MTU3;Q4ZIN3;Q4ZIN3-2;U3KPY4	Isoform of Q4ZIN3, Membralin;Membralin;Isoform of Q4ZIN3, Isoform 2 of Membralin;Isoform of Q4ZIN3, Membralin	A0A0A0MTU3;Q4ZIN3;Q4ZIN3-2;U3KPY4	A0A0A0MTU3_HUMAN;MBRL_HUMAN;MBRL_HUMAN;U3KPY4_HUMAN	A0A0A0MTU3;Q4ZIN3;Q4ZIN3-2;U3KPY4
17.0653	16.892	16.9391	16.3167	17.2424	14.1064	16.9228	13.8368	14.29	14.0899	14.4475	17.5354	14.1369	18.4529	14.9779	17.9567	18.1493	14.8366	16.3392	15.5177	15.6303	14.8893	16.0932	cellular iron ion homeostasis;citrate metabolic process;erythrocyte homeostasis;intestinal absorption;iron ion transport;negative regulation of translation;osteoclast differentiation;post-embryonic development;protoporphyrinogen IX biosynthetic process;tricarboxylic acid cycle	4 iron, 4 sulfur cluster binding;aconitate hydratase activity;iron-responsive element binding;metal ion binding;protein binding;RNA binding;translation repressor activity	cytoplasm;cytosol;mitochondrion	9.57e-07	IREB2	A0A0A6YY96;P48200	Isoform of P48200, Iron-responsive element-binding protein 2;Iron-responsive element-binding protein 2	A0A0A6YY96;P48200	A0A0A6YY96_HUMAN;IREB2_HUMAN	A0A0A6YY96;P48200
10.7679	12.2203	12.5684	11.5342	NaN	NaN	NaN	NaN	NaN	NaN	NaN	NaN	NaN	NaN	NaN	NaN	NaN	NaN	NaN	NaN	NaN	NaN	NaN	angiogenesis;apoptotic process;cell differentiation;endothelial cell migration;extrinsic apoptotic signaling pathway;immune response;positive regulation of angiogenesis;positive regulation of cell population proliferation;positive regulation of endothelial cell proliferation;positive regulation of extrinsic apoptotic signaling pathway;positive regulation of isotype switching to IgA isotypes;posit…	cytokine activity;protein binding;signaling receptor binding;tumor necrosis factor receptor binding	cytoplasm;cytosol;extracellular exosome;extracellular region;extracellular space;integral component of plasma membrane;membrane;nucleoplasm;perinuclear region of cytoplasm;plasma membrane	5.77e-08	TNFSF12-TNFSF13;TNFSF12;TNFSF13;TNFSF13;TNFSF13;TNFSF13	A0A0A6YY99;O43508-2;O75888;O75888-4;O75888-5;Q2QBA2	Protein TNFSF12-TNFSF13;Isoform of O43508, Isoform TWE-PRIL of Tumor necrosis factor ligand superfamily member 12;Tumor necrosis factor ligand superfamily member 13;Isoform of O75888, Isoform 4 of Tumor necrosis factor ligand superfamily member 13;Isoform of O75888, Isoform 5 of Tumor necrosis factor ligand superfamily member 13;Isoform of O75888, Tumor necrosis factor (Ligand) superfamily member…	A0A0A6YY99;O43508-2;O75888;O75888-4;O75888-5;Q2QBA2	A0A0A6YY99_HUMAN;TNF12_HUMAN;TNF13_HUMAN;TNF13_HUMAN;TNF13_HUMAN;Q2QBA2_HUMAN	A0A0A6YY99;O43508-2;O75888;O75888-4;O75888-5;Q2QBA2
16.5439	16.8394	16.8172	16.6042	16.5871	16.5108	16.504	16.4949	16.309	16.3653	16.2831	16.3538	16.3992	16.3725	16.4334	16.5313	16.2984	16.382	16.4418	16.7987	16.87	16.6875	16.7807	apoptotic signaling pathway;cellular response to lipopolysaccharide;endoplasmic reticulum to Golgi vesicle-mediated transport;Golgi organization;I-kappaB kinase/NF-kappaB signaling;inflammatory response;innate immune response;intracellular protein transport;MyD88-independent toll-like receptor signaling pathway;necroptotic process;negative regulation of MyD88-independent toll-like receptor signal…	protein binding	cell projection;COPI vesicle coat;COPII vesicle coat;COPII-coated ER to Golgi transport vesicle;early endosome membrane;endoplasmic reticulum;endoplasmic reticulum membrane;endoplasmic reticulum-Golgi intermediate compartment;endoplasmic reticulum-Golgi intermediate compartment membrane;endosome membrane;Golgi apparatus;Golgi membrane;integral component of membrane;late endosome membrane;phagocyt…	9.71e-11	TMED7-TICAM2;TICAM2;TMED7;TMED7	A0A0A6YYA0;Q86XR7-2;Q9Y3B3;Q9Y3B3-2	Protein TMED7-TICAM2;Isoform of Q86XR7, Isoform 2 of TIR domain-containing adapter molecule 2;Transmembrane emp24 domain-containing protein 7;Isoform of Q9Y3B3, Isoform 2 of Transmembrane emp24 domain-containing protein 7	A0A0A6YYA0;Q86XR7-2;Q9Y3B3;Q9Y3B3-2	A0A0A6YYA0_HUMAN;TCAM2_HUMAN;TMED7_HUMAN;TMED7_HUMAN	A0A0A6YYA0;Q86XR7-2;Q9Y3B3;Q9Y3B3-2
13.8948	13.1524	NaN	13.805	14.5244	14.4587	13.8977	14.1127	15.4798	15.3355	13.4642	15.1325	14.7943	15.5499	13.5746	14.1348	14.0368	14.3419	13.8681	NaN	14.6852	14.5418	NaN	protein secretion;vesicle-mediated transport		integral component of Golgi membrane	1.49e-05	TVP23C-CDRT4;TVP23C;TVP23C;TVP23B;TVP23C;TVP23B;TVP23B;TVP23C;TVP23C;TVP23C;TVP23B	A0A0A6YYB9;C9JPH1;C9JYS5;J3KS67;J3QL47;J3QL63;K7ENL4;Q96ET8;Q96ET8-2;Q96ET8-3;Q9NYZ1	Isoform of Q96ET8, Golgi apparatus membrane protein TVP23 homolog;Isoform of Q96ET8, Golgi apparatus membrane protein TVP23 homolog (Fragment);Isoform of Q96ET8, Golgi apparatus membrane protein TVP23 homolog;Isoform of Q96ET8, Golgi apparatus membrane protein TVP23 homolog;Isoform of Q96ET8, Golgi apparatus membrane protein TVP23 homolog;Isoform of Q96ET8, Golgi apparatus membrane protein TVP23 …	A0A0A6YYB9;C9JPH1;C9JYS5;J3KS67;J3QL47;J3QL63;K7ENL4;Q96ET8;Q96ET8-2;Q96ET8-3;Q9NYZ1	A0A0A6YYB9_HUMAN;C9JPH1_HUMAN;C9JYS5_HUMAN;J3KS67_HUMAN;J3QL47_HUMAN;J3QL63_HUMAN;K7ENL4_HUMAN;TV23C_HUMAN;TV23C_HUMAN;TV23C_HUMAN;TV23B_HUMAN	A0A0A6YYB9;C9JPH1;C9JYS5;J3KS67;J3QL47;J3QL63;K7ENL4;Q96ET8;Q96ET8-2;Q96ET8-3;Q9NYZ1
14.3519	14.3936	14.4714	14.2899	14.3432	14.2922	14.4231	14.3512	14.3723	14.3831	14.4301	14.3379	14.3007	14.4878	14.6599	14.6472	14.5838	14.7322	14.6416	15.0691	14.5988	15.2036	15.1812	activation of NF-kappaB-inducing kinase activity;protein K63-linked ubiquitination;regulation of transcription by RNA polymerase II	DNA-binding transcription factor activity, RNA polymerase II-specific;metal ion binding;nucleic acid binding;ubiquitin-protein transferase activity	nucleolus;nucleus	0.000116212	ZFP91-CNTF;ZFP91;ZFP91	A0A0A6YYC7;Q96JP5;Q96JP5-2	HCG2042749, isoform CRA_d;E3 ubiquitin-protein ligase ZFP91;Isoform of Q96JP5, Isoform 2 of E3 ubiquitin-protein ligase ZFP91	A0A0A6YYC7;Q96JP5;Q96JP5-2	A0A0A6YYC7_HUMAN;ZFP91_HUMAN;ZFP91_HUMAN	A0A0A6YYC7;Q96JP5;Q96JP5-2
15.8867	14.584	15.3771	16.023	16.0356	16.0083	16.0215	15.9989	16.0101	16.2908	NaN	16.2202	16.3226	16.6839	15.9317	15.8515	NaN	16.5444	NaN	15.157	NaN	16.9202	NaN	endocytosis;regulation of endocytosis;transcription by RNA polymerase II		cytoplasm;membrane;transcription factor TFIIA complex	0.00628562	STON1-GTF2A1L;STON1-GTF2A1L;STON1;STON1;STON1	A0A0A6YYG5;Q53S48;Q9Y6Q2;Q9Y6Q2-2;Q9Y6Q2-3	Isoform of Q53S48, Protein STON1-GTF2A1L;STON1-GTF2A1L readthrough;Stonin-1;Isoform of Q9Y6Q2, Isoform 2 of Stonin-1;Isoform of Q9Y6Q2, Isoform 3 of Stonin-1	A0A0A6YYG5;Q53S48;Q9Y6Q2;Q9Y6Q2-2;Q9Y6Q2-3	A0A0A6YYG5_HUMAN;Q53S48_HUMAN;STON1_HUMAN;STON1_HUMAN;STON1_HUMAN	A0A0A6YYG5;Q53S48;Q9Y6Q2;Q9Y6Q2-2;Q9Y6Q2-3
15.2138	14.9062	14.6117	14.947	15.4041	15.371	15.3009	15.0661	15.331	15.3658	15.2354	15.4879	15.4805	15.4832	15.5837	15.9548	15.96	16.0661	16.0944	15.8424	15.5665	15.7243	15.9609	chromosome organization;female meiosis chromosome separation;meiotic chromosome condensation;mitotic chromosome condensation;mitotic sister chromatid separation;T cell differentiation in thymus	chromatin binding;protein binding	cell junction;condensed chromosome;condensin complex;intercellular bridge;membrane;nucleoplasm;nucleus	2.82e-07	NCAPH2	A0A0A6YYG7;Q6IBW4;Q6IBW4-4	Isoform of Q6IBW4, Condensin-2 complex subunit H2;Condensin-2 complex subunit H2;Isoform of Q6IBW4, Isoform 4 of Condensin-2 complex subunit H2	A0A0A6YYG7;Q6IBW4;Q6IBW4-4	A0A0A6YYG7_HUMAN;CNDH2_HUMAN;CNDH2_HUMAN	A0A0A6YYG7;Q6IBW4;Q6IBW4-4
16.2556	16.1565	16.2537	16.2901	16.2718	16.2588	16.3483	16.3839	16.1459	16.1684	16.1529	16.2978	16.3893	16.1121	15.8714	15.5494	16.1193	15.7589	15.942	15.4356	14.1496	15.7937	15.8481	ribosomal large subunit assembly	RNA binding	nucleolus;nucleus;preribosome, large subunit precursor	1.73e-05	PPAN-P2RY11;PPAN-P2RY11;PPAN;PPAN;PPAN	A0A0A6YYI3;A0A0B4J1V8;Q9NQ55;Q9NQ55-2;Q9NQ55-3	Isoform of A0A0B4J1V8, Protein PPAN-P2RY11;HCG2039996;Suppressor of SWI4 1 homolog;Isoform of Q9NQ55, Isoform 2 of Suppressor of SWI4 1 homolog;Isoform of Q9NQ55, Isoform 3 of Suppressor of SWI4 1 homolog	A0A0A6YYI3;A0A0B4J1V8;Q9NQ55;Q9NQ55-2;Q9NQ55-3	A0A0A6YYI3_HUMAN;A0A0B4J1V8_HUMAN;SSF1_HUMAN;SSF1_HUMAN;SSF1_HUMAN	A0A0A6YYI3;A0A0B4J1V8;Q9NQ55;Q9NQ55-2;Q9NQ55-3
18.8158	19.7439	19.6909	18.8313	19.9578	18.8469	18.7869	19.9498	19.7476	18.5801	19.7302	19.7814	19.8337	19.6583	19.8134	19.6972	19.7555	20.0467	19.9309	20.5168	20.6261	20.3214	20.0885				1.37e-08	MACF1	A0A0A6YYJ5	Isoform of Q9UPN3, Microtubule-actin cross-linking factor 1, isoforms 1/2/3/5 (Fragment)	A0A0A6YYJ5	A0A0A6YYJ5_HUMAN	A0A0A6YYJ5
15.8043	15.9436	16.2121	15.7523	15.6234	15.6015	15.52	15.5243	15.6412	16.2483	15.6308	15.7589	15.778	15.6805	15.6929	16.2672	16.3682	16.4616	17.3562	17.0574	17.1646	17.1123	17.326	3'-phosphoadenosine 5'-phosphosulfate metabolic process;amine metabolic process;calcineurin-mediated signaling;catecholamine metabolic process;cellular response to dopamine;dopamine catabolic process;dopamine receptor signaling pathway;ERK1 and ERK2 cascade;estrogen metabolic process;ethanol catabolic process;flavonoid metabolic process;IRE1-mediated unfolded protein response;negative regulation …	amine sulfotransferase activity;aryl sulfotransferase activity;flavonol 3-sulfotransferase activity;protein binding;steroid sulfotransferase activity;sulfate binding;sulfotransferase activity	cytosol	1.09e-08	SULT1A4;SULT1A3;SULT1A3;SULT1A4;SULT1A1;SULT1A1	A0A0A6YYL2;P0DMM9;P0DMM9-3;P0DMN0;P50225;P50225-2	Isoform of P0DMM9, Sulfotransferase;Sulfotransferase 1A3;Isoform of P0DMM9, Isoform 3 of Sulfotransferase 1A3;Sulfotransferase 1A4;Sulfotransferase 1A1;Isoform of P50225, Isoform 2 of Sulfotransferase 1A1	A0A0A6YYL2;P0DMM9;P0DMM9-3;P0DMN0;P50225;P50225-2	A0A0A6YYL2_HUMAN;ST1A3_HUMAN;ST1A3_HUMAN;ST1A4_HUMAN;ST1A1_HUMAN;ST1A1_HUMAN	A0A0A6YYL2;P0DMM9;P0DMM9-3;P0DMN0;P50225;P50225-2
17.5642	17.7448	17.6672	17.5455	17.6105	17.5612	17.3927	17.5565	17.4883	17.4563	17.4419	17.3943	17.5761	17.6055	17.5715	17.5337	17.5361	17.4958	17.6561	17.6568	17.7586	17.5246	17.7424	actin filament organization;actin filament polymerization;Golgi to endosome transport;protein transport	actin binding;actin filament binding;protein binding	cytoplasmic vesicle;cytosol;Golgi apparatus;Golgi membrane;integral component of membrane;membrane;trans-Golgi network	2.1e-10	CORO7-PAM16;CORO7	A0A0A6YYL4;P57737-3	Isoform of Q9Y3D7, Coronin;Isoform of P57737, Isoform 3 of Coronin-7	A0A0A6YYL4;P57737-3	A0A0A6YYL4_HUMAN;CORO7_HUMAN	A0A0A6YYL4;P57737-3
14.327	14.4375	14.394	13.9678	13.6415	14.4002	14.532	14.616	14.0018	13.7599	14.2276	13.6131	13.7081	14.0093	14.2199	14.4927	15.0312	13.8762	13.7853	15.2141	14.7051	14.9963	15.7042		protein binding	BORC complex;lysosomal membrane	2.08e-05	BORCS7-ASMT;BORCS7	A0A0B4J1R7;Q96B45	BORCS7-ASMT readthrough (NMD candidate);BLOC-1-related complex subunit 7	A0A0B4J1R7;Q96B45	A0A0B4J1R7_HUMAN;BORC7_HUMAN	A0A0B4J1R7;Q96B45
14.2064	14.1504	12.9636	15.4803	14.5452	14.6071	14.7714	14.4684	14.304	15.0025	15.0798	14.894	14.4585	14.4392	15.1211	15.648	15.0155	15.4411	15.3172	10.6331	15.4774	15.1775	NaN	apoptotic process;cell division;chromosome segregation;cytokine-mediated signaling pathway;mitotic spindle assembly;negative regulation of apoptotic process;negative regulation of cysteine-type endopeptidase activity involved in apoptotic process;negative regulation of transcription, DNA-templated;positive regulation of cell population proliferation;protein phosphorylation;protein-containing comp…	chaperone binding;cysteine-type endopeptidase inhibitor activity involved in apoptotic process;enzyme binding;identical protein binding;metal ion binding;microtubule binding;protein binding;Ran GTPase binding	chromosome passenger complex;chromosome, centromeric region;condensed chromosome kinetochore;cytoplasm;cytosol;midbody;nuclear chromosome;nucleoplasm;nucleus;spindle microtubule	0.00018401	BIRC5	A0A0B4J1S3;O15392;O15392-4;O15392-5	Isoform of O15392, Baculoviral IAP repeat-containing protein 5;Baculoviral IAP repeat-containing protein 5;Isoform of O15392, Isoform 4 of Baculoviral IAP repeat-containing protein 5;Isoform of O15392, Isoform 5 of Baculoviral IAP repeat-containing protein 5	A0A0B4J1S3;O15392;O15392-4;O15392-5	A0A0B4J1S3_HUMAN;BIRC5_HUMAN;BIRC5_HUMAN;BIRC5_HUMAN	A0A0B4J1S3;O15392;O15392-4;O15392-5
14.0328	NaN	14.2178	13.0617	14.2841	14.4793	14.9264	15.2866	15.271	13.9009	13.9257	14.3522	14.4797	14.7828	14.5576	14.8681	14.7996	15.0874	15.4074	15.5691	15.5367	15.3696	NaN	B cell receptor signaling pathway;complement activation;complement activation, classical pathway;defense response to bacterium;Fc-epsilon receptor signaling pathway;Fc-gamma receptor signaling pathway involved in phagocytosis;immune response;innate immune response;leukocyte migration;phagocytosis, engulfment;phagocytosis, recognition;positive regulation of B cell activation;receptor-mediated endo…	antigen binding;immunoglobulin receptor binding	blood microparticle;external side of plasma membrane;extracellular exosome;extracellular region;immunoglobulin complex, circulating;plasma membrane	0.00481916	IGHV3-21;IGHV3-74;IGHV3-66;IGHV7-4-1;IGHV3-11;IGHV3-48;IGHV3-53;IGHV3-33;IGHV3-7;IGHV3-30-3	A0A0B4J1V1;A0A0B4J1X5;A0A0C4DH42;A0A0J9YVY3;P01762;P01763;P01767;P01772;P01780;P0DP02	Immunoglobulin heavy variable 3-21;Immunoglobulin heavy variable 3-74;Immunoglobulin heavy variable 3-66;Immunoglobulin heavy variable 7-4-1;Immunoglobulin heavy variable 3-11;Immunoglobulin heavy variable 3-48;Immunoglobulin heavy variable 3-53;Immunoglobulin heavy variable 3-33;Immunoglobulin heavy variable 3-7;Immunoglobulin heavy variable 3-30-3	A0A0B4J1V1;A0A0B4J1X5;A0A0C4DH42;A0A0J9YVY3;P01762;P01763;P01767;P01772;P01780;P0DP02	HV321_HUMAN;HV374_HUMAN;HV366_HUMAN;HV741_HUMAN;HV311_HUMAN;HV348_HUMAN;HV353_HUMAN;HV333_HUMAN;HV307_HUMAN;HVC33_HUMAN	A0A0B4J1V1;A0A0B4J1X5;A0A0C4DH42;A0A0J9YVY3;P01762;P01763;P01767;P01772;P01780;P0DP02
14.196	14.2872	14.3998	14.2429	14.3369	14.2955	14.3234	14.3861	14.6007	14.5939	14.6332	14.6321	14.4765	14.54	14.3913	14.6356	14.8148	14.5259	14.4698	13.636	13.2203	13.6466	13.628	cell cycle;cell division;lymphocyte proliferation;maintenance of DNA methylation;methylation-dependent chromatin silencing;multicellular organism development;pericentric heterochromatin assembly	ATP binding;helicase activity;protein binding	chromosome, centromeric region;nucleus;pericentric heterochromatin	9.7e-08	HELLS	A0A0B4J1V9;Q9NRZ9;Q9NRZ9-2;Q9NRZ9-3	Isoform of Q9NRZ9, Helicase, lymphoid-specific, isoform CRA_b;Lymphoid-specific helicase;Isoform of Q9NRZ9, Isoform 2 of Lymphoid-specific helicase;Isoform of Q9NRZ9, Isoform 3 of Lymphoid-specific helicase	A0A0B4J1V9;Q9NRZ9;Q9NRZ9-2;Q9NRZ9-3	A0A0B4J1V9_HUMAN;HELLS_HUMAN;HELLS_HUMAN;HELLS_HUMAN	A0A0B4J1V9;Q9NRZ9;Q9NRZ9-2;Q9NRZ9-3
13.7077	13.8765	14.4114	13.8565	13.7475	13.6442	13.8601	14.0226	13.8536	13.8695	13.8022	13.5588	13.676	13.6667	13.8284	13.5046	13.5278	13.5261	13.4624	12.9286	14.3158	13.099	12.5752	positive regulation of transcription, DNA-templated;transcription initiation from RNA polymerase II promoter	nuclear receptor transcription coactivator activity;protein binding;thyroid hormone receptor binding;transcription coregulator activity;vitamin D receptor binding	mediator complex;nucleoplasm;nucleus	4.75e-06	MED24	A0A0B4J1W0;O75448;O75448-2	Isoform of O75448, Mediator of RNA polymerase II transcription subunit 24;Mediator of RNA polymerase II transcription subunit 24;Isoform of O75448, Isoform 2 of Mediator of RNA polymerase II transcription subunit 24	A0A0B4J1W0;O75448;O75448-2	A0A0B4J1W0_HUMAN;MED24_HUMAN;MED24_HUMAN	A0A0B4J1W0;O75448;O75448-2
14.931	14.9976	14.9204	14.9434	14.7939	14.9483	15.114	15.1346	15.1856	15.0599	15.1243	14.8769	14.6689	NaN	15.0499	14.5547	14.3655	14.4324	NaN	15.0293	NaN	NaN	NaN				0.00133165	NAA15	A0A0B4J1W3	Isoform of Q9BXJ9, N-alpha-acetyltransferase 15, NatA auxiliary subunit	A0A0B4J1W3	A0A0B4J1W3_HUMAN	A0A0B4J1W3
19.9432	20.0234	20.1717	20.048	20.0406	20.0961	20.1061	20.3462	20.0062	20.0862	20.1685	19.9914	20.0713	20.2662	20.2372	20.1144	20.0293	20.2357	20.1942	20.0218	20.1363	20.0981	20.1301	cellular response to leukemia inhibitory factor;mRNA 3'-end processing;mRNA cis splicing, via spliceosome;mRNA export from nucleus;mRNA processing;mRNA splicing, via spliceosome;negative regulation of mRNA splicing, via spliceosome;regulation of alternative mRNA splicing, via spliceosome;RNA export from nucleus;RNA splicing	protein binding;protein domain specific binding;RNA binding;zinc ion binding	cytoplasm;extracellular exosome;nuclear speck;nucleoplasm;nucleus	5.18e-11	SRSF7	A0A0B4J1Z1;C9JAB2;Q16629;Q16629-2;Q16629-3;Q16629-4	Isoform of Q16629, Serine/arginine-rich-splicing factor 7;Isoform of Q16629, Serine/arginine-rich-splicing factor 7;Serine/arginine-rich splicing factor 7;Isoform of Q16629, Isoform 2 of Serine/arginine-rich splicing factor 7;Isoform of Q16629, Isoform 3 of Serine/arginine-rich splicing factor 7;Isoform of Q16629, Isoform 4 of Serine/arginine-rich splicing factor 7	A0A0B4J1Z1;C9JAB2;Q16629;Q16629-2;Q16629-3;Q16629-4	A0A0B4J1Z1_HUMAN;C9JAB2_HUMAN;SRSF7_HUMAN;SRSF7_HUMAN;SRSF7_HUMAN;SRSF7_HUMAN	A0A0B4J1Z1;C9JAB2;Q16629;Q16629-2;Q16629-3;Q16629-4
16.4722	16.5439	16.6771	16.4172	16.3996	16.4348	16.4725	16.5465	16.3539	16.3195	16.269	16.4278	16.4792	16.3841	16.3304	16.3456	16.4028	16.3108	16.4191	16.2442	16.2699	16.4647	16.4622				4.19e-10	C11orf98	A0A0B4J220	Isoform of E9PRG8, Chromosome 11 open reading frame 48, isoform CRA_c	A0A0B4J220	A0A0B4J220_HUMAN	A0A0B4J220
14.618	14.7129	14.6711	14.5735	14.7914	14.5553	14.7243	14.7469	14.5517	14.8253	14.7531	14.4808	14.6094	14.551	14.2235	14.1717	14.3821	14.5229	13.8483	13.2514	13.5841	13.4615	13.1986	COPII vesicle coating;protein complex oligomerization	protein binding	cytosol;endoplasmic reticulum;Golgi membrane;intracellular membrane-bounded organelle;perinuclear region of cytoplasm;TRAPP complex	2.57e-08	TRAPPC2L	A0A0B4J294;H3BP13;Q9UL33;Q9UL33-2	Isoform of H3BP13, Trafficking protein particle complex subunit 2-like protein;Trafficking protein particle complex subunit 2-like protein;Trafficking protein particle complex subunit 2-like protein;Isoform of Q9UL33, Isoform 2 of Trafficking protein particle complex subunit 2-like protein	A0A0B4J294;H3BP13;Q9UL33;Q9UL33-2	A0A0B4J294_HUMAN;H3BP13_HUMAN;TPC2L_HUMAN;TPC2L_HUMAN	A0A0B4J294;H3BP13;Q9UL33;Q9UL33-2
13.115	13.2714	13.0154	13.0279	12.9663	13.2498	13.1713	13.1412	13.2888	13.2057	13.1794	13.2263	13.2125	12.9707	12.8605	13.302	13.0694	12.9081	12.1172	12.6647	12.6245	NaN	NaN	negative regulation of apoptotic process	protein binding	cytoplasm;NatC complex;nucleus;polysome	3.48e-05	NAA38	A0A0B4J297;I3L4V0;Q9BRA0;Q9BRA0-2	Isoform of Q9BRA0, N-alpha-acetyltransferase 38, NatC auxiliary subunit;Isoform of Q9BRA0, N-alpha-acetyltransferase 38, NatC auxiliary subunit;N-alpha-acetyltransferase 38, NatC auxiliary subunit;Isoform of Q9BRA0, Isoform 2 of N-alpha-acetyltransferase 38, NatC auxiliary subunit	A0A0B4J297;I3L4V0;Q9BRA0;Q9BRA0-2	A0A0B4J297_HUMAN;I3L4V0_HUMAN;LSMD1_HUMAN;LSMD1_HUMAN	A0A0B4J297;I3L4V0;Q9BRA0;Q9BRA0-2
13.8457	14.0878	14.7709	13.9847	13.3661	14.0068	13.7238	14.2685	13.8343	13.8672	13.905	13.7519	13.3782	13.6259	13.9271	13.7395	14.103	14.6683	15.0137	15.3189	14.7217	15.2519	15.9953	carbohydrate metabolic process;cellular response to interleukin-13;cellular response to interleukin-4;cellular response to lipopolysaccharide;pentose-phosphate shunt;pentose-phosphate shunt, non-oxidative branch;phosphorylation;regulation of inflammatory response;regulation of macrophage activation	ATP binding;sedoheptulokinase activity	cytoplasm;cytosol	1.22e-08	;SHPK	A0A0B4J2A0;Q9UHJ6	Uncharacterized protein;Sedoheptulokinase	A0A0B4J2A0;Q9UHJ6	A0A0B4J2A0_HUMAN;SHPK_HUMAN	A0A0B4J2A0;Q9UHJ6
14.2412	14.5254	13.9553	13.9871	14.5238	14.4611	14.865	14.756	14.8476	14.822	14.8982	14.4556	14.5559	14.7466	14.9957	14.6677	15.2902	14.883	15.5596	16.3994	16.3137	15.4632	16.5298	B cell receptor signaling pathway;complement activation, classical pathway;defense response to bacterium;innate immune response;phagocytosis, engulfment;phagocytosis, recognition;positive regulation of B cell activation	antigen binding;immunoglobulin receptor binding	external side of plasma membrane;immunoglobulin complex, circulating	1.38e-06	IGHV3OR16-9	A0A0B4J2B5;S4R460	Immunoglobulin heavy variable 3/OR16-9 (non-functional) (Fragment);Isoform of A0A0B4J2B5, Immunoglobulin heavy variable 3/OR16-9 (non-functional)	A0A0B4J2B5;S4R460	A0A0B4J2B5_HUMAN;S4R460_HUMAN	A0A0B4J2B5;S4R460
14.2315	14.6876	14.6756	14.1789	13.7493	13.8748	13.7558	13.8282	13.298	13.3589	13.131	13.3203	13.6012	13.6526	13.7134	13.7367	13.6492	13.436	NaN	14.2264	NaN	NaN	NaN	signaling	protein binding	cholinergic synapse;glutamatergic synapse;neuromuscular junction;plasma membrane;postsynaptic specialization	0.000283113	DLGAP4	A0A0B4J2C2;F8WF49;Q9Y2H0;Q9Y2H0-1;Q9Y2H0-3	Isoform of Q9Y2H0, Discs, large (Drosophila) homolog-associated protein 4, isoform CRA_b;Isoform of Q9Y2H0, Disks large-associated protein 4;Disks large-associated protein 4;Isoform of Q9Y2H0, Isoform 2 of Disks large-associated protein 4;Isoform of Q9Y2H0, Isoform 3 of Disks large-associated protein 4	A0A0B4J2C2;F8WF49;Q9Y2H0;Q9Y2H0-1;Q9Y2H0-3	A0A0B4J2C2_HUMAN;F8WF49_HUMAN;DLGP4_HUMAN;DLGP4_HUMAN;DLGP4_HUMAN	A0A0B4J2C2;F8WF49;Q9Y2H0;Q9Y2H0-1;Q9Y2H0-3
18.6673	18.9051	18.8863	18.8332	18.869	18.7884	18.8306	18.9727	19.0428	18.7927	18.9438	18.6793	18.9017	18.9563	19.0354	19.2189	19.0951	19.0833	19.3037	19.5977	19.4643	19.4472	19.6296	calcium ion transport;cellular calcium ion homeostasis;negative regulation of apoptotic process;negative regulation of intrinsic apoptotic signaling pathway in response to DNA damage;regulation of apoptotic process;response to virus	calcium ion binding;protein binding;RNA binding	cytoplasm;cytoplasmic microtubule;cytosol;extracellular exosome;extracellular space;multivesicular body;nucleus;spindle pole	5.18e-11	TPT1	A0A0B4J2C3;P13693;Q5W0H4	Isoform of P13693, Translationally-controlled tumor protein;Translationally-controlled tumor protein;Isoform of P13693, Translationally-controlled tumor protein	A0A0B4J2C3;P13693;Q5W0H4	A0A0B4J2C3_HUMAN;TCTP_HUMAN;Q5W0H4_HUMAN	A0A0B4J2C3;P13693;Q5W0H4
13.8409	13.7051	13.6893	14.5577	NaN	11.7486	11.7826	NaN	14.2968	14.3988	14.299	NaN	11.5092	NaN	NaN	NaN	NaN	NaN	NaN	NaN	NaN	NaN	NaN	adaptive immune response;calcium ion import;calcium ion transmembrane transport;mammary gland epithelium development;positive regulation of adenylate cyclase activity;positive regulation of calcium ion transport;regulation of calcium ion transport;store-operated calcium entry	calmodulin binding;identical protein binding;protein binding;store-operated calcium channel activity	basolateral plasma membrane;integral component of plasma membrane;membrane;membrane raft;plasma membrane;plasma membrane raft;protein-containing complex	0.000550128	ORAI1	A0A0B4J2E8;Q96D31;Q96D31-2	Isoform of Q96D31, Calcium release-activated calcium channel protein 1;Calcium release-activated calcium channel protein 1;Isoform of Q96D31, Isoform beta of Calcium release-activated calcium channel protein 1	A0A0B4J2E8;Q96D31;Q96D31-2	A0A0B4J2E8_HUMAN;CRCM1_HUMAN;CRCM1_HUMAN	A0A0B4J2E8;Q96D31;Q96D31-2
13.8322	13.9753	13.9915	14.609	13.6414	13.8529	13.9436	13.7728	14.7319	13.8709	13.8325	13.9358	13.8682	14.0082	14.8287	14.7725	14.7726	15.0698	13.8271	NaN	NaN	14.5142	14.8564			extracellular region	0.0010257	PIGBOS1	A0A0B4J2F0	Protein PIGBOS1	A0A0B4J2F0	PIOS1_HUMAN	A0A0B4J2F0
13.8924	14.3169	14.4604	13.8825	13.7982	13.7173	13.7496	13.854	13.752	13.7026	13.7274	13.5363	13.4783	13.3031	13.4044	13.5901	13.2416	13.4021	11.8358	12.1592	12.5913	NaN	NaN	cellular response to DNA damage stimulus;chemokine (C-C motif) ligand 2 secretion;endothelial cell activation;interleukin-21 secretion;macrophage activation;monocyte activation;negative regulation of androgen receptor signaling pathway;negative regulation of B cell apoptotic process;negative regulation of gene expression;negative regulation of transcription, DNA-templated;osteoclast development;o…	androgen receptor binding;DNA-binding transcription factor activity, RNA polymerase II-specific;identical protein binding;metal ion binding;protein binding;protein self-association;sequence-specific DNA binding	nucleoplasm;nucleus	2.98e-05	FOXP1	A0A0B4J2F3;Q9H334;Q9H334-4	Isoform of Q9H334, Forkhead box protein P1;Forkhead box protein P1;Isoform of Q9H334, Isoform 4 of Forkhead box protein P1	A0A0B4J2F3;Q9H334;Q9H334-4	A0A0B4J2F3_HUMAN;FOXP1_HUMAN;FOXP1_HUMAN	A0A0B4J2F3;Q9H334;Q9H334-4
15.4151	15.7583	15.9423	15.6482	15.5799	15.5967	15.7955	15.9807	15.8151	15.5259	15.8178	15.484	15.588	15.5886	15.627	15.5621	15.3889	15.6225	15.6415	14.8418	15.0266	15.2728	15.9304	7-methylguanosine mRNA capping;fibroblast growth factor receptor signaling pathway;mRNA splicing, via spliceosome;positive regulation of viral transcription;regulation of gene silencing by miRNA;RNA metabolic process;snRNA transcription by RNA polymerase II;somatic stem cell population maintenance;transcription by RNA polymerase II;transcription elongation from RNA polymerase II promoter;transcri…	DNA binding;DNA-directed 5'-3' RNA polymerase activity;LRR domain binding;protein binding;protein dimerization activity;RNA polymerase II activity	nucleoplasm;nucleus;RNA polymerase II, core complex	6.06e-09	POLR2J3;POLR2J3;POLR2J;POLR2J	A0A0B4J2F8;E2QRJ6;F6S314;P52435	Isoform of Q9H1A7, DNA-directed RNA polymerase II subunit RPB11-b2;Isoform of Q9H1A7, DNA-directed RNA polymerase II subunit RPB11-b2;Isoform of P52435, DNA-directed RNA polymerase II subunit RPB11-a;DNA-directed RNA polymerase II subunit RPB11-a	A0A0B4J2F8;E2QRJ6;F6S314;P52435	A0A0B4J2F8_HUMAN;E2QRJ6_HUMAN;F6S314_HUMAN;RPB11_HUMAN	A0A0B4J2F8;E2QRJ6;F6S314;P52435
12.7108	12.9139	13.3667	12.9319	12.5107	12.3002	12.8814	12.7913	12.6578	12.7194	12.552	12.3941	12.4409	12.0792	11.7425	11.8518	11.9231	11.5703	10.9408	NaN	12.0582	11.8085	NaN				1.55e-06	LRRC41	A0A0B4J2G4	Isoform of Q15345, Leucine-rich repeat-containing protein 41	A0A0B4J2G4	A0A0B4J2G4_HUMAN	A0A0B4J2G4
14.0487	13.5866	14.1661	13.7809	13.3564	13.2725	12.8053	12.5913	14.1169	NaN	NaN	13.7518	13.4221	12.8709	13.8486	13.3159	NaN	NaN	NaN	NaN	NaN	NaN	NaN	clathrin coat assembly;clathrin-dependent endocytosis;membrane organization;plasma membrane tubulation	AP-2 adaptor complex binding;cytoskeletal protein binding;microtubule binding;phospholipid binding;protein binding;tubulin binding	AP-2 adaptor complex;clathrin-coated pit;clathrin-coated vesicle;cytoplasm;cytoskeleton;cytosol;nucleoplasm;plasma membrane	0.000137393	FCHO1	A0A0C3SFZ9;M0QZI3;O14526;O14526-2	Isoform of O14526, F-BAR domain only protein 1;Isoform of O14526, F-BAR domain only protein 1;F-BAR domain only protein 1;Isoform of O14526, Isoform 2 of F-BAR domain only protein 1	A0A0C3SFZ9;M0QZI3;O14526;O14526-2	A0A0C3SFZ9_HUMAN;M0QZI3_HUMAN;FCHO1_HUMAN;FCHO1_HUMAN	A0A0C3SFZ9;M0QZI3;O14526;O14526-2
16.3426	16.0176	15.9643	16.167	16.4621	16.4382	16.067	16.2138	15.9638	15.9155	15.9359	16.2911	16.292	15.6969	15.5191	15.8439	15.8455	15.6603	15.4072	15.4918	15.5809	15.4666	15.2683	cholesterol biosynthetic process;cholesterol biosynthetic process via 24,25-dihydrolanosterol;demethylation;negative regulation of amyloid-beta clearance;negative regulation of protein catabolic process;negative regulation of protein secretion;oxidation-reduction process;regulation of cholesterol biosynthetic process;steroid biosynthetic process;sterol biosynthetic process;sterol metabolic process	heme binding;iron ion binding;sterol 14-demethylase activity	endoplasmic reticulum;endoplasmic reticulum membrane;integral component of membrane;membrane;plasma membrane	3.23e-09	CYP51A1	A0A0C4DFL7;Q16850	Isoform of Q16850, Lanosterol 14-alpha demethylase;Lanosterol 14-alpha demethylase	A0A0C4DFL7;Q16850	A0A0C4DFL7_HUMAN;CP51A_HUMAN	A0A0C4DFL7;Q16850
14.5625	14.0321	14.0237	14.3849	14.6395	14.6126	14.0279	14.2206	13.8646	13.7965	13.7667	14.2928	14.4387	14.7284	14.6465	14.7064	14.231	14.5269	14.7375	14.4759	14.3599	14.3255	14.4777				5.57e-06	KDM4B	A0A0C4DFL8;F5GX28	Isoform of O94953, Lysine-specific demethylase 4B;Isoform of O94953, Lysine-specific demethylase 4B	A0A0C4DFL8;F5GX28	A0A0C4DFL8_HUMAN;F5GX28_HUMAN	A0A0C4DFL8;F5GX28
16.2604	16.6952	16.6063	16.5271	16.2268	16.336	16.2701	16.3877	16.0631	16.0991	14.7379	16.0641	16.2468	16.1011	15.7047	15.8066	15.72	15.0735	15.8128	14.823	15.6185	15.7604	15.7534	cell adhesion;phagocytosis;positive regulation of protein exit from endoplasmic reticulum;positive regulation of protein localization to cell surface;protein localization to membrane;regulation of intracellular pH;response to hypoxia;vacuolar proton-transporting V-type ATPase complex assembly	protein binding	early endosome;Golgi apparatus;integral component of membrane;membrane	1.13e-10	TM9SF4	A0A0C4DFM1;Q92544	Isoform of Q92544, Transmembrane 9 superfamily member;Transmembrane 9 superfamily member 4	A0A0C4DFM1;Q92544	A0A0C4DFM1_HUMAN;TM9S4_HUMAN	A0A0C4DFM1;Q92544
13.1523	13.368	13.1843	12.9932	12.9677	13.0337	13.1558	13.2602	13.1589	13.2129	13.1761	12.8323	12.6802	12.5819	13.0519	12.6053	12.3436	12.5516	12.3515	11.9715	12.9819	12.632	NaN	regulation of transcription by RNA polymerase II	DNA binding;DNA-binding transcription factor activity, RNA polymerase II-specific;metal ion binding	nucleus	5.03e-06	ZNF574	A0A0C4DFM2;Q6ZN55;Q6ZN55-2	Isoform of Q6ZN55, HCG1643764, isoform CRA_b;Zinc finger protein 574;Isoform of Q6ZN55, Isoform 2 of Zinc finger protein 574	A0A0C4DFM2;Q6ZN55;Q6ZN55-2	A0A0C4DFM2_HUMAN;ZN574_HUMAN;ZN574_HUMAN	A0A0C4DFM2;Q6ZN55;Q6ZN55-2
12.2538	12.9983	14.0069	12.3966	11.7572	12.058	12.4902	12.16	11.8176	11.3322	12.2739	11.8565	11.8788	13.0125	NaN	12.7807	11.9836	NaN	NaN	NaN	NaN	NaN	NaN	acylglycerol acyl-chain remodeling;acylglycerol catabolic process;arachidonic acid metabolic process;fatty acid biosynthetic process;inflammatory response;lipid metabolic process;monoacylglycerol catabolic process;regulation of endocannabinoid signaling pathway;regulation of inflammatory response;regulation of sensory perception of pain;regulation of signal transduction;triglyceride catabolic pro…	acylglycerol lipase activity;lysophospholipase activity;protein binding;protein homodimerization activity	cytosol;endoplasmic reticulum membrane;extrinsic component of membrane;membrane;nucleoplasm;plasma membrane	0.000367671	MGLL	A0A0C4DFN3;Q99685	Isoform of Q99685, Monoglyceride lipase;Monoglyceride lipase	A0A0C4DFN3;Q99685	A0A0C4DFN3_HUMAN;MGLL_HUMAN	A0A0C4DFN3;Q99685
13.3602	13.2718	13.6214	13.192	12.7666	12.6305	13.0675	12.8553	12.4191	12.2838	12.2341	12.0213	12.5	NaN	NaN	NaN	NaN	NaN	NaN	NaN	NaN	NaN	NaN	apoptotic process;ciliary basal body-plasma membrane docking;cilium assembly;positive regulation of apoptotic process;smoothened signaling pathway		ciliary membrane;integral component of membrane;nucleus	7.91e-05	TCTN3	A0A0C4DFN5;Q6NUS6;Q6NUS6-2;Q6NUS6-3	Isoform of Q6NUS6, Chromosome 10 open reading frame 61;Tectonic-3;Isoform of Q6NUS6, Isoform 2 of Tectonic-3;Isoform of Q6NUS6, Isoform 3 of Tectonic-3	A0A0C4DFN5;Q6NUS6;Q6NUS6-2;Q6NUS6-3	A0A0C4DFN5_HUMAN;TECT3_HUMAN;TECT3_HUMAN;TECT3_HUMAN	A0A0C4DFN5;Q6NUS6;Q6NUS6-2;Q6NUS6-3
22.6334	22.7324	22.5817	22.3139	22.9875	22.8585	22.5921	22.8095	23.4396	23.5206	23.4505	23.0425	23.3433	23.7991	21.2543	23.9996	24.0813	24.7991	25.2148	24.4527	22.9331	24.3388	24.5731	cell differentiation;multicellular organism development;regulation of transcription by RNA polymerase II;spermatogenesis	DNA binding;DNA-binding transcription factor activity, RNA polymerase II-specific;metal ion binding	nucleus	0.000136642	ZSCAN2	A0A0C4DFQ3;Q7Z7L9	Isoform of Q7Z7L9, Zinc finger and SCAN domain-containing protein 2;Zinc finger and SCAN domain-containing protein 2	A0A0C4DFQ3;Q7Z7L9	A0A0C4DFQ3_HUMAN;ZSCA2_HUMAN	A0A0C4DFQ3;Q7Z7L9
12.3359	12.7469	14.0754	13.4177	13.3333	13.3282	13.3292	13.3063	13.6752	13.8988	13.8493	13.6329	13.7944	13.7951	13.9113	14.1472	14.2736	14.3287	14.2244	14.7266	14.6231	14.5897	14.5786	cell cycle;cell division;histone H4-K20 methylation;negative regulation of transcription by RNA polymerase II;negative regulation of transcription, DNA-templated;peptidyl-lysine monomethylation;regulation of DNA damage response, signal transduction by p53 class mediator;regulation of signal transduction by p53 class mediator	histone methyltransferase activity (H4-K20 specific);histone-lysine N-methyltransferase activity;lysine N-methyltransferase activity;p53 binding;protein binding;protein-lysine N-methyltransferase activity;transcription corepressor activity	chromosome;cytosol;nucleoplasm;nucleus	5.18e-05	KMT5A	A0A0C4DFR3;Q9NQR1;Q9NQR1-2	Isoform of Q9NQR1, Histone-lysine N-methyltransferase;N-lysine methyltransferase KMT5A;Isoform of Q9NQR1, Isoform 2 of N-lysine methyltransferase KMT5A	A0A0C4DFR3;Q9NQR1;Q9NQR1-2	A0A0C4DFR3_HUMAN;KMT5A_HUMAN;KMT5A_HUMAN	A0A0C4DFR3;Q9NQR1;Q9NQR1-2
14.9036	14.7188	14.8243	14.8771	15.0468	15.0251	14.9315	15.1235	15.0047	14.9724	15.0203	15.0219	14.9115	14.9286	14.9191	15.0617	14.9573	14.7578	15.0067	14.8676	14.7984	14.6447	14.7899	actin filament organization;activation of protein kinase activity;amyloid precursor protein metabolic process;astral microtubule organization;bicellular tight junction assembly;branching involved in ureteric bud morphogenesis;cell-cell adhesion;cellular protein-containing complex localization;chemical synaptic transmission;cortical actin cytoskeleton organization;cortical microtubule organization…	cadherin binding;cytoskeletal protein binding;guanylate kinase activity;ion channel binding;ionotropic glutamate receptor binding;L27 domain binding;mitogen-activated protein kinase kinase binding;molecular adaptor activity;phosphatase binding;phosphoprotein phosphatase activity;potassium channel regulator activity;protein binding;protein C-terminus binding;protein kinase binding;structural const…	apical plasma membrane;basement membrane;basolateral plasma membrane;bicellular tight junction;cell junction;cell projection membrane;cell-cell junction;cytoplasm;cytoplasmic side of plasma membrane;cytosol;endoplasmic reticulum;endoplasmic reticulum membrane;extracellular exosome;glutamatergic synapse;Golgi apparatus;immunological synapse;intercalated disc;ionotropic glutamate receptor complex;l…	8.17e-10	DLG1	A0A0C4DFT3;Q12959-2;Q12959-4	Isoform of Q12959, Disks large homolog 1;Isoform of Q12959, Isoform 2 of Disks large homolog 1;Isoform of Q12959, Isoform 4 of Disks large homolog 1	A0A0C4DFT3;Q12959-2;Q12959-4	A0A0C4DFT3_HUMAN;DLG1_HUMAN;DLG1_HUMAN	A0A0C4DFT3;Q12959-2;Q12959-4
13.3727	13.4264	15.286	13.4377	14.4043	14.156	14.2271	14.4506	14.3485	14.3469	14.4411	14.2993	14.1943	13.646	14.3116	14.5319	14.3292	14.4245	14.1781	13.5436	13.788	13.2536	13.0157	histone H3 acetylation;histone H4-K12 acetylation;histone H4-K16 acetylation;histone H4-K5 acetylation;histone H4-K8 acetylation;protein ubiquitination	metal ion binding;protein binding;transferase activity	extracellular exosome;histone acetyltransferase complex;nucleoplasm	3.55e-05	JADE2	A0A0C4DFT8;B5MBX1;G3XAA4;Q9NQC1;Q9NQC1-2;Q9NQC1-3	Isoform of Q9NQC1, E3 ubiquitin-protein ligase Jade-2;Isoform of Q9NQC1, E3 ubiquitin-protein ligase Jade-2;Isoform of Q9NQC1, E3 ubiquitin-protein ligase Jade-2;E3 ubiquitin-protein ligase Jade-2;Isoform of Q9NQC1, Isoform 2 of E3 ubiquitin-protein ligase Jade-2;Isoform of Q9NQC1, Isoform 3 of E3 ubiquitin-protein ligase Jade-2	A0A0C4DFT8;B5MBX1;G3XAA4;Q9NQC1;Q9NQC1-2;Q9NQC1-3	A0A0C4DFT8_HUMAN;B5MBX1_HUMAN;G3XAA4_HUMAN;JADE2_HUMAN;JADE2_HUMAN;JADE2_HUMAN	A0A0C4DFT8;B5MBX1;G3XAA4;Q9NQC1;Q9NQC1-2;Q9NQC1-3
13.142	13.03	12.7868	12.6437	12.9485	13.6779	13.1261	12.7485	13.709	13.072	13.2258	12.7647	13.8654	NaN	NaN	NaN	NaN	NaN	NaN	NaN	NaN	NaN	NaN	bone mineralization;dorsal/ventral pattern formation;G2/M transition of mitotic cell cycle;positive regulation of BMP signaling pathway;post-translational protein modification;protein polyubiquitination;protein ubiquitination;SCF-dependent proteasomal ubiquitin-dependent protein catabolic process;ubiquitin-dependent protein catabolic process	protein binding;ubiquitin-protein transferase activity	cytoplasm;cytosol;SCF ubiquitin ligase complex	0.00184751	FBXL15	A0A0C4DFV0;Q9H469;X6RGT4;X6RHD7;X6RJB2	Isoform of Q9H469, F-box/LRR-repeat protein 15;F-box/LRR-repeat protein 15;Isoform of Q9H469, F-box/LRR-repeat protein 15 (Fragment);Isoform of Q9H469, F-box/LRR-repeat protein 15 (Fragment);Isoform of Q9H469, F-box/LRR-repeat protein 15 (Fragment)	A0A0C4DFV0;Q9H469;X6RGT4;X6RHD7;X6RJB2	A0A0C4DFV0_HUMAN;FXL15_HUMAN;X6RGT4_HUMAN;X6RHD7_HUMAN;X6RJB2_HUMAN	A0A0C4DFV0;Q9H469;X6RGT4;X6RHD7;X6RJB2
13.0697	13.0295	13.0289	13.078	12.9933	12.7858	12.7633	12.8897	12.6466	12.6755	12.4509	12.7092	12.7685	12.6908	14.1179	12.5384	12.519	12.7845	14.161	12.0982	13.5334	14.4083	13.7955	ATP-dependent chromatin remodeling;chromatin remodeling;gene silencing;histone acetylation;histone exchange;positive regulation of nucleic acid-templated transcription;regulation of transcription by RNA polymerase II;viral process	ATP binding;ATPase activity;DNA binding;helicase activity;histone acetyltransferase activity;histone binding;protein binding;transcription coactivator activity	Golgi apparatus;nuclear body;nucleoplasm;nucleus;perinuclear region of cytoplasm;protein-containing complex;Swr1 complex	7.35e-05	;SRCAP;SRCAP;SRCAP	A0A0C4DFX4;Q6ZRS2;Q6ZRS2-2;Q6ZRS2-3	Uncharacterized protein (Fragment);Helicase SRCAP;Isoform of Q6ZRS2, Isoform 2 of Helicase SRCAP;Isoform of Q6ZRS2, Isoform 3 of Helicase SRCAP	A0A0C4DFX4;Q6ZRS2;Q6ZRS2-2;Q6ZRS2-3	A0A0C4DFX4_HUMAN;SRCAP_HUMAN;SRCAP_HUMAN;SRCAP_HUMAN	A0A0C4DFX4;Q6ZRS2;Q6ZRS2-2;Q6ZRS2-3
17.8024	17.4458	17.312	18.159	18.3091	17.9299	17.7806	17.9062	17.9607	17.8485	17.8513	18.2866	18.0261	18.2881	18.3519	16.4946	18.3381	18.5071	18.5105	18.3004	18.2416	18.621	18.7475	cellular response to DNA damage stimulus;regulation of DNA damage checkpoint	DNA binding;enzyme binding;protein binding	heterochromatin;nucleus;site of DNA damage	1.43e-10	WDR76	A0A0C4DFX7;Q9H967	Isoform of Q9H967, WD repeat-containing protein 76;WD repeat-containing protein 76	A0A0C4DFX7;Q9H967	A0A0C4DFX7_HUMAN;WDR76_HUMAN	A0A0C4DFX7;Q9H967
15.3759	15.4065	15.6008	15.3982	15.3936	15.5008	15.3736	15.4774	15.3077	15.3154	15.3484	15.276	15.2856	15.3015	15.4222	15.498	15.3275	15.3138	15.3334	15.0946	15.0579	15.0823	15.1572	multicellular organism development;negative regulation of transcription elongation from RNA polymerase II promoter;positive regulation of viral transcription;transcription by RNA polymerase II;transcription elongation from RNA polymerase II promoter	protein binding	cytosol;NELF complex;nuclear body;nucleoplasm	5.45e-11	NELFA	A0A0C4DFX9;Q9H3P2	Isoform of Q9H3P2, Negative elongation factor A;Negative elongation factor A	A0A0C4DFX9;Q9H3P2	A0A0C4DFX9_HUMAN;NELFA_HUMAN	A0A0C4DFX9;Q9H3P2
16.8159	17.0046	17.3841	16.6603	16.117	16.155	16.2949	16.2763	15.7581	15.684	15.6878	15.6554	15.823	15.2108	15.1863	14.5181	14.977	14.396	14.1616	15.0285	15.2041	14.9877	14.5175	cell adhesion;cellular response to interleukin-6;leukocyte adhesive activation;leukocyte migration;leukocyte tethering or rolling;viral entry into host cell	protein binding;signaling receptor binding;virus receptor activity	integral component of membrane;integral component of plasma membrane;membrane;plasma membrane;plasma membrane raft;uropod	1.99e-10	SELPLG	A0A0C4DFY0;Q14242;Q14242-2	Isoform of Q14242, P-selectin glycoprotein ligand 1;P-selectin glycoprotein ligand 1;Isoform of Q14242, Isoform 2 of P-selectin glycoprotein ligand 1	A0A0C4DFY0;Q14242;Q14242-2	A0A0C4DFY0_HUMAN;SELPL_HUMAN;SELPL_HUMAN	A0A0C4DFY0;Q14242;Q14242-2
13.4127	14.1079	14.3493	13.5648	13.2775	13.2668	13.1322	12.9325	12.4171	12.5265	12.565	12.8765	13.2879	13.2536	13.3376	13.4729	12.9577	13.6229	13.352	13.416	13.1208	13.4802	12.5986	glycosphingolipid metabolic process;neutrophil degranulation	arylsulfatase activity;calcium ion binding;cerebroside-sulfatase activity;protein binding;sulfuric ester hydrolase activity	azurophil granule lumen;endoplasmic reticulum lumen;extracellular exosome;extracellular region;lysosomal lumen;lysosome	2.88e-05	ARSA	A0A0C4DFZ2;P15289;P15289-2	Isoform of P15289, Arylsulfatase A;Arylsulfatase A;Isoform of P15289, Isoform 2 of Arylsulfatase A	A0A0C4DFZ2;P15289;P15289-2	A0A0C4DFZ2_HUMAN;ARSA_HUMAN;ARSA_HUMAN	A0A0C4DFZ2;P15289;P15289-2
13.5532	13.6083	13.739	13.4322	13.4936	13.4635	13.5531	13.6881	13.5115	13.2759	13.3952	13.4657	13.6204	13.6332	13.6474	13.6507	13.0511	13.6561	14.2555	14.081	13.4078	NaN	14.669	deadenylation-dependent decapping of nuclear-transcribed mRNA;mRNA processing;nuclear-transcribed mRNA poly(A) tail shortening;positive regulation of cytoplasmic mRNA processing body assembly;protein phosphorylation;protein targeting;RNA phosphodiester bond hydrolysis, exonucleolytic	ATP binding;metal ion binding;poly(A)-specific ribonuclease activity;protein binding;protein kinase activity;RNA binding	cytosol;PAN complex;P-body	0.000491849	PAN3	A0A0C4DFZ9;Q58A45;Q58A45-2;Q58A45-3	Isoform of Q58A45, PAN2-PAN3 deadenylation complex subunit PAN3;PAN2-PAN3 deadenylation complex subunit PAN3;Isoform of Q58A45, Isoform 2 of PAN2-PAN3 deadenylation complex subunit PAN3;Isoform of Q58A45, Isoform 3 of PAN2-PAN3 deadenylation complex subunit PAN3	A0A0C4DFZ9;Q58A45;Q58A45-2;Q58A45-3	A0A0C4DFZ9_HUMAN;PAN3_HUMAN;PAN3_HUMAN;PAN3_HUMAN	A0A0C4DFZ9;Q58A45;Q58A45-2;Q58A45-3
21.8907	21.9057	22.0472	21.817	22.0017	21.8537	21.8646	22.0774	21.8059	21.8197	21.9142	21.7999	21.8618	21.6691	21.7973	21.9357	21.7728	21.586	21.6467	21.3257	21.4351	21.2099	21.4111	cell adhesion;cytoplasmic translation;nuclear-transcribed mRNA catabolic process, nonsense-mediated decay;ribosomal small subunit assembly;SRP-dependent cotranslational protein targeting to membrane;translation;translational initiation;viral entry into host cell;viral transcription	laminin binding;laminin receptor activity;protein binding;ribosome binding;RNA binding;structural constituent of ribosome;virus receptor activity	cytoplasm;cytosol;cytosolic small ribosomal subunit;extracellular exosome;membrane;nucleoplasm;nucleus;plasma membrane	5.18e-11	RPSA	A0A0C4DG17;C9J9K3;P08865	Isoform of P08865, 40S ribosomal protein SA;Isoform of P08865, 40S ribosomal protein SA (Fragment);40S ribosomal protein SA	A0A0C4DG17;C9J9K3;P08865	A0A0C4DG17_HUMAN;C9J9K3_HUMAN;RSSA_HUMAN	A0A0C4DG17;C9J9K3;P08865
10.8541	12.5146	10.8268	11.6633	NaN	NaN	9.88851	NaN	NaN	NaN	NaN	NaN	NaN	NaN	NaN	NaN	NaN	NaN	NaN	NaN	NaN	NaN	NaN	actin polymerization or depolymerization;cell migration;cytoskeleton organization;lens fiber cell morphogenesis;peptidyl-tyrosine phosphorylation;positive regulation of Arp2/3 complex-mediated actin nucleation;Rac protein signal transduction;regulation of dendritic spine morphogenesis;viral process	cytoskeletal adaptor activity;DNA binding;kinase binding;proline-rich region binding;protein binding;Rac GTPase binding;SH3 domain binding;ubiquitin protein ligase binding	adherens junction;cytoplasm;cytoskeleton;cytosol;dendritic spine;filopodium tip;lamellipodium;nucleus;SCAR complex	0.000460137	ABI2	A0A0C4DG21;E7EP65;E7EW77;E9PEZ7;F8WAL6;Q9NYB9;Q9NYB9-2;Q9NYB9-4	Isoform of Q9NYB9, Abl interactor 2;Isoform of Q9NYB9, Abl interactor 2 (Fragment);Isoform of Q9NYB9, Abl interactor 2;Isoform of Q9NYB9, Abl interactor 2;Isoform of Q9NYB9, Abl interactor 2;Abl interactor 2;Isoform of Q9NYB9, Isoform 2 of Abl interactor 2;Isoform of Q9NYB9, Isoform 4 of Abl interactor 2	A0A0C4DG21;E7EP65;E7EW77;E9PEZ7;F8WAL6;Q9NYB9;Q9NYB9-2;Q9NYB9-4	A0A0C4DG21_HUMAN;E7EP65_HUMAN;E7EW77_HUMAN;E9PEZ7_HUMAN;F8WAL6_HUMAN;ABI2_HUMAN;ABI2_HUMAN;ABI2_HUMAN	A0A0C4DG21;E7EP65;E7EW77;E9PEZ7;F8WAL6;Q9NYB9;Q9NYB9-2;Q9NYB9-4
16.5669	16.3815	16.6428	16.3083	16.9372	16.8663	16.8749	17.0702	17.8393	17.664	17.8183	17.6616	17.6491	18.0306	18.6177	18.7823	18.6254	19.2683	20.0202	19.8201	21.1578	21.3542	21.3556	cytoskeletal anchoring at nuclear membrane;Golgi organization;muscle cell differentiation;nuclear matrix anchoring at nuclear membrane;nucleus organization;spermatogenesis	actin binding;actin filament binding;enzyme binding;lamin binding;protein binding;protein homodimerization activity;RNA binding	cytoplasm;cytoskeleton;Golgi apparatus;integral component of membrane;meiotic nuclear membrane microtubule tethering complex;nuclear envelope;nuclear membrane;nuclear outer membrane;nucleolus;nucleoplasm;nucleus;P-body;postsynaptic membrane;sarcomere	8.41e-06	SYNE1	A0A0C4DG40;E7ENN3;Q8NF91;Q8NF91-4	Isoform of Q8NF91, Nesprin-1;Isoform of Q8NF91, Nesprin-1;Nesprin-1;Isoform of Q8NF91, Isoform 4 of Nesprin-1	A0A0C4DG40;E7ENN3;Q8NF91;Q8NF91-4	A0A0C4DG40_HUMAN;E7ENN3_HUMAN;SYNE1_HUMAN;SYNE1_HUMAN	A0A0C4DG40;E7ENN3;Q8NF91;Q8NF91-4
16.1974	16.0147	16.1135	16.0127	15.9869	16.3558	16.2318	16.4201	16.521	16.4392	16.4024	16.4487	16.5553	16.7295	16.7712	16.7842	16.7805	17.1657	17.1546	17.2122	17.2926	17.3148	17.5643	adult walking behavior;aging;cellular protein catabolic process;cellular response to growth factor stimulus;cellular response to heat;cellular response to interferon-beta;cellular response to oxidative stress;cellular response to retinoic acid;ceramide metabolic process;execution phase of apoptosis;forebrain development;intrinsic apoptotic signaling pathway in response to DNA damage;mitochondrion…	identical protein binding;peptidase activity;protein binding;serine-type endopeptidase activity;serine-type peptidase activity;unfolded protein binding	CD40 receptor complex;chromatin;cytoplasmic side of plasma membrane;cytoskeleton;cytosol;endoplasmic reticulum;endoplasmic reticulum membrane;membrane;mitochondrial intermembrane space;mitochondrial membrane;mitochondrion;nucleus;serine-type endopeptidase complex	5.45e-11	HTRA2	A0A0C4DG44;O43464;O43464-3	Isoform of O43464, Serine protease HTRA2, mitochondrial (Fragment);Serine protease HTRA2, mitochondrial;Isoform of O43464, Isoform 3 of Serine protease HTRA2, mitochondrial	A0A0C4DG44;O43464;O43464-3	A0A0C4DG44_HUMAN;HTRA2_HUMAN;HTRA2_HUMAN	A0A0C4DG44;O43464;O43464-3
13.1872	12.8944	13.2914	13.4578	13.025	13.5188	13.0465	12.986	13.724	13.5845	13.5935	13.9575	14.1961	13.8118	14.0362	14.3097	14.1733	14.686	14.7383	15.1216	14.8463	14.9082	15.5293	arachidonic acid metabolic process;arachidonic acid secretion;cell death;fatty acid metabolic process;linoleic acid metabolic process;phosphatidylcholine acyl-chain remodeling;phosphatidylcholine catabolic process;phosphatidylethanolamine acyl-chain remodeling;phosphatidylethanolamine catabolic process;prostaglandin biosynthetic process	ATP binding;calcium-independent phospholipase A2 activity;lysophospholipase activity	endoplasmic reticulum membrane;Golgi membrane;integral component of membrane;membrane;perinuclear region of cytoplasm;peroxisomal membrane;peroxisome	3.77e-09	PNPLA8	A0A0C4DG51;Q9NP80;Q9NP80-3	Isoform of Q9NP80, Calcium-independent phospholipase A2-gamma (Fragment);Calcium-independent phospholipase A2-gamma;Isoform of Q9NP80, Isoform 3 of Calcium-independent phospholipase A2-gamma	A0A0C4DG51;Q9NP80;Q9NP80-3	A0A0C4DG51_HUMAN;PLPL8_HUMAN;PLPL8_HUMAN	A0A0C4DG51;Q9NP80;Q9NP80-3
NaN	NaN	12.4551	NaN	13.8418	13.7508	13.9345	13.6836	13.7573	13.8933	17.6719	14.0783	13.8217	13.9121	NaN	NaN	14.0873	NaN	NaN	NaN	NaN	NaN	NaN	mitotic cytokinesis;mitotic spindle assembly;regulation of mitotic centrosome separation;regulation of mitotic cytokinesis;regulation of mitotic spindle organization	microtubule binding	astral microtubule;axon;cytoplasm;mitotic spindle;mitotic spindle midzone;spindle midzone	0.00141326	MAP9	A0A0C4DG83;A2VCS9;E7ETZ8;Q49MG5;Q49MG5-2	Isoform of Q49MG5, Aster-associated protein, isoform CRA_b;Isoform of Q49MG5, MAP9 protein (Fragment);Isoform of Q49MG5, Microtubule-associated protein 9;Microtubule-associated protein 9;Isoform of Q49MG5, Isoform 2 of Microtubule-associated protein 9	A0A0C4DG83;A2VCS9;E7ETZ8;Q49MG5;Q49MG5-2	A0A0C4DG83_HUMAN;A2VCS9_HUMAN;E7ETZ8_HUMAN;MAP9_HUMAN;MAP9_HUMAN	A0A0C4DG83;A2VCS9;E7ETZ8;Q49MG5;Q49MG5-2
11.8418	NaN	NaN	NaN	13.9393	13.8183	14.0551	13.6988	15.8567	15.8344	15.9234	15.8206	15.9679	14.2757	14.1457	15.1087	14.6209	15.5638	15.9435	17.3026	17.1646	17.0078	17.3273	anterograde neuronal dense core vesicle transport;axonal transport of mitochondrion;brain development;neuron differentiation;neurotransmitter secretion;positive regulation of insulin secretion involved in cellular response to glucose stimulus;regulation of synaptic activity;synapse maturation;synaptic vesicle docking	kinesin binding;microtubule binding;protein binding;syntaxin-1 binding	axon cytoplasm;cell junction;cytoplasm;cytoplasmic microtubule;cytoplasmic vesicle;dense body;Golgi membrane;integral component of membrane;intracellular membrane-bounded organelle;microtubule;mitochondrial membrane;neuron projection;neuronal cell body;presynaptic membrane;vesicle	2.02e-06	SYBU;SYBU;SYBU;SNPH;SNPH;SYBU;SYBU;SYBU;SYBU;SYBU	A0A0C4DG86;B3KRD1;B7Z4D2;O15079;O15079-2;Q9NX95;Q9NX95-2;Q9NX95-3;Q9NX95-4;Q9NX95-5	Isoform of Q9NX95, Syntabulin;Isoform of Q9NX95, cDNA FLJ34055 fis, clone FCBBF3000229, highly similar to Syntabulin;Isoform of Q9NX95, cDNA FLJ56110, highly similar to Syntabulin;Syntaphilin;Isoform of O15079, Isoform 2 of Syntaphilin;Syntabulin;Isoform of Q9NX95, Isoform 2 of Syntabulin;Isoform of Q9NX95, Isoform 3 of Syntabulin;Isoform of Q9NX95, Isoform 4 of Syntabulin;Isoform of Q9NX95, Isof…	A0A0C4DG86;B3KRD1;B7Z4D2;O15079;O15079-2;Q9NX95;Q9NX95-2;Q9NX95-3;Q9NX95-4;Q9NX95-5	A0A0C4DG86_HUMAN;B3KRD1_HUMAN;B7Z4D2_HUMAN;SNPH_HUMAN;SNPH_HUMAN;SYBU_HUMAN;SYBU_HUMAN;SYBU_HUMAN;SYBU_HUMAN;SYBU_HUMAN	A0A0C4DG86;B3KRD1;B7Z4D2;O15079;O15079-2;Q9NX95;Q9NX95-2;Q9NX95-3;Q9NX95-4;Q9NX95-5
14.5709	14.9416	14.5665	14.6218	14.6005	14.7407	14.6515	14.7564	14.6947	14.7215	14.707	14.639	14.7448	14.724	14.329	14.9059	14.629	14.5393	14.5832	14.3891	14.5589	15.049	15.0947	cytokine-mediated signaling pathway;negative regulation of transcription, DNA-templated;positive regulation of transcription by RNA polymerase II;snRNA transcription by RNA polymerase II	DNA binding;DNA-binding transcription factor activity, RNA polymerase II-specific;protein binding;RNA polymerase II core promoter sequence-specific DNA binding;RNA polymerase II proximal promoter sequence-specific DNA binding;sequence-specific DNA binding	endoplasmic reticulum;intracellular membrane-bounded organelle;nucleoplasm;nucleus;RNA polymerase II transcription factor complex	4.48e-05	POU2F1	A0A0C4DG88;P14859;P14859-2;P14859-3;P14859-4;P14859-5;P14859-6	Isoform of P14859, POU domain protein (Fragment);POU domain, class 2, transcription factor 1;Isoform of P14859, Isoform 2 of POU domain, class 2, transcription factor 1;Isoform of P14859, Isoform 3 of POU domain, class 2, transcription factor 1;Isoform of P14859, Isoform 4 of POU domain, class 2, transcription factor 1;Isoform of P14859, Isoform 5 of POU domain, class 2, transcription factor 1;Is…	A0A0C4DG88;P14859;P14859-2;P14859-3;P14859-4;P14859-5;P14859-6	A0A0C4DG88_HUMAN;PO2F1_HUMAN;PO2F1_HUMAN;PO2F1_HUMAN;PO2F1_HUMAN;PO2F1_HUMAN;PO2F1_HUMAN	A0A0C4DG88;P14859;P14859-2;P14859-3;P14859-4;P14859-5;P14859-6
11.4604	11.3069	14.1609	13.4061	12.0861	12.1899	12.6758	13.43	12.8981	12.5649	12.0652	12.4556	13.0579	13.2122	12.7232	10.4338	12.8359	12.632	13.3865	NaN	NaN	NaN	NaN				0.00118624	DDX46	A0A0C4DG89	Isoform of Q7L014, Probable ATP-dependent RNA helicase DDX46	A0A0C4DG89	A0A0C4DG89_HUMAN	A0A0C4DG89
13.6459	13.6655	13.7555	13.5591	13.296	13.448	13.3847	13.2291	13.1466	12.6541	12.1775	13.1394	13.152	11.8945	11.7629	11.5027	11.8684	11.3521	10.5013	NaN	NaN	NaN	11.1247	apoptotic process;CTP biosynthetic process;GTP biosynthetic process;negative regulation of cell growth;negative regulation of mitotic nuclear division;nucleoside diphosphate phosphorylation;UTP biosynthetic process	ATP binding;metal ion binding;nucleoside diphosphate kinase activity;protein binding	mitochondrion	3.04e-06	NME6	A0A0C4DG91;A0A2R8Y7V2;C9J9V6;C9JQB1;O75414	Isoform of O75414, Nucleoside diphosphate kinase;Isoform of O75414, Nucleoside diphosphate kinase 6;Isoform of O75414, Nucleoside diphosphate kinase (Fragment);Isoform of O75414, Nucleoside diphosphate kinase;Nucleoside diphosphate kinase 6	A0A0C4DG91;A0A2R8Y7V2;C9J9V6;C9JQB1;O75414	A0A0C4DG91_HUMAN;A0A2R8Y7V2_HUMAN;C9J9V6_HUMAN;C9JQB1_HUMAN;NDK6_HUMAN	A0A0C4DG91;A0A2R8Y7V2;C9J9V6;C9JQB1;O75414
17.2642	17.144	17.2503	17.2045	17.5762	17.5651	17.6111	17.6931	17.6904	17.6116	17.7192	17.5099	17.6265	17.7256	17.6942	17.8406	17.689	17.8456	17.7717	17.6509	17.5197	17.6724	17.6002	fatty acid beta-oxidation using acyl-CoA oxidase;protein targeting to peroxisome	dodecenoyl-CoA delta-isomerase activity;fatty-acyl-CoA binding	cytosol;intracellular membrane-bounded organelle;membrane;mitochondrion;nucleoplasm;peroxisomal matrix;peroxisome	5.19e-11	ECI2	A0A0C4DGA2;O75521;O75521-2	Isoform of O75521, Enoyl-CoA delta isomerase 2, mitochondrial;Enoyl-CoA delta isomerase 2, mitochondrial;Isoform of O75521, Isoform 2 of Enoyl-CoA delta isomerase 2, mitochondrial	A0A0C4DGA2;O75521;O75521-2	A0A0C4DGA2_HUMAN;ECI2_HUMAN;ECI2_HUMAN	A0A0C4DGA2;O75521;O75521-2
15.8138	15.5061	15.2973	15.9215	16.1681	16.1182	16.027	16.1381	16.1739	16.1431	16.1857	16.1114	16.0761	15.8264	15.9637	16.3814	16.2815	16.0353	15.7492	14.8256	14.9131	14.9734	14.1109	chromatin organization;positive regulation of transcription by RNA polymerase II;protein ubiquitination;regulation of transcription, DNA-templated	ATP binding;DNA binding;DNA-binding transcription activator activity, RNA polymerase II-specific;helicase activity;protein binding;RNA binding;RNA polymerase II proximal promoter sequence-specific DNA binding;ubiquitin protein ligase activity;ubiquitin protein ligase binding;zinc ion binding	cytoplasm;membrane;nucleolus;nucleoplasm;nucleus	3.12e-09	HLTF	A0A0C4DGA6;Q14527	Isoform of Q14527, Helicase-like transcription factor;Helicase-like transcription factor	A0A0C4DGA6;Q14527	A0A0C4DGA6_HUMAN;HLTF_HUMAN	A0A0C4DGA6;Q14527
19.179	18.6212	18.6333	18.8777	19.9563	19.9584	19.5585	19.7703	20.2553	20.2426	20.2832	20.111	20.2667	20.0819	20.3499	20.6396	20.461	20.337	20.5621	20.7204	20.6581	20.5633	20.7912	inhibition of cysteine-type endopeptidase activity;negative regulation of type B pancreatic cell apoptotic process;presynaptic active zone organization	cadherin binding;calcium-dependent cysteine-type endopeptidase inhibitor activity;endopeptidase inhibitor activity;protease binding;protein binding;RNA binding	cytosol;endoplasmic reticulum;membrane	5.18e-11	CAST	A0A0C4DGB5;B7Z574;E7EVY3;E9PDE4;P20810;P20810-10;P20810-6;P20810-8	Isoform of P20810, Calpastatin;Isoform of P20810, cDNA FLJ56123, highly similar to Calpastatin;Isoform of P20810, Calpastatin;Isoform of P20810, Calpastatin;Calpastatin;Isoform of P20810, Isoform 10 of Calpastatin;Isoform of P20810, Isoform 6 of Calpastatin;Isoform of P20810, Isoform 8 of Calpastatin	A0A0C4DGB5;B7Z574;E7EVY3;E9PDE4;P20810;P20810-10;P20810-6;P20810-8	A0A0C4DGB5_HUMAN;B7Z574_HUMAN;E7EVY3_HUMAN;E9PDE4_HUMAN;ICAL_HUMAN;ICAL_HUMAN;ICAL_HUMAN;ICAL_HUMAN	A0A0C4DGB5;B7Z574;E7EVY3;E9PDE4;P20810;P20810-10;P20810-6;P20810-8
14.0098	13.1597	12.9266	13.979	14.3783	13.8101	14.0444	14.2259	13.9923	13.7402	13.688	14.0399	13.6558	13.5518	13.5232	13.8324	13.9264	14.0214	12.9185	14.0521	14.1375	13.1201	12.1021				0.000108519	PPA2	A0A0C4DGB9	Isoform of Q9H2U2, Inorganic pyrophosphatase 2, mitochondrial	A0A0C4DGB9	A0A0C4DGB9_HUMAN	A0A0C4DGB9
12.0292	12.3702	NaN	11.7945	12.6506	12.8626	13.3821	12.7846	13.2702	12.9376	13.2346	12.7339	12.997	12.48	12.6333	NaN	11.6141	NaN	11.8497	NaN	NaN	NaN	NaN	arachidonic acid secretion;biological_process;lipid catabolic process;phosphatidic acid biosynthetic process;phosphatidylcholine acyl-chain remodeling;phosphatidylethanolamine acyl-chain remodeling;phosphatidylglycerol acyl-chain remodeling;phosphatidylinositol acyl-chain remodeling;phosphatidylserine acyl-chain remodeling	calcium ion binding;calcium-dependent phospholipase A2 activity;phospholipase A2 activity;phospholipase A2 activity (consuming 1,2-dipalmitoylphosphatidylcholine);phospholipase A2 activity consuming 1,2-dioleoylphosphatidylethanolamine)	cytoplasm;extracellular region	0.000352151	PLA2G12A;;PLA2G12A	A0A0C4DGC6;A0A2R8Y3M9;Q9BZM1	Isoform of Q9BZM1, Group XIIA secretory phospholipase A2;Uncharacterized protein;Group XIIA secretory phospholipase A2	A0A0C4DGC6;A0A2R8Y3M9;Q9BZM1	A0A0C4DGC6_HUMAN;A0A2R8Y3M9_HUMAN;PG12A_HUMAN	A0A0C4DGC6;A0A2R8Y3M9;Q9BZM1
12.9293	12.9679	13.7696	13.0118	13.7144	13.4118	13.487	13.0445	13.1108	13.997	13.2954	12.5717	12.7516	NaN	NaN	NaN	10.1336	NaN	NaN	NaN	NaN	NaN	NaN	embryonic camera-type eye morphogenesis;forebrain development;fourth ventricle development;hindbrain development;histone H2A monoubiquitination;histone H3-K36 demethylation;initiation of neural tube closure;lateral ventricle development;midbrain development;midbrain-hindbrain boundary morphogenesis;negative regulation of neural precursor cell proliferation;negative regulation of neuron apoptotic …	DNA binding;histone demethylase activity;histone demethylase activity (H3-K36 specific);protein binding;RNA polymerase II proximal promoter sequence-specific DNA binding;rRNA binding;zinc ion binding	chromosome;nucleolus;nucleoplasm;nucleus;PcG protein complex	0.00221763	KDM2B	A0A0C4DGG3;Q8NHM5;Q8NHM5-3;Q8NHM5-4	Isoform of Q8NHM5, Lysine-specific demethylase 2B;Lysine-specific demethylase 2B;Isoform of Q8NHM5, Isoform 3 of Lysine-specific demethylase 2B;Isoform of Q8NHM5, Isoform 4 of Lysine-specific demethylase 2B	A0A0C4DGG3;Q8NHM5;Q8NHM5-3;Q8NHM5-4	A0A0C4DGG3_HUMAN;KDM2B_HUMAN;KDM2B_HUMAN;KDM2B_HUMAN	A0A0C4DGG3;Q8NHM5;Q8NHM5-3;Q8NHM5-4
18.5532	18.5835	18.732	18.5902	18.3175	18.3477	18.328	18.4865	18.4256	18.4011	18.4121	18.2461	18.3722	18.4859	18.3157	18.1277	18.389	18.3566	18.4583	17.7031	17.8696	17.9778	18.0594	ATP-dependent chromatin remodeling;DNA duplex unwinding;regulation of signal transduction by p53 class mediator;regulation of transcription by RNA polymerase II	ATP binding;DNA binding;DNA helicase activity;histone deacetylase binding;nucleosomal DNA binding;protein binding;RNA polymerase II distal enhancer sequence-specific DNA binding;RNA polymerase II proximal promoter sequence-specific DNA binding;RNA polymerase II repressing transcription factor binding;zinc ion binding	centrosome;cytoplasm;membrane;nuclear chromatin;nucleoplasm;nucleus;NuRD complex;protein-containing complex	5.18e-11	CHD4	A0A0C4DGG9;A0A2R8Y212;A0A2R8Y425;F5GWX5;Q14839;Q14839-2	Isoform of Q14839, Chromodomain-helicase-DNA-binding protein 4;Isoform of Q14839, Chromodomain-helicase-DNA-binding protein 4;Isoform of Q14839, Chromodomain-helicase-DNA-binding protein 4 (Fragment);Isoform of Q14839, Chromodomain-helicase-DNA-binding protein 4;Chromodomain-helicase-DNA-binding protein 4;Isoform of Q14839, Isoform 2 of Chromodomain-helicase-DNA-binding protein 4	A0A0C4DGG9;A0A2R8Y212;A0A2R8Y425;F5GWX5;Q14839;Q14839-2	A0A0C4DGG9_HUMAN;A0A2R8Y212_HUMAN;A0A2R8Y425_HUMAN;F5GWX5_HUMAN;CHD4_HUMAN;CHD4_HUMAN	A0A0C4DGG9;A0A2R8Y212;A0A2R8Y425;F5GWX5;Q14839;Q14839-2
11.5269	16.413	12.7993	11.963	NaN	NaN	NaN	NaN	NaN	NaN	NaN	NaN	NaN	NaN	NaN	NaN	NaN	NaN	NaN	NaN	NaN	NaN	NaN	cell population proliferation;immune response;positive regulation of interferon-gamma biosynthetic process;positive regulation of T cell proliferation;regulation of immune response;T cell activation;T cell receptor signaling pathway	protein binding;signaling receptor binding	external side of plasma membrane;integral component of membrane	0.00104547	CD276	A0A0C4DGH0;Q5ZPR3;Q5ZPR3-3;Q5ZPR3-4	Isoform of Q5ZPR3, CD276 antigen;CD276 antigen;Isoform of Q5ZPR3, Isoform 3 of CD276 antigen;Isoform of Q5ZPR3, Isoform 4 of CD276 antigen	A0A0C4DGH0;Q5ZPR3;Q5ZPR3-3;Q5ZPR3-4	A0A0C4DGH0_HUMAN;CD276_HUMAN;CD276_HUMAN;CD276_HUMAN	A0A0C4DGH0;Q5ZPR3;Q5ZPR3-3;Q5ZPR3-4
14.378	14.3222	14.2768	14.3745	14.5055	14.3762	14.5373	14.6713	14.4123	14.4793	14.5114	13.9352	14.2227	14.573	14.6665	14.323	14.4624	14.9869	15.5418	14.8139	15.0257	14.5151	14.5682	adherens junction organization;axonogenesis;cytokine-mediated signaling pathway;lateral ventricle development;nervous system development;neuroblast division in subventricular zone;positive regulation of neurogenesis;protein metabolic process	protein binding	cytoplasm	0.000247235	NUMBL	A0A0C4DGH3;Q9Y6R0	Isoform of Q9Y6R0, Numb-like protein;Numb-like protein	A0A0C4DGH3;Q9Y6R0	A0A0C4DGH3_HUMAN;NUMBL_HUMAN	A0A0C4DGH3;Q9Y6R0
15.9244	15.9615	16.1687	15.8665	15.7307	15.7922	15.9715	15.9465	15.3893	15.4341	15.4584	15.302	15.4991	14.8994	14.2863	13.3668	14.6921	14.59	NaN	NaN	13.2118	NaN	NaN	multicellular organism development;positive regulation of transcription, DNA-templated	zinc ion binding		7.1e-09	CHURC1	A0A0C4DGJ7;Q8WUH1	Isoform of Q8WUH1, Protein Churchill;Protein Churchill	A0A0C4DGJ7;Q8WUH1	A0A0C4DGJ7_HUMAN;CHUR_HUMAN	A0A0C4DGJ7;Q8WUH1
15.2326	15.6299	15.4292	15.2135	14.715	14.7097	14.6973	14.807	14.5514	14.397	14.53	14.6793	14.5763	14.418	14.555	14.2983	14.2988	14.1768	14.352	12.8139	13.8582	14.4003	12.9481	ephrin receptor signaling pathway;positive regulation of GTPase activity;presynaptic modulation of chemical synaptic transmission;regulation of cytokinesis;regulation of G protein-coupled receptor signaling pathway;regulation of synaptic vesicle exocytosis	GTPase activator activity;metal ion binding;protein binding;protein-containing complex binding	calyx of Held;cytosol;focal adhesion;membrane	2.03e-09	GIT1	A0A0C4DGN6;Q9Y2X7;Q9Y2X7-3	Isoform of Q9Y2X7, ARF GTPase-activating protein GIT1;ARF GTPase-activating protein GIT1;Isoform of Q9Y2X7, Isoform 3 of ARF GTPase-activating protein GIT1	A0A0C4DGN6;Q9Y2X7;Q9Y2X7-3	A0A0C4DGN6_HUMAN;GIT1_HUMAN;GIT1_HUMAN	A0A0C4DGN6;Q9Y2X7;Q9Y2X7-3
13.4535	13.4567	13.4845	13.356	13.8259	13.8109	13.7659	13.7227	14.2473	14.2477	14.2239	14.2893	14.2713	14.0673	14.2359	15.0947	15.0598	15.6428	15.7118	14.165	13.872	13.6566	13.9561	cell division;microtubule depolymerization;microtubule-based movement;mitotic cell cycle;mitotic sister chromatid segregation;regulation of cell division	ATP binding;ATPase activity;ATP-dependent microtubule motor activity, plus-end-directed;kinesin binding;microtubule binding;microtubule motor activity;motor activity;protein binding	astral microtubule;cytoplasm;cytosol;kinesin complex;microtubule;microtubule end;microtubule plus-end;mitotic spindle astral microtubule;mitotic spindle midzone;nuclear body;nucleus	7.83e-08	KIF18B	A0A0C4DGP2;Q86Y91-2	Isoform of Q86Y91, Kinesin-like protein;Isoform of Q86Y91, Isoform 2 of Kinesin-like protein KIF18B	A0A0C4DGP2;Q86Y91-2	A0A0C4DGP2_HUMAN;KI18B_HUMAN	A0A0C4DGP2;Q86Y91-2
18.6183	18.639	18.192	18.6229	18.3222	18.3686	18.0148	18.245	18.0862	18.2129	18.1378	18.2106	18.0445	17.9978	18.4312	18.6062	18.007	18.2154	18.0059	18.4328	18.7878	18.1954	18.0913	cornification;extracellular matrix disassembly;positive regulation of cell population proliferation;proteolysis;regulation of macroautophagy	calcium ion binding;calcium-dependent cysteine-type endopeptidase activity;protein binding	cytosol;extracellular exosome;membrane;plasma membrane	1.07e-10	CAPNS1	A0A0C4DGQ5;P04632	Isoform of P04632, Calpain small subunit 1;Calpain small subunit 1	A0A0C4DGQ5;P04632	A0A0C4DGQ5_HUMAN;CPNS1_HUMAN	A0A0C4DGQ5;P04632
12.9804	13.4714	13.1761	13.5754	13.6803	13.2385	13.4463	12.7771	13.394	13.2154	13.7822	13.4359	13.415	13.8084	13.3859	14.0385	13.9524	14.1259	13.6423	13.9502	13.16	13.0627	13.3282	biological_process;ether lipid biosynthetic process;neutrophil differentiation;oxidation-reduction process	molecular_function;oxidoreductase activity	endoplasmic reticulum membrane;integral component of membrane;membrane	3.62e-06	DHRS7B	A0A0C4DGQ8;Q6IAN0	Isoform of Q6IAN0, Dehydrogenase/reductase SDR family member 7B;Dehydrogenase/reductase SDR family member 7B	A0A0C4DGQ8;Q6IAN0	A0A0C4DGQ8_HUMAN;DRS7B_HUMAN	A0A0C4DGQ8;Q6IAN0
16.0752	16.0886	16.2366	16.0167	16.1688	16.1546	16.1775	16.2933	16.0933	16.1869	16.2078	16.2301	16.2327	16.3955	16.2169	16.1535	16.3139	16.5223	15.9991	16.3218	16.3199	16.2526	16.1754	mitochondrial electron transport, NADH to ubiquinone;mitochondrial respiratory chain complex I assembly;response to oxidative stress	NADH dehydrogenase (ubiquinone) activity	mitochondrial inner membrane;mitochondrial membrane;mitochondrial respiratory chain complex I	3.07e-10	NDUFA6	A0A0C4DGS0;P56556	Isoform of P56556, NADH dehydrogenase [ubiquinone] 1 alpha subcomplex subunit 6;NADH dehydrogenase [ubiquinone] 1 alpha subcomplex subunit 6	A0A0C4DGS0;P56556	A0A0C4DGS0_HUMAN;NDUA6_HUMAN	A0A0C4DGS0;P56556
19.1328	19.3741	19.4452	19.1217	18.6882	18.7279	18.778	18.6767	18.7983	18.8128	18.7672	18.9219	18.9424	18.9181	18.4954	18.4423	18.7834	18.9216	18.8427	18.5787	18.3581	18.7998	18.9369	neutrophil degranulation;protein glycosylation;protein N-linked glycosylation;protein N-linked glycosylation via asparagine;response to cytokine;T cell activation	dolichyl-diphosphooligosaccharide-protein glycotransferase activity;oligosaccharyl transferase activity;protein binding	azurophil granule membrane;endoplasmic reticulum;endoplasmic reticulum membrane;integral component of membrane;intracellular membrane-bounded organelle;membrane;oligosaccharyltransferase complex;plasma membrane;protein-containing complex	5.18e-11	DDOST	A0A0C4DGS1;P39656	Isoform of P39656, Dolichyl-diphosphooligosaccharide--protein glycosyltransferase 48 kDa subunit;Dolichyl-diphosphooligosaccharide--protein glycosyltransferase 48 kDa subunit	A0A0C4DGS1;P39656	A0A0C4DGS1_HUMAN;OST48_HUMAN	A0A0C4DGS1;P39656
15.1455	15.0774	14.3923	15.6517	14.5667	14.7288	14.69	14.8494	14.6408	14.512	14.6149	14.6237	14.9771	14.7479	14.0693	14.032	14.7373	14.8786	13.7445	14.6779	NaN	NaN	NaN	CDP-choline pathway;lipid metabolic process;phosphatidylcholine biosynthetic process;phosphatidylethanolamine biosynthetic process	diacylglycerol cholinephosphotransferase activity;ethanolaminephosphotransferase activity;metal ion binding;phosphotransferase activity, for other substituted phosphate groups	endoplasmic reticulum membrane;Golgi apparatus;integral component of membrane;nuclear membrane	8.56e-05	CEPT1	A0A0C4DGS9;Q9Y6K0	Isoform of Q9Y6K0, Choline/ethanolaminephosphotransferase 1;Choline/ethanolaminephosphotransferase 1	A0A0C4DGS9;Q9Y6K0	A0A0C4DGS9_HUMAN;CEPT1_HUMAN	A0A0C4DGS9;Q9Y6K0
13.4756	14.2668	14.9882	13.71	13.4664	13.9465	14.1859	14.691	13.4843	13.4077	13.4685	14.0862	13.9798	13.5582	13.1337	13.259	14.4831	13.3762	14.0555	NaN	NaN	NaN	NaN	establishment of protein localization to telomere;intracellular protein transport;negative regulation of telomere maintenance via telomerase;positive regulation of single-stranded telomeric DNA binding;positive regulation of telomerase activity;positive regulation of telomere maintenance via telomerase;protection from non-homologous end joining at telomere;protein localization to chromosome, telo…	DNA polymerase binding;protein binding;protein-containing complex binding;telomeric DNA binding	nuclear body;nuclear chromosome, telomeric region;nuclear telomere cap complex;nucleoplasm;shelterin complex	0.000498533	ACD	A0A0C4DGT6;Q96AP0;Q96AP0-2;R4GNJ5	Isoform of Q96AP0, Adrenocortical dysplasia protein homolog;Adrenocortical dysplasia protein homolog;Isoform of Q96AP0, Isoform 2 of Adrenocortical dysplasia protein homolog;Isoform of Q96AP0, Adrenocortical dysplasia protein homolog	A0A0C4DGT6;Q96AP0;Q96AP0-2;R4GNJ5	A0A0C4DGT6_HUMAN;ACD_HUMAN;ACD_HUMAN;R4GNJ5_HUMAN	A0A0C4DGT6;Q96AP0;Q96AP0-2;R4GNJ5
12.4657	12.7757	12.9212	12.6287	12.0047	12.0401	12.8575	12.8035	12.543	12.4459	12.4596	NaN	NaN	NaN	NaN	NaN	NaN	NaN	NaN	NaN	NaN	NaN	NaN	cobalamin biosynthetic process;cobalamin metabolic process;demethylation;glutathione metabolic process;oxidation-reduction process	cobalamin binding;cyanocobalamin reductase (cyanide-eliminating) activity;demethylase activity;FAD binding;glutathione binding;oxidoreductase activity;protein binding;protein homodimerization activity	cytoplasm;cytosol	0.00478518	MMACHC	A0A0C4DGU2;Q9Y4U1	Isoform of Q9Y4U1, Methylmalonic aciduria and homocystinuria type C protein;Methylmalonic aciduria and homocystinuria type C protein	A0A0C4DGU2;Q9Y4U1	A0A0C4DGU2_HUMAN;MMAC_HUMAN	A0A0C4DGU2;Q9Y4U1
16.3694	15.9405	16.6184	16.3828	16.4253	16.4962	16.6248	16.8424	16.344	NaN	NaN	16.104	16.5151	16.3716	16.3908	15.894	NaN	16.2062	16.4143	16.2244	16.201	16.2569	16.1048				0.000277099	NADK2	A0A0C4DGV3	Isoform of Q4G0N4, NAD kinase 2, mitochondrial	A0A0C4DGV3	A0A0C4DGV3_HUMAN	A0A0C4DGV3
14.6195	15.4266	14.9927	14.5092	13.767	14.5183	13.9558	14.1093	14.7099	14.7409	14.5018	15.0963	14.5766	14.7228	14.5778	14.064	13.9699	14.643	14.6901	13.5013	NaN	14.2382	14.2073	cell cycle;cell division;cell population proliferation;cellular response to ionizing radiation;cellular response to lithium ion;central nervous system development;chromosome organization;DNA biosynthetic process;DNA ligation;DNA ligation involved in DNA recombination;DNA ligation involved in DNA repair;DNA replication;double-strand break repair;double-strand break repair via classical nonhomologo…	ATP binding;DNA binding;DNA ligase (ATP) activity;DNA ligase activity;ligase activity;metal ion binding;protein binding;protein C-terminus binding	condensed chromosome;cytoplasmic ribonucleoprotein granule;DNA ligase IV complex;DNA-dependent protein kinase-DNA ligase 4 complex;nonhomologous end joining complex;nuclear chromosome, telomeric region;nucleoplasm;nucleus	0.000202001	LIG4	A0A0C4DGV9;P49917	Isoform of P49917, DNA ligase;DNA ligase 4	A0A0C4DGV9;P49917	A0A0C4DGV9_HUMAN;DNLI4_HUMAN	A0A0C4DGV9;P49917
15.1115	15.2353	14.9091	14.3317	14.7214	15.1496	14.937	15.3288	15.1136	15.171	15.2306	15.1156	15.3165	15.1256	15.091	15.0856	15.1919	15.0252	NaN	NaN	NaN	NaN	NaN	mitochondrion organization;peptidyl-lysine methylation;protein methylation;regulation of rhodopsin mediated signaling pathway	calmodulin-lysine N-methyltransferase activity;heat shock protein binding	cytoplasm;cytosol;Golgi apparatus;nucleus;protein-containing complex	0.00128572	CAMKMT	A0A0C4DGY0;Q7Z624	Isoform of Q7Z624, Calmodulin-lysine N-methyltransferase;Calmodulin-lysine N-methyltransferase	A0A0C4DGY0;Q7Z624	A0A0C4DGY0_HUMAN;CMKMT_HUMAN	A0A0C4DGY0;Q7Z624
13.5986	13.6294	13.7271	13.5421	13.246	13.3343	13.6469	14.0741	13.4769	13.4037	13.5976	13.4184	13.2738	13.6504	13.6139	13.1169	13.4196	13.0116	13.2334	14.2045	11.6863	14.4708	NaN	apoptotic process;negative regulation of T cell differentiation in thymus;negative regulation of transcription by RNA polymerase II;negative regulation of transcription, DNA-templated;positive regulation of thymocyte apoptotic process;positive regulation of transcription by RNA polymerase III;response to antibiotic;snRNA transcription by RNA polymerase II;snRNA transcription by RNA polymerase III…	DNA-binding transcription factor activity;DNA-binding transcription factor activity, RNA polymerase II-specific;DNA-binding transcription repressor activity, RNA polymerase II-specific;metal ion binding;protein binding;RNA binding;RNA polymerase II intronic transcription regulatory region sequence-specific DNA binding;sequence-specific DNA binding	Cajal body;histone locus body;nuclear body;nucleoplasm;nucleus;transcription elongation factor complex;transcriptionally active chromatin	1.34e-05	ZC3H8	A0A0C4DGZ1;Q8N5P1	Isoform of Q8N5P1, Zinc finger CCCH domain-containing protein 8;Zinc finger CCCH domain-containing protein 8	A0A0C4DGZ1;Q8N5P1	A0A0C4DGZ1_HUMAN;ZC3H8_HUMAN	A0A0C4DGZ1;Q8N5P1
14.8556	14.2051	13.8802	14.5547	16.7986	16.7149	16.3852	17.0262	18.258	18.3124	18.3141	17.9459	17.9978	19.3802	19.4576	20.1905	20.0619	20.1739	20.6209	20.9993	21.2816	21.6143	23.0136	defense response to virus;innate immune response;positive regulation of type I interferon production;transcription by RNA polymerase III	RNA polymerase III activity	cytosol;nucleoplasm;nucleus;RNA polymerase III complex	2.06e-09	POLR3E	A0A0C4DH01;Q9NVU0;Q9NVU0-5	Isoform of Q9NVU0, DNA-directed RNA polymerase III subunit RPC5;DNA-directed RNA polymerase III subunit RPC5;Isoform of Q9NVU0, Isoform 5 of DNA-directed RNA polymerase III subunit RPC5	A0A0C4DH01;Q9NVU0;Q9NVU0-5	A0A0C4DH01_HUMAN;RPC5_HUMAN;RPC5_HUMAN	A0A0C4DH01;Q9NVU0;Q9NVU0-5
14.9208	14.5653	14.8696	14.8374	14.1517	14.8614	14.8057	14.9783	14.7077	14.656	14.5788	14.4004	14.6667	13.8708	14.0191	13.7141	12.9629	NaN	NaN	NaN	NaN	NaN	NaN	endoplasmic reticulum to Golgi vesicle-mediated transport;membrane fusion;protein transport;regulation of retrograde vesicle-mediated transport, Golgi to ER;retrograde transport, endosome to Golgi	SNAP receptor activity	cytosol;endosome;Golgi apparatus;Golgi membrane;Golgi trans cisterna;integral component of Golgi membrane;membrane;SNARE complex	4.06e-05	BET1L	A0A0C4DH16;B8ZZS0;H7BXT7;Q9NYM9	Isoform of Q9NYM9, BET1-like protein;Isoform of Q9NYM9, BET1-like protein;Isoform of Q9NYM9, BET1-like protein;BET1-like protein	A0A0C4DH16;B8ZZS0;H7BXT7;Q9NYM9	A0A0C4DH16_HUMAN;B8ZZS0_HUMAN;H7BXT7_HUMAN;BET1L_HUMAN	A0A0C4DH16;B8ZZS0;H7BXT7;Q9NYM9
14.7585	16.0673	16.0522	14.7392	12.6577	12.28	12.908	12.7181	12.1286	12.0212	11.9995	12.11	14.303	11.3533	11.9506	11.0621	11.6447	11.4182	NaN	10.8425	11.7114	12.1023	NaN	cyclooxygenase pathway;icosanoid metabolic process;oxidation-reduction process	12-hydroxyheptadecatrienoic acid synthase activity;heme binding;iron ion binding;monooxygenase activity;oxidoreductase activity, acting on paired donors, with incorporation or reduction of molecular oxygen;thromboxane-A synthase activity	endoplasmic reticulum membrane;integral component of membrane	6.37e-10	TBXAS1	A0A0C4DH47;P24557;P24557-3;Q53F23	Isoform of P24557, Thromboxane-A synthase;Thromboxane-A synthase;Isoform of P24557, Isoform 3 of Thromboxane-A synthase;Isoform of P24557, HCG14925, isoform CRA_a (Fragment)	A0A0C4DH47;P24557;P24557-3;Q53F23	A0A0C4DH47_HUMAN;THAS_HUMAN;THAS_HUMAN;Q53F23_HUMAN	A0A0C4DH47;P24557;P24557-3;Q53F23
15.3336	15.3289	15.423	15.2177	15.3613	15.3061	15.2414	15.4398	15.0933	15.1711	15.2148	15.1855	15.2437	15.2922	15.423	15.2994	15.2628	15.7607	15.7964	15.4514	15.5022	15.5508	15.6183			mitochondrion	8.57e-10	C6orf203	A0A0D9SEI0;Q9P0P8	Isoform of Q9P0P8, Uncharacterized protein C6orf203;Uncharacterized protein C6orf203	A0A0D9SEI0;Q9P0P8	A0A0D9SEI0_HUMAN;CF203_HUMAN	A0A0D9SEI0;Q9P0P8
17.2102	17.3364	17.416	17.2836	17.2926	17.3162	17.2778	17.3964	17.3178	17.3558	17.3219	17.2985	17.3427	17.5075	17.5475	17.4183	17.5177	17.5807	17.6403	17.388	17.5009	17.5308	17.4491	apoptotic process;mitotic cell cycle;protein phosphorylation;regulation of cell cycle;regulation of cell growth;regulation of mRNA processing;regulation of transcription, DNA-templated	ATP binding;cyclin-dependent protein serine/threonine kinase activity;protein binding;protein kinase activity;protein serine/threonine kinase activity;RNA binding	cytoplasm;nucleus	1.86e-10	CDK11B	A0A0D9SEI3;A0A0D9SEN2;A0A0D9SER5;P21127;P21127-2;P21127-3;P21127-8	Isoform of P21127, Cyclin-dependent kinase 11B;Isoform of P21127, Cyclin-dependent kinase 11B;Isoform of P21127, Cyclin-dependent kinase 11B;Cyclin-dependent kinase 11B;Isoform of P21127, Isoform SV1 of Cyclin-dependent kinase 11B;Isoform of P21127, Isoform 2 of Cyclin-dependent kinase 11B;Isoform of P21127, Isoform 8 of Cyclin-dependent kinase 11B	A0A0D9SEI3;A0A0D9SEN2;A0A0D9SER5;P21127;P21127-2;P21127-3;P21127-8	A0A0D9SEI3_HUMAN;A0A0D9SEN2_HUMAN;A0A0D9SER5_HUMAN;CD11B_HUMAN;CD11B_HUMAN;CD11B_HUMAN;CD11B_HUMAN	A0A0D9SEI3;A0A0D9SEN2;A0A0D9SER5;P21127;P21127-2;P21127-3;P21127-8
14.0243	13.9888	14.0715	13.9452	13.9887	13.9623	13.9079	13.8184	13.895	13.9658	13.9934	14.0544	14.0508	13.7779	13.85	14.0142	13.8468	13.7776	13.8755	13.877	13.6763	13.4946	13.7494	fat cell differentiation;peroxisome proliferator activated receptor signaling pathway	protein binding	nucleus	2.1e-06	FAM120B	A0A0D9SEJ5;F5GY05;Q96EK7	Isoform of Q96EK7, Constitutive coactivator of peroxisome proliferator-activated receptor gamma;Isoform of Q96EK7, Constitutive coactivator of peroxisome proliferator-activated receptor gamma;Constitutive coactivator of peroxisome proliferator-activated receptor gamma	A0A0D9SEJ5;F5GY05;Q96EK7	A0A0D9SEJ5_HUMAN;F5GY05_HUMAN;F120B_HUMAN	A0A0D9SEJ5;F5GY05;Q96EK7
15.8453	15.5105	15.4033	15.7909	16.5524	16.5386	16.5427	16.498	16.9264	16.9406	16.9032	16.73	16.7972	16.9447	17.1112	17.3697	17.2155	17.4018	17.4453	17.9266	17.9519	17.686	17.9383		protein binding	cytosol;nucleus;ubiquitin ligase complex	4.57e-10	RANBP10	A0A0D9SEU5;Q6VN20;Q6VN20-3;R4GMX8	Isoform of Q6VN20, Ran-binding protein 10;Ran-binding protein 10;Isoform of Q6VN20, Isoform 3 of Ran-binding protein 10;Isoform of Q6VN20, Ran-binding protein 10	A0A0D9SEU5;Q6VN20;Q6VN20-3;R4GMX8	A0A0D9SEU5_HUMAN;RBP10_HUMAN;RBP10_HUMAN;R4GMX8_HUMAN	A0A0D9SEU5;Q6VN20;Q6VN20-3;R4GMX8
13.0246	12.9538	NaN	12.9829	13.7843	13.1592	13.0332	13.091	13.1846	13.7418	13.2402	13.1139	13.1853	13.0678	13.792	13.5653	13.507	13.817	14.4358	14.3866	NaN	NaN	NaN		nucleic acid binding	exon-exon junction complex	0.00161047	R3HCC1	A0A0D9SF44;A0A0R4J2E2;E5RIK1;Q9Y3T6;Q9Y3T6-3	Isoform of Q9Y3T6, R3H and coiled-coil domain-containing protein 1;Isoform of Q9Y3T6, R3H and coiled-coil domain-containing protein 1;Isoform of Q9Y3T6, R3H and coiled-coil domain-containing protein 1 (Fragment);R3H and coiled-coil domain-containing protein 1;Isoform of Q9Y3T6, Isoform 2 of R3H and coiled-coil domain-containing protein 1	A0A0D9SF44;A0A0R4J2E2;E5RIK1;Q9Y3T6;Q9Y3T6-3	A0A0D9SF44_HUMAN;A0A0R4J2E2_HUMAN;E5RIK1_HUMAN;R3HC1_HUMAN;R3HC1_HUMAN	A0A0D9SF44;A0A0R4J2E2;E5RIK1;Q9Y3T6;Q9Y3T6-3
19.3039	19.3642	19.2759	19.2208	19.1569	19.0992	19.4181	19.3706	19.2172	19.287	19.2738	19.0426	19.1633	19.0534	19.1507	19.1744	19.1851	19.1608	19.109	19.1195	19.2221	19.1852	19.2443	cell differentiation;cellular response to arsenic-containing substance;cellular response to osmotic stress;chromosome segregation;DNA duplex unwinding;extrinsic apoptotic signaling pathway via death domain receptors;gamete generation;innate immune response;intracellular signal transduction;intrinsic apoptotic signaling pathway;mature ribosome assembly;negative regulation of apoptotic process;nega…	ATP binding;ATPase activity;cadherin binding;CTPase activity;DNA binding;DNA helicase activity;eukaryotic initiation factor 4E binding;GTPase activity;mRNA 5'-UTR binding;nucleoside-triphosphatase activity;poly(A) binding;protein binding;protein serine/threonine kinase activator activity;ribosomal small subunit binding;RNA binding;RNA helicase activity;RNA stem-loop binding;RNA strand annealing a…	cytoplasm;cytoplasmic stress granule;cytosol;cytosolic small ribosomal subunit;eukaryotic translation initiation factor 3 complex;extracellular exosome;extracellular region;ficolin-1-rich granule lumen;mitochondrial outer membrane;nuclear speck;nucleus;P granule;secretory granule lumen	5.18e-11	DDX3X	A0A0D9SF53;A0A0D9SFB3;A0A0D9SG12;A0A2R8Y4A4;A0A2R8Y5G6;A0A2R8Y645;A0A2R8YCW1;A0A2R8YF78;A0A2R8YFR4;A0A2R8YFS5;O00571;O00571-2	Isoform of O00571, ATP-dependent RNA helicase DDX3X;Isoform of O00571, ATP-dependent RNA helicase DDX3X;Isoform of O00571, ATP-dependent RNA helicase DDX3X;Isoform of O00571, ATP-dependent RNA helicase DDX3X;Isoform of O00571, ATP-dependent RNA helicase DDX3X;Isoform of O00571, ATP-dependent RNA helicase DDX3X;Isoform of O00571, ATP-dependent RNA helicase DDX3X;Isoform of O00571, ATP-dependent RN…	A0A0D9SF53;A0A0D9SFB3;A0A0D9SG12;A0A2R8Y4A4;A0A2R8Y5G6;A0A2R8Y645;A0A2R8YCW1;A0A2R8YF78;A0A2R8YFR4;A0A2R8YFS5;O00571;O00571-2	A0A0D9SF53_HUMAN;A0A0D9SFB3_HUMAN;A0A0D9SG12_HUMAN;A0A2R8Y4A4_HUMAN;A0A2R8Y5G6_HUMAN;A0A2R8Y645_HUMAN;A0A2R8YCW1_HUMAN;A0A2R8YF78_HUMAN;A0A2R8YFR4_HUMAN;A0A2R8YFS5_HUMAN;DDX3X_HUMAN;DDX3X_HUMAN	A0A0D9SF53;A0A0D9SFB3;A0A0D9SG12;A0A2R8Y4A4;A0A2R8Y5G6;A0A2R8Y645;A0A2R8YCW1;A0A2R8YF78;A0A2R8YFR4;A0A2R8YFS5;O00571;O00571-2
13.2793	12.8157	13.0166	13.2339	13.9714	13.9199	13.7981	13.877	14.0164	14.048	14.055	14.0533	13.9591	13.5579	13.6268	14.1127	13.8515	13.9205	13.8669	13.3485	13.4379	13.3579	NaN	cell-cell adhesion;cell-cell junction assembly;cell-cell signaling;cornification;keratinization;positive regulation of cytokinesis;positive regulation of GTPase activity;regulation of cell adhesion	cadherin binding;protein binding	cell junction;cell-cell adherens junction;cell-cell contact zone;cell-cell junction;cornified envelope;cytoplasm;cytoplasmic side of plasma membrane;cytoskeleton;desmosome;midbody;mitotic spindle;nucleus;perinuclear region of cytoplasm;plasma membrane;postsynaptic density;spindle midzone;spindle pole	4.62e-07	PKP4	A0A0D9SF60;Q99569;Q99569-2	Isoform of Q99569, Plakophilin-4;Plakophilin-4;Isoform of Q99569, Isoform 2 of Plakophilin-4	A0A0D9SF60;Q99569;Q99569-2	A0A0D9SF60_HUMAN;PKP4_HUMAN;PKP4_HUMAN	A0A0D9SF60;Q99569;Q99569-2
14.8937	15.6515	15.7574	15.1227	14.8355	14.8513	14.6982	14.0241	15.1577	14.3684	15.0211	15.0261	15.1728	15.2829	15.4968	15.5887	15.6376	15.7505	15.7641	16.3986	15.2455	15.5834	15.6134	actomyosin structure organization;asymmetric Golgi ribbon formation;cell migration;DNA metabolic process;Golgi organization;Golgi ribbon formation;Golgi vesicle budding;negative regulation of apoptotic process;positive regulation of opsonization;positive regulation of protein secretion;regulation of macrophage activation	actin filament binding;ADP binding;ATP binding;ATPase activity;DNA binding;protein binding;RNA binding	actomyosin;cell surface;endoplasmic reticulum-Golgi intermediate compartment;Golgi membrane;membrane;myosin complex;trans-Golgi network	1.24e-10	MYO18A	A0A0D9SFK2;Q92614;Q92614-4	Isoform of Q92614, Unconventional myosin-XVIIIa;Unconventional myosin-XVIIIa;Isoform of Q92614, Isoform 4 of Unconventional myosin-XVIIIa	A0A0D9SFK2;Q92614;Q92614-4	A0A0D9SFK2_HUMAN;MY18A_HUMAN;MY18A_HUMAN	A0A0D9SFK2;Q92614;Q92614-4
16.2215	16.4413	14.8798	15.2597	16.0855	15.9844	15.307	15.8654	14.7389	15.2467	16.03	15.8243	14.8555	15.2997	15.2467	15.3346	15.6738	15.1738	14.8621	NaN	15.0819	15.0788	NaN	cellular response to DNA damage stimulus;DNA repair;nucleosome assembly;protein polyubiquitination;protein ubiquitination	ATP binding;DNA binding;helicase activity;metal ion binding;protein binding;ubiquitin protein ligase activity;ubiquitin protein ligase binding;ubiquitin-protein transferase activity	nucleoplasm;nucleosome	2.73e-09	SHPRH	A0A0D9SFM0;Q149N8;Q149N8-4	Isoform of Q149N8, E3 ubiquitin-protein ligase SHPRH;E3 ubiquitin-protein ligase SHPRH;Isoform of Q149N8, Isoform 3 of E3 ubiquitin-protein ligase SHPRH	A0A0D9SFM0;Q149N8;Q149N8-4	A0A0D9SFM0_HUMAN;SHPRH_HUMAN;SHPRH_HUMAN	A0A0D9SFM0;Q149N8;Q149N8-4
11.6775	12.3841	14.7269	13.0373	14.1548	13.8992	12.0397	13.885	14.463	14.3031	14.5041	14.2666	14.2367	14.1922	14.7174	14.6337	14.5889	14.6111	14.4573	NaN	NaN	NaN	NaN		actin monomer binding;cadherin binding	extracellular exosome	0.000530554	COBLL1	A0A0D9SG04;A0A0X1KG75;Q53SF7;Q53SF7-2;Q53SF7-3;Q53SF7-4	Isoform of Q53SF7, Cordon-bleu protein-like 1;Isoform of Q53SF7, Cordon-bleu protein-like 1 (Fragment);Cordon-bleu protein-like 1;Isoform of Q53SF7, Isoform 2 of Cordon-bleu protein-like 1;Isoform of Q53SF7, Isoform 3 of Cordon-bleu protein-like 1;Isoform of Q53SF7, Isoform 4 of Cordon-bleu protein-like 1	A0A0D9SG04;A0A0X1KG75;Q53SF7;Q53SF7-2;Q53SF7-3;Q53SF7-4	A0A0D9SG04_HUMAN;A0A0X1KG75_HUMAN;COBL1_HUMAN;COBL1_HUMAN;COBL1_HUMAN;COBL1_HUMAN	A0A0D9SG04;A0A0X1KG75;Q53SF7;Q53SF7-2;Q53SF7-3;Q53SF7-4
16.2642	16.1584	16.6633	16.8379	16.2558	16.2154	16.3032	16.2771	16.2805	16.8038	16.8651	16.3051	16.0475	16.6699	16.8639	17.0937	16.7172	16.7823	16.816	16.3681	16.4043	16.2092	16.6691	blastocyst hatching;DNA repair;histone H2A ubiquitination;maternal process involved in female pregnancy;positive regulation of cell population proliferation;postreplication repair;proteasome-mediated ubiquitin-dependent protein catabolic process;protein autoubiquitination;protein K11-linked ubiquitination;protein K48-linked ubiquitination;protein polyubiquitination;protein ubiquitination;response…	ATP binding;protein binding;ubiquitin conjugating enzyme activity;ubiquitin protein ligase binding;ubiquitin-protein transferase activity	chromatin;cytosol;HULC complex;nuclear chromatin;nucleoplasm;XY body	3.98e-09	UBE2A	A0A0D9SG71;P49459	Isoform of P49459, Ubiquitin-conjugating enzyme E2 A;Ubiquitin-conjugating enzyme E2 A	A0A0D9SG71;P49459	A0A0D9SG71_HUMAN;UBE2A_HUMAN	A0A0D9SG71;P49459
13.7061	13.7031	13.8108	13.6615	14.0025	13.8784	13.8713	13.8354	13.9336	13.6763	13.9897	13.9777	14.0096	14.0365	13.913	14.2948	14.3494	14.3821	14.4028	14.6472	14.5915	14.4209	14.0504	axon target recognition;cellular response to interferon-gamma;developmental process involved in reproduction;glutamate secretion;long-term synaptic depression;negative regulation of neuron apoptotic process;negative regulation of protein complex assembly;negative regulation of synaptic transmission, GABAergic;neuromuscular synaptic transmission;neurotransmitter secretion;platelet aggregation;plat…	identical protein binding;phospholipase binding;protein binding;protein domain specific binding;protein kinase binding;protein N-terminus binding;RNA binding;SNARE binding;syntaxin binding;syntaxin-1 binding	axon;cytoplasm;cytoskeleton;cytosol;extracellular exosome;glutamatergic synapse;mitochondrion;nucleoplasm;perinuclear region of cytoplasm;phagocytic vesicle;plasma membrane;platelet alpha granule;postsynapse;presynaptic active zone membrane;protein-containing complex	1.82e-06	STXBP1	A0A0D9SG72;A0A1B0GTP9;A0A1B0GVQ5;A0A1B0GWF2;A0A2R8Y5D4;P61764;P61764-2	Isoform of P61764, Syntaxin-binding protein 1;Isoform of P61764, Syntaxin-binding protein 1;Isoform of P61764, Syntaxin-binding protein 1;Isoform of P61764, Syntaxin-binding protein 1;Isoform of P61764, Syntaxin-binding protein 1 (Fragment);Syntaxin-binding protein 1;Isoform of P61764, Isoform 2 of Syntaxin-binding protein 1	A0A0D9SG72;A0A1B0GTP9;A0A1B0GVQ5;A0A1B0GWF2;A0A2R8Y5D4;P61764;P61764-2	A0A0D9SG72_HUMAN;A0A1B0GTP9_HUMAN;A0A1B0GVQ5_HUMAN;A0A1B0GWF2_HUMAN;A0A2R8Y5D4_HUMAN;STXB1_HUMAN;STXB1_HUMAN	A0A0D9SG72;A0A1B0GTP9;A0A1B0GVQ5;A0A1B0GWF2;A0A2R8Y5D4;P61764;P61764-2
14.5197	14.5096	13.9068	14.5881	13.8151	14.8218	14.6412	13.6935	13.5439	13.5668	13.9307	13.7604	13.8284	14.1617	13.6485	13.767	13.7302	13.698	14.1064	14.5905	14.6895	14.4314	14.6484	endosomal transport;intracellular transport of virus;protein transport;ubiquitin-dependent protein catabolic process via the multivesicular body sorting pathway;viral life cycle	protein binding;ubiquitin binding	cytoplasm;cytosol;endosome membrane;ESCRT I complex;Golgi apparatus;host cell;plasma membrane	0.00104502	UBAP1	A0A0D9SG79;Q9NZ09;Q9NZ09-2;Q9NZ09-3;Q9NZ09-4	Isoform of Q9NZ09, Ubiquitin-associated protein 1 (Fragment);Ubiquitin-associated protein 1;Isoform of Q9NZ09, Isoform 2 of Ubiquitin-associated protein 1;Isoform of Q9NZ09, Isoform 3 of Ubiquitin-associated protein 1;Isoform of Q9NZ09, Isoform 4 of Ubiquitin-associated protein 1	A0A0D9SG79;Q9NZ09;Q9NZ09-2;Q9NZ09-3;Q9NZ09-4	A0A0D9SG79_HUMAN;UBAP1_HUMAN;UBAP1_HUMAN;UBAP1_HUMAN;UBAP1_HUMAN	A0A0D9SG79;Q9NZ09;Q9NZ09-2;Q9NZ09-3;Q9NZ09-4
14.9562	15.7432	15.3084	15.1181	14.662	14.6064	13.4273	14.8148	15.0661	14.5632	15.6259	13.7581	13.7468	10.2767	14.1835	15.3297	14.4397	14.0407	14.1137	NaN	14.1552	14.4576	14.5833	actin filament capping;axon guidance;cytoskeleton organization;endoplasmic reticulum to Golgi vesicle-mediated transport;MAPK cascade;neutrophil degranulation	actin binding;cadherin binding;calcium ion binding;calmodulin binding;protein binding;structural constituent of cytoskeleton	cytosol;extracellular exosome;extracellular region;extracellular vesicle;intracellular membrane-bounded organelle;membrane;microtubule cytoskeleton;specific granule lumen;spectrin;tertiary granule lumen	2.83e-10	SPTAN1	A0A0D9SGF6;Q13813-2	Isoform of Q13813, Spectrin alpha chain, non-erythrocytic 1;Isoform of Q13813, Isoform 2 of Spectrin alpha chain, non-erythrocytic 1	A0A0D9SGF6;Q13813-2	A0A0D9SGF6_HUMAN;SPTN1_HUMAN	A0A0D9SGF6;Q13813-2
17.1883	17.7085	17.8963	17.2218	15.8621	15.8974	15.9478	16.0389	15.0312	15.0658	14.879	15.2731	15.5428	15.3764	14.8508	14.2785	14.5739	14.2391	13.8981	13.0369	13.5847	14.4803	NaN	cytokine secretion;Fc-epsilon receptor signaling pathway;immune response;intracellular signal transduction;mast cell activation;platelet activation;positive regulation of protein kinase activity;T cell receptor signaling pathway;transmembrane receptor protein tyrosine kinase signaling pathway	protein binding	cell-cell junction;cytosol;plasma membrane raft;TCR signalosome	6.21e-11	LCP2	A0A0D9SGG1;Q13094	Isoform of Q13094, Lymphocyte cytosolic protein 2 (SH2 domain containing leukocyte protein of 76kDa), isoform CRA_c;Lymphocyte cytosolic protein 2	A0A0D9SGG1;Q13094	A0A0D9SGG1_HUMAN;LCP2_HUMAN	A0A0D9SGG1;Q13094
13.2824	13.3719	12.837	13.4633	13.6075	13.528	13.562	13.4094	13.6487	13.5542	13.5656	13.5643	13.2718	13.581	13.2242	13.7247	13.7535	13.5091	13.363	13.8558	13.3254	13.2156	13.5105	anion transmembrane transport;axon extension;brain-derived neurotrophic factor receptor signaling pathway;dendrite extension;dendritic spine development;ion transport;neuron projection morphogenesis;potassium ion transmembrane transport;proton transmembrane transport;regulation of intracellular pH;regulation of neurotrophin TRK receptor signaling pathway;sodium ion import across plasma membrane;s…	potassium:proton antiporter activity;sodium:proton antiporter activity	axon terminus;axonal spine;dendrite;early endosome membrane;endoplasmic reticulum membrane;integral component of membrane;intracellular membrane-bounded organelle;late endosome;mitochondrion;plasma membrane;recycling endosome;recycling endosome membrane	1.85e-09	SLC9A6	A0A0D9SGH0;Q92581-3	Isoform of Q92581, Sodium/hydrogen exchanger 6;Isoform of Q92581, Isoform 3 of Sodium/hydrogen exchanger 6	A0A0D9SGH0;Q92581-3	A0A0D9SGH0_HUMAN;SL9A6_HUMAN	A0A0D9SGH0;Q92581-3
14.0446	13.9118	14.027	13.9807	14.1989	14.0896	13.8203	14.0335	14.2805	14.092	14.2337	14.3433	13.9958	14.3461	14.5407	14.6477	14.8389	15.0467	14.9958	13.5557	16.0502	15.5839	13.7257	brain development;inositol phosphate dephosphorylation;inositol phosphate metabolic process;learning;membrane organization;neurotransmitter transport;phosphatidylinositol biosynthetic process;phosphatidylinositol dephosphorylation;phosphatidylinositol metabolic process;positive regulation of endosome organization;synaptic vesicle endocytosis;synaptic vesicle priming;synaptic vesicle transport;syn…	phosphatidylinositol phosphate 5-phosphatase activity;phosphatidylinositol-3-phosphatase activity;phosphatidylinositol-4,5-bisphosphate 5-phosphatase activity;phosphatidylinositol-4-phosphate phosphatase activity;RNA binding;SH3 domain binding	clathrin coat of coated pit;cytosol;membrane coat;microtubule;perinuclear region of cytoplasm;presynapse;synaptic membrane;terminal bouton;vesicle membrane	0.000396277	SYNJ1	A0A0D9SGJ6;J3KQV8;O43426	Isoform of O43426, Synaptojanin-1;Isoform of O43426, Synaptojanin-1;Synaptojanin-1	A0A0D9SGJ6;J3KQV8;O43426	A0A0D9SGJ6_HUMAN;J3KQV8_HUMAN;SYNJ1_HUMAN	A0A0D9SGJ6;J3KQV8;O43426
17.8518	17.7935	17.8723	17.8437	17.5995	17.6447	17.3222	17.4723	17.4728	17.4526	17.4443	17.7053	17.6972	18.0331	17.8977	17.6929	17.7182	17.8965	18.124	18.0438	18.1178	18.1525	18.3263	actin cytoskeleton organization;actin filament polymerization;cellular response to histamine;cytoskeleton organization;neutrophil degranulation;positive regulation of cell migration;protein localization to microtubule;regulation of cell motility;regulation of cell shape;regulation of cytoskeleton organization;regulation of microtubule-based process;regulation of release of sequestered calcium ion…	actin binding;ion channel binding;protein binding;Rho GTPase binding;RNA binding;signaling receptor binding	cytoplasm;cytosol;ficolin-1-rich granule membrane;microtubule organizing center;mitotic spindle;nucleus;plasma membrane;ruffle membrane;secretory granule membrane	8.52e-11	DIAPH1	A0A0G2JH68;O60610	Isoform of O60610, Protein diaphanous homolog 1;Protein diaphanous homolog 1	A0A0G2JH68;O60610	A0A0G2JH68_HUMAN;DIAP1_HUMAN	A0A0G2JH68;O60610
13.219	14.2714	14.273	13.2761	10.0572	10.5918	11.6909	9.65679	NaN	NaN	13.0859	11.43	12.7417	NaN	NaN	NaN	NaN	12.9106	NaN	NaN	NaN	NaN	NaN		actin binding;phosphatase binding;protein binding	cytoplasm;cytoskeleton	1.03e-09	PPP1R18	A0A0G2JHC2;Q6NYC8	Isoform of Q6NYC8, PPP1R18;Phostensin	A0A0G2JHC2;Q6NYC8	A0A0G2JHC2_HUMAN;PPR18_HUMAN	A0A0G2JHC2;Q6NYC8
13.1549	13.0494	12.9566	13.335	13.3123	13.259	13.0618	13.0158	12.9046	13.0681	13.1184	13.3203	13.3027	13.2919	13.3433	12.8653	13.0374	13.1001	13.1387	12.2685	12.5033	NaN	NaN	aminoacyl-tRNA metabolism involved in translational fidelity;valyl-tRNA aminoacylation	aminoacyl-tRNA editing activity;ATP binding;valine-tRNA ligase activity		2.33e-05	VARS2	A0A0G2JIA5;A0A140TA36	Isoform of Q5ST30, Valine--tRNA ligase, mitochondrial;Isoform of Q5ST30, VARS2	A0A0G2JIA5;A0A140TA36	A0A0G2JIA5_HUMAN;A0A140TA36_HUMAN	A0A0G2JIA5;A0A140TA36
12.6003	NaN	14.0307	11.9511	13.3458	13.1642	11.565	11.439	11.442	NaN	11.7539	12.5617	11.9881	14.0459	13.0662	13.1327	NaN	NaN	NaN	NaN	NaN	NaN	NaN	cell differentiation;multicellular organism development;protein export from nucleus		centriole;cytosol;nucleus	0.0041181	CCHCR1	A0A0G2JII5;A0A0G2JJ47;A0A0G2JP87;A0A0G2JPU2;A2ABH1;B0S7V6;Q8TD31;Q8TD31-2;Q8TD31-3	Isoform of Q8TD31, Coiled-coil alpha-helical rod protein 1;Isoform of Q8TD31, Coiled-coil alpha-helical rod protein 1;Isoform of Q8TD31, Coiled-coil alpha-helical rod protein 1;Isoform of Q8TD31, Coiled-coil alpha-helical rod protein 1;Isoform of Q8TD31, Coiled-coil alpha-helical rod protein 1;Isoform of Q8TD31, Coiled-coil alpha-helical rod protein 1;Coiled-coil alpha-helical rod protein 1;Isofo…	A0A0G2JII5;A0A0G2JJ47;A0A0G2JP87;A0A0G2JPU2;A2ABH1;B0S7V6;Q8TD31;Q8TD31-2;Q8TD31-3	A0A0G2JII5_HUMAN;A0A0G2JJ47_HUMAN;A0A0G2JP87_HUMAN;A0A0G2JPU2_HUMAN;A2ABH1_HUMAN;B0S7V6_HUMAN;CCHCR_HUMAN;CCHCR_HUMAN;CCHCR_HUMAN	A0A0G2JII5;A0A0G2JJ47;A0A0G2JP87;A0A0G2JPU2;A2ABH1;B0S7V6;Q8TD31;Q8TD31-2;Q8TD31-3
14.6311	14.8258	14.5692	14.8121	14.4783	14.5562	14.6276	14.7872	14.42	14.5524	14.5848	14.5912	14.4085	13.9954	14.6588	14.627	14.2917	14.0894	14.1671	13.9529	14.1269	13.8103	13.4346	cellular response to starvation;DNA methylation;histone H3-K27 methylation;histone H3-K9 methylation;histone lysine methylation;histone methylation;negative regulation of G0 to G1 transition;negative regulation of transcription by RNA polymerase II;peptidyl-lysine dimethylation;regulation of DNA replication;regulation of signal transduction by p53 class mediator	C2H2 zinc finger domain binding;histone methyltransferase activity (H3-K27 specific);histone methyltransferase activity (H3-K9 specific);histone-lysine N-methyltransferase activity;p53 binding;promoter-specific chromatin binding;protein binding;protein-lysine N-methyltransferase activity;zinc ion binding	nuclear chromatin;nuclear speck;nucleoplasm;nucleus	1.08e-08	EHMT2	A0A0G2JIR1;A0A0G2JIS2;A2ABF8;Q96KQ7-2	Isoform of Q96KQ7, Histone-lysine N-methyltransferase EHMT2;Isoform of Q96KQ7, Histone-lysine N-methyltransferase EHMT2;Isoform of Q96KQ7, Histone-lysine N-methyltransferase EHMT2;Isoform of Q96KQ7, Isoform 2 of Histone-lysine N-methyltransferase EHMT2	A0A0G2JIR1;A0A0G2JIS2;A2ABF8;Q96KQ7-2	A0A0G2JIR1_HUMAN;A0A0G2JIS2_HUMAN;A2ABF8_HUMAN;EHMT2_HUMAN	A0A0G2JIR1;A0A0G2JIS2;A2ABF8;Q96KQ7-2
19.7129	20.1176	20.0869	19.7577	19.7617	19.8007	20.1879	20.1501	19.9239	20.0161	19.9831	19.8682	19.914	19.7689	19.7881	20.4175	20.263	20.0319	19.9822	20.7966	21.0086	20.4653	20.4776	ATP metabolic process;cellular heat acclimation;cellular response to heat;cellular response to oxidative stress;cellular response to unfolded protein;chaperone cofactor-dependent protein refolding;chaperone-mediated protein complex assembly;lysosomal transport;mRNA catabolic process;negative regulation of apoptotic process;negative regulation of cell death;negative regulation of cell growth;negat…	ATP binding;ATPase activity;ATPase activity, coupled;C3HC4-type RING finger domain binding;cadherin binding;denatured protein binding;disordered domain specific binding;enzyme binding;G protein-coupled receptor binding;heat shock protein binding;histone deacetylase binding;misfolded protein binding;protein binding;protein folding chaperone;protein N-terminus binding;RNA binding;signaling receptor…	aggresome;blood microparticle;centriole;centrosome;COP9 signalosome;cytoplasm;cytosol;endoplasmic reticulum;extracellular exosome;extracellular region;ficolin-1-rich granule lumen;focal adhesion;inclusion body;mitochondrion;nuclear speck;nucleoplasm;nucleus;perinuclear region of cytoplasm;protein-containing complex;ribonucleoprotein complex;vesicle	5.18e-11	HSPA1B;HSPA1A;HSPA1B	A0A0G2JIW1;P0DMV8;P0DMV9	Isoform of P0DMV9, Heat shock 70 kDa protein 1B;Heat shock 70 kDa protein 1A;Heat shock 70 kDa protein 1B	A0A0G2JIW1;P0DMV8;P0DMV9	A0A0G2JIW1_HUMAN;HS71A_HUMAN;HS71B_HUMAN	A0A0G2JIW1;P0DMV8;P0DMV9
15.2115	15.4133	15.2974	15.1353	15.0351	15.049	15.0288	15.0273	15.1415	15.038	15.2033	14.9692	15.0983	15.0882	15.1232	14.9466	15.5205	15.3483	15.2947	15.306	15.4376	15.3117	15.4079	monoacylglycerol catabolic process;phosphatidylserine catabolic process;prostaglandin catabolic process	acylglycerol lipase activity;lysophospholipase activity;phospholipase activity;protein binding	integral component of membrane	1e-09	ABHD16A	A0A0G2JJD3;O95870	Isoform of O95870, HLA-B associated transcript 5, isoform CRA_b;Protein ABHD16A	A0A0G2JJD3;O95870	A0A0G2JJD3_HUMAN;ABHGA_HUMAN	A0A0G2JJD3;O95870
15.733	14.262	14.5318	15.1556	15.6479	14.8524	14.818	15.1999	14.2069	14.3322	14.2154	15.5812	13.9102	14.2911	14.1173	14.5163	13.5264	13.2998	14.6928	NaN	NaN	13.7512	NaN				0.000120254	WDR46	A0A0G2JJL1;A0A140T9L0	Isoform of O15213, WD repeat-containing protein 46 (Fragment);Isoform of O15213, WD repeat-containing protein 46 (Fragment)	A0A0G2JJL1;A0A140T9L0	A0A0G2JJL1_HUMAN;A0A140T9L0_HUMAN	A0A0G2JJL1;A0A140T9L0
14.2617	15.1531	15.0761	14.3563	NaN	12.5243	12.6808	13.0266	NaN	NaN	NaN	12.9973	NaN	NaN	NaN	NaN	NaN	NaN	NaN	NaN	NaN	NaN	NaN	adaptive immune response;antigen processing and presentation of exogenous peptide antigen via MHC class II;antigen processing and presentation of peptide or polysaccharide antigen via MHC class II;interferon-gamma-mediated signaling pathway;T cell receptor signaling pathway		clathrin-coated endocytic vesicle membrane;endocytic vesicle membrane;ER to Golgi transport vesicle membrane;Golgi membrane;integral component of lumenal side of endoplasmic reticulum membrane;integral component of membrane;late endosome membrane;lysosomal membrane;MHC class II protein complex;plasma membrane;trans-Golgi network membrane;transport vesicle membrane	7.98e-06	HLA-DRB4	A0A0G2JJQ8;P13762;X5D2U9	Isoform of P13762, HLA class II histocompatibility antigen, DR beta 4 chain;HLA class II histocompatibility antigen, DR beta 4 chain;HLA class II histocompatibility antigen, DR beta 4 chain	A0A0G2JJQ8;P13762;X5D2U9	A0A0G2JJQ8_HUMAN;DRB4_HUMAN;X5D2U9_HUMAN	A0A0G2JJQ8;P13762;X5D2U9
14.2823	14.3332	14.4644	14.1941	14.0791	13.9788	14.2418	14.2228	14.1229	14.1261	14.1194	14.1511	14.0597	13.8316	13.9488	13.8985	14.0854	14.0195	14.0009	13.5316	13.6276	13.5571	13.8456	nucleosome assembly;regulation of transcription by RNA polymerase II;spermatogenesis;viral process	chromatin binding;lysine-acetylated histone binding;protein binding	cytoplasm;nuclear speck;nucleoplasm	6.37e-08	BRD2	A0A0G2JK44;A0A140T9E9;H0Y6K2;P25440;P25440-2;P25440-3;P25440-4	Isoform of P25440, Bromodomain-containing protein 2;Isoform of P25440, Bromodomain-containing protein 2 (Fragment);Isoform of P25440, Bromodomain-containing protein 2 (Fragment);Bromodomain-containing protein 2;Isoform of P25440, Isoform 2 of Bromodomain-containing protein 2;Isoform of P25440, Isoform 3 of Bromodomain-containing protein 2;Isoform of P25440, Isoform 4 of Bromodomain-containing pro…	A0A0G2JK44;A0A140T9E9;H0Y6K2;P25440;P25440-2;P25440-3;P25440-4	A0A0G2JK44_HUMAN;A0A140T9E9_HUMAN;H0Y6K2_HUMAN;BRD2_HUMAN;BRD2_HUMAN;BRD2_HUMAN;BRD2_HUMAN	A0A0G2JK44;A0A140T9E9;H0Y6K2;P25440;P25440-2;P25440-3;P25440-4
14.8295	14.8365	14.8893	14.8861	14.545	14.7011	14.6651	14.6784	14.5542	14.5677	14.5412	14.5816	14.6397	14.6404	14.4632	14.4811	14.5743	14.3749	14.5221	NaN	14.4934	15.0169	NaN	anatomical structure development;cell differentiation;intracellular receptor signaling pathway;positive regulation of transcription by RNA polymerase II;regulation of transcription by RNA polymerase II;response to retinoic acid;retinoic acid receptor signaling pathway;steroid hormone mediated signaling pathway;transcription initiation from RNA polymerase II promoter	DNA-binding transcription activator activity, RNA polymerase II-specific;DNA-binding transcription factor activity;DNA-binding transcription factor activity, RNA polymerase II-specific;nuclear receptor activity;protein binding;retinoic acid-responsive element binding;RNA polymerase II regulatory region sequence-specific DNA binding;steroid hormone receptor activity;transcription coactivator activ…	nucleoplasm;nucleus;RNA polymerase II transcription factor complex	1.59e-08	RXRB	A0A0G2JKR7;P28702;P28702-3	Isoform of P28702, Retinoic acid receptor RXR-beta;Retinoic acid receptor RXR-beta;Isoform of P28702, Isoform 2 of Retinoic acid receptor RXR-beta	A0A0G2JKR7;P28702;P28702-3	A0A0G2JKR7_HUMAN;RXRB_HUMAN;RXRB_HUMAN	A0A0G2JKR7;P28702;P28702-3
15.8151	16.0601	15.7797	15.7084	15.6264	15.4814	15.5256	15.4917	15.4421	15.4625	15.3671	15.3719	15.4185	15.4262	15.4932	15.485	15.4293	15.5095	15.2239	14.8344	15.4656	15.5108	15.033	autophagosome organization;autophagy;beta-glucoside catabolic process;cell death in response to oxidative stress;cellular response to starvation;cellular response to tumor necrosis factor;ceramide biosynthetic process;cholesterol metabolic process;glucosylceramide catabolic process;glycosphingolipid metabolic process;lipid glycosylation;lysosome organization;mitochondrion organization;negative re…	glucosylceramidase activity;glucosyltransferase activity;hydrolase activity;protein binding;scavenger receptor binding;signaling receptor binding;steryl-beta-glucosidase activity	endoplasmic reticulum;extracellular exosome;extrinsic component of membrane;Golgi apparatus;lysosomal lumen;lysosomal membrane;lysosome;trans-Golgi network	6.02e-11	GBA	A0A0G2JLB3;A0A0G2JNZ5;P04062;P04062-2;P04062-4	Isoform of P04062, Glucosylceramidase;Isoform of P04062, Glucosylceramidase;Glucosylceramidase;Isoform of P04062, Isoform Short of Glucosylceramidase;Isoform of P04062, Isoform 4 of Glucosylceramidase	A0A0G2JLB3;A0A0G2JNZ5;P04062;P04062-2;P04062-4	A0A0G2JLB3_HUMAN;A0A0G2JNZ5_HUMAN;GLCM_HUMAN;GLCM_HUMAN;GLCM_HUMAN	A0A0G2JLB3;A0A0G2JNZ5;P04062;P04062-2;P04062-4
12.8724	13.4779	13.408	12.9134	12.0347	12.1489	12.5775	12.3022	12.3289	11.6811	NaN	12.2694	12.2623	11.9296	NaN	NaN	11.8929	NaN	NaN	NaN	NaN	NaN	NaN	apoptotic process;inflammatory response;innate immune response;negative regulation of NF-kappaB transcription factor activity;positive regulation of cysteine-type endopeptidase activity involved in apoptotic process;positive regulation of interleukin-1 beta secretion	ATP binding;protein binding;Pyrin domain binding	cytoplasm;cytosol;Golgi apparatus;intracellular membrane-bounded organelle;nuclear chromosome, telomeric region	4.42e-09	NLRP2	A0A0G2JMG8;A0A0G2JPQ2;Q9NX02;Q9NX02-5	Isoform of Q9NX02, NACHT, LRR and PYD domains-containing protein 2;Isoform of Q9NX02, NACHT, LRR and PYD domains-containing protein 2;NACHT, LRR and PYD domains-containing protein 2;Isoform of Q9NX02, Isoform 5 of NACHT, LRR and PYD domains-containing protein 2	A0A0G2JMG8;A0A0G2JPQ2;Q9NX02;Q9NX02-5	A0A0G2JMG8_HUMAN;A0A0G2JPQ2_HUMAN;NALP2_HUMAN;NALP2_HUMAN	A0A0G2JMG8;A0A0G2JPQ2;Q9NX02;Q9NX02-5
16.7599	17.7545	17.5078	16.731	13.9423	14.0044	14.725	14.157	13.4163	13.9052	13.6074	13.737	13.8562	NaN	NaN	NaN	15.8168	NaN	NaN	NaN	NaN	14.4853	NaN	adaptive immune response;antigen processing and presentation of exogenous peptide antigen via MHC class II;antigen processing and presentation of peptide or polysaccharide antigen via MHC class II;cognition;immune response;interferon-gamma-mediated signaling pathway;peptide antigen assembly with MHC class II protein complex;T cell receptor signaling pathway;viral process	MHC class II protein complex binding;MHC class II receptor activity;peptide antigen binding;polysaccharide binding;protein binding	cell surface;clathrin-coated endocytic vesicle membrane;endocytic vesicle membrane;ER to Golgi transport vesicle membrane;extracellular exosome;Golgi membrane;integral component of lumenal side of endoplasmic reticulum membrane;integral component of membrane;integral component of plasma membrane;late endosome membrane;lysosomal membrane;lysosome;MHC class II protein complex;plasma membrane;trans-…	6.65e-10	HLA-DRA	A0A0G2JMH6;P01903	Isoform of P01903, HLA class II histocompatibility antigen, DR alpha chain;HLA class II histocompatibility antigen, DR alpha chain	A0A0G2JMH6;P01903	A0A0G2JMH6_HUMAN;DRA_HUMAN	A0A0G2JMH6;P01903
12.2018	11.5375	NaN	11.6233	13.1764	13.518	13.2871	13.2685	13.0193	13.4744	13.1974	13.155	13.2067	NaN	12.4569	NaN	12.2865	NaN	NaN	NaN	NaN	NaN	NaN	bicellular tight junction assembly;cell-cell junction organization;establishment of endothelial barrier;sensory perception of sound	protein binding	apical plasma membrane;basolateral plasma membrane;bicellular tight junction;cell junction;cytoplasm;cytoplasmic vesicle;integral component of membrane;paranodal junction;Schmidt-Lanterman incisure;tricellular tight junction	4.15e-07	MARVELD2	A0A0G2JN23;A0A0G2JQ38;A1BQX2;D6RA09;Q8N4S9;Q8N4S9-3	Isoform of Q8N4S9, MARVEL domain-containing protein 2 (Fragment);Isoform of Q8N4S9, MARVEL domain-containing protein 2;Isoform of Q8N4S9, MARVEL domain-containing protein 2;Isoform of Q8N4S9, MARVEL domain-containing protein 2 (Fragment);MARVEL domain-containing protein 2;Isoform of Q8N4S9, Isoform 3 of MARVEL domain-containing protein 2	A0A0G2JN23;A0A0G2JQ38;A1BQX2;D6RA09;Q8N4S9;Q8N4S9-3	A0A0G2JN23_HUMAN;A0A0G2JQ38_HUMAN;A1BQX2_HUMAN;D6RA09_HUMAN;MALD2_HUMAN;MALD2_HUMAN	A0A0G2JN23;A0A0G2JQ38;A1BQX2;D6RA09;Q8N4S9;Q8N4S9-3
13.866	13.6056	13.8455	13.8989	13.7793	13.7357	13.7154	13.9167	13.585	13.5036	12.795	13.7249	13.6108	12.6868	13.6532	13.5139	13.4711	13.3703	13.6766	NaN	13.0204	NaN	NaN				3.65e-06	KANSL1	A0A0G2JNB1;A0A0G2JNT7	Isoform of Q7Z3B3, KAT8 regulatory NSL complex subunit 1;Isoform of Q7Z3B3, KAT8 regulatory NSL complex subunit 1	A0A0G2JNB1;A0A0G2JNT7	A0A0G2JNB1_HUMAN;A0A0G2JNT7_HUMAN	A0A0G2JNB1;A0A0G2JNT7
15.0043	14.9715	15.1468	15.0665	15.224	15.2673	15.2713	15.4409	15.3187	15.3971	15.5565	15.2552	15.3803	15.2479	15.2255	15.1011	15.2417	15.324	15.726	15.4728	15.4233	15.5979	15.6806	cell volume homeostasis;chemical synaptic transmission;chloride ion homeostasis;chloride transmembrane transport;ion transport;potassium ion homeostasis;potassium ion import across plasma membrane	potassium:chloride symporter activity;protein kinase binding	integral component of plasma membrane;plasma membrane;protein-containing complex	1.42e-07	SLC12A7	A0A0G2JNW7;Q9Y666	Isoform of Q9Y666, Solute carrier family 12 member 7;Solute carrier family 12 member 7	A0A0G2JNW7;Q9Y666	A0A0G2JNW7_HUMAN;S12A7_HUMAN	A0A0G2JNW7;Q9Y666
15.0982	15.0901	15.3515	15.2663	15.3679	15.4159	15.3159	15.3948	15.4579	15.2943	15.3038	15.4333	15.441	15.4788	15.481	15.1392	15.3453	15.265	15.3739	14.7035	14.6478	14.9683	14.8738	activation of GTPase activity;apoptotic process involved in morphogenesis;astrocyte cell migration;auditory receptor cell stereocilium organization;cell migration;cell population proliferation;cell-cell adhesion;cochlear nucleus development;establishment of apical/basal cell polarity;establishment or maintenance of epithelial cell apical/basal polarity;mammary gland duct morphogenesis;negative re…	cadherin binding;ionotropic glutamate receptor binding;protein binding	basolateral plasma membrane;cell junction;cell leading edge;cell-cell adherens junction;cell-cell contact zone;cell-cell junction;extracellular exosome;extrinsic component of postsynaptic density membrane;glutamatergic synapse;ionotropic glutamate receptor complex;lamellipodium;myelin sheath abaxonal region;nucleoplasm;plasma membrane;postsynaptic density;postsynaptic membrane;presynaptic membran…	2.31e-09	SCRIB	A0A0G2JNZ2;A0A0G2JPP5;Q14160;Q14160-3	Isoform of Q14160, Protein scribble homolog;Isoform of Q14160, Protein scribble homolog;Protein scribble homolog;Isoform of Q14160, Isoform 3 of Protein scribble homolog	A0A0G2JNZ2;A0A0G2JPP5;Q14160;Q14160-3	A0A0G2JNZ2_HUMAN;A0A0G2JPP5_HUMAN;SCRIB_HUMAN;SCRIB_HUMAN	A0A0G2JNZ2;A0A0G2JPP5;Q14160;Q14160-3
13.5017	13.4332	13.2559	13.6727	13.8463	13.8075	13.6755	13.8151	13.6551	13.5811	13.6264	13.6834	13.5423	13.6376	13.6431	13.5996	13.7506	13.5302	13.2479	12.6428	12.753	12.9426	12.8888	cellular response to DNA damage stimulus;DNA damage checkpoint;DNA repair;DNA replication;DNA replication checkpoint;mitotic cell cycle checkpoint;mitotic DNA replication checkpoint;negative regulation of DNA replication;regulation of phosphorylation;regulation of signal transduction by p53 class mediator	ATP binding;chromatin binding;DNA clamp loader activity;protein binding	chromosome, telomeric region;nuclear chromatin;nucleolus;nucleoplasm;nucleus;Rad17 RFC-like complex	1.52e-08	RAD17	A0A0G2JPT5;O75943;O75943-2	Isoform of O75943, Cell cycle checkpoint protein RAD17;Cell cycle checkpoint protein RAD17;Isoform of O75943, Isoform 2 of Cell cycle checkpoint protein RAD17	A0A0G2JPT5;O75943;O75943-2	A0A0G2JPT5_HUMAN;RAD17_HUMAN;RAD17_HUMAN	A0A0G2JPT5;O75943;O75943-2
13.7959	13.6288	14.3591	13.732	12.5476	12.6401	12.4307	12.451	11.701	11.6516	11.5622	12.9654	12.1542	12.6882	11.7001	12.1998	12.0354	12.3021	NaN	NaN	NaN	12.4276	NaN	actin cytoskeleton organization;activation of GTPase activity;brain development;G protein-coupled receptor signaling pathway;inner ear morphogenesis;modulation of chemical synaptic transmission;negative regulation of blood vessel remodeling;negative regulation of cellular extravasation;negative regulation of inflammatory response;negative regulation of neutrophil degranulation;neuromuscular proce…	GTPase activator activity;guanyl-nucleotide exchange factor activity;protein binding;Rho guanyl-nucleotide exchange factor activity	cytosol;glutamatergic synapse;membrane;plasma membrane;postsynaptic density, intracellular component;Schaffer collateral - CA1 synapse	8.1e-08	ABR	A0A0G2JQ41;A0A1C7CYZ0;B7Z683;Q12979;Q12979-2;Q12979-4	Isoform of Q12979, Active breakpoint cluster region-related protein (Fragment);Isoform of Q12979, Active breakpoint cluster region-related protein;Isoform of Q12979, cDNA FLJ54747, highly similar to Active breakpoint cluster region-related protein;Active breakpoint cluster region-related protein;Isoform of Q12979, Isoform Short of Active breakpoint cluster region-related protein;Isoform of Q12979…	A0A0G2JQ41;A0A1C7CYZ0;B7Z683;Q12979;Q12979-2;Q12979-4	A0A0G2JQ41_HUMAN;A0A1C7CYZ0_HUMAN;B7Z683_HUMAN;ABR_HUMAN;ABR_HUMAN;ABR_HUMAN	A0A0G2JQ41;A0A1C7CYZ0;B7Z683;Q12979;Q12979-2;Q12979-4
13.5457	13.8143	13.5907	13.2269	NaN	17.6314	NaN	NaN	NaN	NaN	NaN	NaN	NaN	NaN	NaN	NaN	NaN	NaN	NaN	NaN	NaN	NaN	NaN	negative regulation of phosphatidylcholine biosynthetic process;neutrophil degranulation;phosphatidic acid biosynthetic process;phosphatidylcholine acyl-chain remodeling;phosphatidylcholine biosynthetic process;phosphatidylglycerol acyl-chain remodeling;phospholipid biosynthetic process;positive regulation of protein catabolic process;retina development in camera-type eye;surfactant homeostasis	1-acylglycerophosphocholine O-acyltransferase activity;1-alkenylglycerophosphocholine O-acyltransferase activity;1-alkylglycerophosphocholine O-acetyltransferase activity;1-alkylglycerophosphocholine O-acyltransferase activity;calcium ion binding	azurophil granule membrane;endoplasmic reticulum;endoplasmic reticulum membrane;Golgi apparatus;Golgi membrane;integral component of membrane;lipid droplet;membrane;plasma membrane	0.00301432	LPCAT1	A0A0G2JQ62;A0A0G2JRI7;Q8NF37	Isoform of Q8NF37, Lysophosphatidylcholine acyltransferase 1 (Fragment);Isoform of Q8NF37, Lysophosphatidylcholine acyltransferase 1;Lysophosphatidylcholine acyltransferase 1	A0A0G2JQ62;A0A0G2JRI7;Q8NF37	A0A0G2JQ62_HUMAN;A0A0G2JRI7_HUMAN;PCAT1_HUMAN	A0A0G2JQ62;A0A0G2JRI7;Q8NF37
10.7084	15.1883	NaN	10.1691	10.7804	9.94666	15.0401	16.0869	10.6376	11.1685	NaN	10.4242	15.0532	15.7522	NaN	9.21043	NaN	NaN	NaN	NaN	NaN	NaN	NaN	centrosome cycle;ciliary basal body-plasma membrane docking;establishment of cell polarity;G2/M transition of mitotic cell cycle;microtubule organizing center organization;neuron migration;regulation of cilium assembly;regulation of G2/M transition of mitotic cell cycle;tube formation	protein binding	cell-cell junction;centriolar satellite;centriole;centrosome;ciliary basal body;cytosol;photoreceptor cell cilium	0.00162566	SDCCAG8	A0A0G2JR50;Q86SQ7;Q86SQ7-2	Isoform of Q86SQ7, Serologically defined colon cancer antigen 8;Serologically defined colon cancer antigen 8;Isoform of Q86SQ7, Isoform 2 of Serologically defined colon cancer antigen 8	A0A0G2JR50;Q86SQ7;Q86SQ7-2	A0A0G2JR50_HUMAN;SDCG8_HUMAN;SDCG8_HUMAN	A0A0G2JR50;Q86SQ7;Q86SQ7-2
13.4814	13.5728	14.2106	13.3329	12.8599	12.8402	12.9607	12.8977	11.9866	NaN	NaN	12.4986	12.8552	12.9515	12.4336	NaN	NaN	NaN	NaN	NaN	NaN	NaN	NaN	dendrite morphogenesis;fibroblast growth factor receptor signaling pathway;intracellular estrogen receptor signaling pathway;mRNA processing;negative regulation of transcription, DNA-templated;nervous system development;neuromuscular process controlling balance;radial glia guided migration of Purkinje cell;regulation of alternative mRNA splicing, via spliceosome;regulation of cell population prol…	mRNA binding;protein binding;RNA binding;transcription corepressor activity;transcription factor binding	cytoplasm;cytosol;nucleoplasm;nucleus	0.00334691	RBFOX2	A0A0G2JRA5;A0A0G2JRD1;B0QYV1;O43251;O43251-10;O43251-2;O43251-5;O43251-6;O43251-8;S4R3K7	Isoform of O43251, RNA-binding protein fox-1 homolog 2 (Fragment);Isoform of O43251, RNA-binding protein fox-1 homolog 2 (Fragment);Isoform of O43251, RNA binding protein fox-1 homolog;RNA binding protein fox-1 homolog 2;Isoform of O43251, Isoform 10 of RNA binding protein fox-1 homolog 2;Isoform of O43251, Isoform 2 of RNA binding protein fox-1 homolog 2;Isoform of O43251, Isoform 5 of RNA bindi…	A0A0G2JRA5;A0A0G2JRD1;B0QYV1;O43251;O43251-10;O43251-2;O43251-5;O43251-6;O43251-8;S4R3K7	A0A0G2JRA5_HUMAN;A0A0G2JRD1_HUMAN;B0QYV1_HUMAN;RFOX2_HUMAN;RFOX2_HUMAN;RFOX2_HUMAN;RFOX2_HUMAN;RFOX2_HUMAN;RFOX2_HUMAN;S4R3K7_HUMAN	A0A0G2JRA5;A0A0G2JRD1;B0QYV1;O43251;O43251-10;O43251-2;O43251-5;O43251-6;O43251-8;S4R3K7
19.1463	19.0954	19.2608	19.0916	19.1014	19.116	19.093	19.2306	19.0324	19.0811	19.0042	19.0948	19.0892	19.0319	18.9834	18.9062	18.9115	18.8364	18.8024	18.2066	18.2738	18.3933	18.5574	apoptotic process;mRNA splicing, via spliceosome	cadherin binding;DNA binding;identical protein binding;protein binding;RNA binding	cell junction;nucleoplasm	5.21e-11	PUF60	A0A0J9YVP6;A0A0J9YXJ8;A0A0J9YXX5;A0A0J9YYL3;Q9UHX1;Q9UHX1-2;Q9UHX1-3;Q9UHX1-4;Q9UHX1-5;Q9UHX1-6	Isoform of Q9UHX1, Poly(U)-binding-splicing factor PUF60 (Fragment);Isoform of Q9UHX1, Poly(U)-binding-splicing factor PUF60 (Fragment);Isoform of Q9UHX1, Poly(U)-binding-splicing factor PUF60 (Fragment);Isoform of Q9UHX1, Poly(U)-binding-splicing factor PUF60 (Fragment);Poly(U)-binding-splicing factor PUF60;Isoform of Q9UHX1, Isoform 2 of Poly(U)-binding-splicing factor PUF60;Isoform of Q9UHX1, …	A0A0J9YVP6;A0A0J9YXJ8;A0A0J9YXX5;A0A0J9YYL3;Q9UHX1;Q9UHX1-2;Q9UHX1-3;Q9UHX1-4;Q9UHX1-5;Q9UHX1-6	A0A0J9YVP6_HUMAN;A0A0J9YXJ8_HUMAN;A0A0J9YXX5_HUMAN;A0A0J9YYL3_HUMAN;PUF60_HUMAN;PUF60_HUMAN;PUF60_HUMAN;PUF60_HUMAN;PUF60_HUMAN;PUF60_HUMAN	A0A0J9YVP6;A0A0J9YXJ8;A0A0J9YXX5;A0A0J9YYL3;Q9UHX1;Q9UHX1-2;Q9UHX1-3;Q9UHX1-4;Q9UHX1-5;Q9UHX1-6
13.3902	11.7034	8.65028	12.8447	14.2319	14.3033	12.8844	13.5753	11.3185	13.164	12.6886	13.8757	14.5338	15.369	15.9981	16.0539	14.1977	15.4926	15.724	15.0494	14.4473	14.1279	14.8933	apoptotic process;autophagic cell death;autophagy of mitochondrion;brown fat cell differentiation;cardiac muscle cell apoptotic process;cell death;cellular response to cobalt ion;cellular response to hydrogen peroxide;cellular response to hypoxia;cellular response to mechanical stimulus;cerebral cortex development;defense response to virus;granzyme-mediated apoptotic signaling pathway;intrinsic a…	GTPase binding;identical protein binding;protein binding;protein heterodimerization activity;protein homodimerization activity	cytoplasm;dendrite;endoplasmic reticulum;integral component of mitochondrial outer membrane;mitochondrial membrane;mitochondrial outer membrane;mitochondrion;nuclear envelope;nucleoplasm;nucleus;postsynaptic density	1.71e-07	BNIP3	A0A0J9YW18;F6RP06;Q12983	Isoform of Q12983, BCL2/adenovirus E1B 19 kDa protein-interacting protein 3 (Fragment);Isoform of Q12983, BCL2/adenovirus E1B 19 kDa protein-interacting protein 3 (Fragment);BCL2/adenovirus E1B 19 kDa protein-interacting protein 3	A0A0J9YW18;F6RP06;Q12983	A0A0J9YW18_HUMAN;F6RP06_HUMAN;BNIP3_HUMAN	A0A0J9YW18;F6RP06;Q12983
14.8768	14.9968	14.8309	14.8506	14.9606	14.9277	14.9051	15.1298	14.9263	14.9187	14.9638	14.9567	14.9369	15.0083	14.9747	15.069	15.0334	15.2616	15.3513	15.2481	15.38	15.4479	15.6038	mRNA processing;transcription by RNA polymerase II	metal ion binding;protein domain specific binding;RNA polymerase binding	membrane	1.05e-07	PHRF1	A0A0J9YWD5;A0A0J9YYB5;B7ZM65;E9PJ24;F8WEF5;Q9P1Y6;Q9P1Y6-3	Isoform of Q9P1Y6, PHD and RING finger domain-containing protein 1;Isoform of Q9P1Y6, PHD and RING finger domain-containing protein 1;Isoform of Q9P1Y6, PHD and RING finger domain-containing protein 1;Isoform of Q9P1Y6, PHD and RING finger domain-containing protein 1;Isoform of Q9P1Y6, PHD and RING finger domain-containing protein 1;PHD and RING finger domain-containing protein 1;Isoform of Q9P1Y…	A0A0J9YWD5;A0A0J9YYB5;B7ZM65;E9PJ24;F8WEF5;Q9P1Y6;Q9P1Y6-3	A0A0J9YWD5_HUMAN;A0A0J9YYB5_HUMAN;B7ZM65_HUMAN;E9PJ24_HUMAN;F8WEF5_HUMAN;PHRF1_HUMAN;PHRF1_HUMAN	A0A0J9YWD5;A0A0J9YYB5;B7ZM65;E9PJ24;F8WEF5;Q9P1Y6;Q9P1Y6-3
11.4254	11.3244	11.1452	11.3179	11.314	11.5487	11.913	11.8528	11.7884	11.6722	11.7861	11.2408	11.3959	NaN	11.2508	11.2745	NaN	NaN	NaN	NaN	NaN	NaN	NaN	actin cytoskeleton organization;chorio-allantoic fusion;chorion development;extracellular matrix organization;intermediate filament organization;negative regulation of cysteine-type endopeptidase activity involved in apoptotic process;negative regulation of inclusion body assembly;negative regulation of transcription, DNA-templated;positive regulation of ATPase activity;protein folding;protein lo…	ATPase activator activity;chaperone binding;DNA binding;heat shock protein binding;protein binding;unfolded protein binding	cytosol;membrane;nucleoplasm;nucleus;perinuclear region of cytoplasm;Z disc	0.00200911	DNAJB6	A0A0J9YX62;O75190-3	Isoform of O75190, DnaJ homolog subfamily B member 6;Isoform of O75190, Isoform C of DnaJ homolog subfamily B member 6	A0A0J9YX62;O75190-3	A0A0J9YX62_HUMAN;DNJB6_HUMAN	A0A0J9YX62;O75190-3
15.2758	15.7268	16.19	15.2883	12.8619	13.0311	13.7114	13.3749	12.3757	12.3995	12.568	13.0987	13.1686	12.9724	12.9195	NaN	12.7595	NaN	NaN	NaN	NaN	NaN	NaN	mRNA splice site selection;regulation of alternative mRNA splicing, via spliceosome;regulation of heart contraction;RNA processing	mRNA binding;pre-mRNA binding;RNA binding	cytoplasm;nucleus;ribonucleoprotein complex	9.71e-10	CELF2	A0A0J9YX66;A0A0J9YXJ0;A0A1B0GU44;A0A1B0GUN8;E9PC62;O95319;O95319-2;O95319-3;O95319-4;O95319-5;Q5VZZ6;V9GYD9	Isoform of O95319, CUGBP Elav-like family member 2;Isoform of O95319, CUGBP Elav-like family member 2;Isoform of O95319, CUGBP Elav-like family member 2;Isoform of O95319, CUGBP Elav-like family member 2;Isoform of O95319, CUGBP Elav-like family member 2;CUGBP Elav-like family member 2;Isoform of O95319, Isoform 2 of CUGBP Elav-like family member 2;Isoform of O95319, Isoform 3 of CUGBP Elav-like …	A0A0J9YX66;A0A0J9YXJ0;A0A1B0GU44;A0A1B0GUN8;E9PC62;O95319;O95319-2;O95319-3;O95319-4;O95319-5;Q5VZZ6;V9GYD9	A0A0J9YX66_HUMAN;A0A0J9YXJ0_HUMAN;A0A1B0GU44_HUMAN;A0A1B0GUN8_HUMAN;E9PC62_HUMAN;CELF2_HUMAN;CELF2_HUMAN;CELF2_HUMAN;CELF2_HUMAN;CELF2_HUMAN;Q5VZZ6_HUMAN;V9GYD9_HUMAN	A0A0J9YX66;A0A0J9YXJ0;A0A1B0GU44;A0A1B0GUN8;E9PC62;O95319;O95319-2;O95319-3;O95319-4;O95319-5;Q5VZZ6;V9GYD9
14.5327	14.225	14.568	14.2706	14.4244	14.2705	14.3854	14.4675	14.4213	14.2267	14.2592	14.3723	14.5297	14.3972	14.3149	14.2009	14.3126	14.1515	14.0352	13.9294	13.7253	13.9658	15.0186	aromatic compound catabolic process;lipoxygenase pathway;response to oxidative stress;response to toxic substance	acyl-L-homoserine-lactone lactonohydrolase activity;arylesterase activity;identical protein binding;metal ion binding	extracellular region;lysosome;mitochondrion;nucleus;plasma membrane	5.18e-11	PON2	A0A0J9YXF2;A0A0J9YYG4;J3QT77;Q15165;Q15165-1;Q15165-3	Isoform of Q15165, Paraoxonase 2, isoform CRA_a;Isoform of Q15165, Serum paraoxonase/arylesterase 2;Isoform of Q15165, Serum paraoxonase/arylesterase 2;Serum paraoxonase/arylesterase 2;Isoform of Q15165, Isoform 1 of Serum paraoxonase/arylesterase 2;Isoform of Q15165, Isoform 3 of Serum paraoxonase/arylesterase 2	A0A0J9YXF2;A0A0J9YYG4;J3QT77;Q15165;Q15165-1;Q15165-3	A0A0J9YXF2_HUMAN;A0A0J9YYG4_HUMAN;J3QT77_HUMAN;PON2_HUMAN;PON2_HUMAN;PON2_HUMAN	A0A0J9YXF2;A0A0J9YYG4;J3QT77;Q15165;Q15165-1;Q15165-3
14.2359	14.9005	14.3169	14.2767	14.2815	14.4201	14.3653	14.4185	14.3954	14.3302	14.4021	14.3163	14.5385	14.6079	14.6259	14.6918	14.796	14.9514	14.9374	15.2643	15.5854	15.3604	15.4464	aggrephagy;early endosome to late endosome transport;mitochondrion organization;negative regulation of phosphatase activity;protein stabilization;regulation of phosphatidylinositol 3-kinase activity;ubiquitin-dependent protein catabolic process	K63-linked polyubiquitin modification-dependent protein binding;phosphatidylinositol 3-kinase regulator activity;protein binding	autophagosome membrane;cytosol;early endosome membrane;endoplasmic reticulum membrane;extrinsic component of endosome membrane;Golgi apparatus;late endosome membrane;lysosomal membrane;mitochondrion	2.86e-06	WDR81	A0A0J9YXM6;Q562E7	Isoform of Q562E7, WD repeat-containing protein 81;WD repeat-containing protein 81	A0A0J9YXM6;Q562E7	A0A0J9YXM6_HUMAN;WDR81_HUMAN	A0A0J9YXM6;Q562E7
NaN	NaN	NaN	NaN	NaN	NaN	NaN	NaN	NaN	NaN	NaN	NaN	11.8261	14.5086	NaN	NaN	14.2391	14.6537	15.9928	17.6244	16.4863	18.0361	17.7197			cytosol;intracellular membrane-bounded organelle;lipid droplet;plasma membrane	1.48e-10	PLIN4	A0A0J9YXN7;Q96Q06;Q96Q06-2	Isoform of Q96Q06, Perilipin-4;Perilipin-4;Isoform of Q96Q06, Isoform 2 of Perilipin-4	A0A0J9YXN7;Q96Q06;Q96Q06-2	A0A0J9YXN7_HUMAN;PLIN4_HUMAN;PLIN4_HUMAN	A0A0J9YXN7;Q96Q06;Q96Q06-2
14.0324	13.1614	13.216	14.2089	14.7567	14.7454	14.6596	14.7028	14.3313	14.3162	14.3823	14.3026	14.2087	13.2383	12.9986	12.7742	12.9939	13.3176	12.9044	12.0534	12.74	12.2591	NaN	defense response to virus;detection of virus;innate immune response;L-serine biosynthetic process;myelination;phosphatidylserine metabolic process;phospholipid biosynthetic process;positive regulation of CDP-diacylglycerol-serine O-phosphatidyltransferase activity;positive regulation of serine C-palmitoyltransferase activity;sphingolipid metabolic process;viral process		extracellular exosome;Golgi apparatus;integral component of membrane;myelin sheath;perinuclear region of cytoplasm;plasma membrane	7.93e-06	SERINC5	A0A0J9YYI4;Q86VE9;Q86VE9-2;Q86VE9-3;Q86VE9-4	Isoform of Q86VE9, Serine incorporator 5;Serine incorporator 5;Isoform of Q86VE9, Isoform 2 of Serine incorporator 5;Isoform of Q86VE9, Isoform 3 of Serine incorporator 5;Isoform of Q86VE9, Isoform 4 of Serine incorporator 5	A0A0J9YYI4;Q86VE9;Q86VE9-2;Q86VE9-3;Q86VE9-4	A0A0J9YYI4_HUMAN;SERC5_HUMAN;SERC5_HUMAN;SERC5_HUMAN;SERC5_HUMAN	A0A0J9YYI4;Q86VE9;Q86VE9-2;Q86VE9-3;Q86VE9-4
19.5996	19.5495	19.5922	19.5134	19.488	19.5151	19.6745	19.6749	19.4978	19.5361	19.4835	19.5511	19.4548	19.2816	19.5669	19.5723	19.1553	19.3833	18.9752	18.7388	18.8967	18.7608	18.5975	activation of innate immune response;heart valve development;innate immune response;posttranscriptional regulation of gene expression;ventricular septum development	identical protein binding;miRNA binding;protein binding;RNA binding;structural molecule activity;zinc ion binding	membrane;nuclear inner membrane;nuclear matrix	5.46e-11	MATR3	A0A0R4J2E8;P43243	Isoform of P43243, Matrin-3;Matrin-3	A0A0R4J2E8;P43243	A0A0R4J2E8_HUMAN;MATR3_HUMAN	A0A0R4J2E8;P43243
13.4742	13.6413	13.4101	13.2091	13.6245	13.5175	13.4244	13.4079	13.819	13.4143	13.6531	13.5137	13.4223	13.7746	13.7597	12.5741	13.1692	13.5039	13.6153	9.4497	NaN	13.4248	NaN			cell surface;integral component of membrane	3.38e-05	CLDND1	A0A0R4J2F2;D6R9S8;D6RA76;D6RC11;D6RCE6;D6RCR8;D6RDI6;D6RDP6;D6RDY1;D6RFX6;D6RHU6;D6RIU2;Q9NY35;Q9NY35-2	Isoform of Q9NY35, Claudin domain-containing protein 1;Isoform of Q9NY35, Claudin domain-containing protein 1 (Fragment);Isoform of Q9NY35, Claudin domain-containing protein 1 (Fragment);Isoform of Q9NY35, Claudin domain-containing protein 1;Isoform of Q9NY35, Claudin domain-containing protein 1 (Fragment);Isoform of Q9NY35, Claudin domain-containing protein 1 (Fragment);Isoform of Q9NY35, Claudi…	A0A0R4J2F2;D6R9S8;D6RA76;D6RC11;D6RCE6;D6RCR8;D6RDI6;D6RDP6;D6RDY1;D6RFX6;D6RHU6;D6RIU2;Q9NY35;Q9NY35-2	A0A0R4J2F2_HUMAN;D6R9S8_HUMAN;D6RA76_HUMAN;D6RC11_HUMAN;D6RCE6_HUMAN;D6RCR8_HUMAN;D6RDI6_HUMAN;D6RDP6_HUMAN;D6RDY1_HUMAN;D6RFX6_HUMAN;D6RHU6_HUMAN;D6RIU2_HUMAN;CLDN1_HUMAN;CLDN1_HUMAN	A0A0R4J2F2;D6R9S8;D6RA76;D6RC11;D6RCE6;D6RCR8;D6RDI6;D6RDP6;D6RDY1;D6RFX6;D6RHU6;D6RIU2;Q9NY35;Q9NY35-2
13.3508	13.1245	13.4962	13.3388	13.566	13.3824	13.3915	13.6299	13.278	13.4547	13.3237	13.1085	13.5125	13.2892	12.9207	13.8509	13.3652	13.2876	14.1597	13.8803	14.2828	13.3237	13.3801		molecular_function;protein binding	nucleus	2.46e-05	IFRD2	A0A0R4J2F6;Q12894;Q12894-2	Isoform of Q12894, Interferon-related developmental regulator 2;Interferon-related developmental regulator 2;Isoform of Q12894, Isoform 2 of Interferon-related developmental regulator 2	A0A0R4J2F6;Q12894;Q12894-2	A0A0R4J2F6_HUMAN;IFRD2_HUMAN;IFRD2_HUMAN	A0A0R4J2F6;Q12894;Q12894-2
14.405	14.0851	14.1355	14.3342	15.8142	15.8536	15.684	15.8065	16.846	16.8305	16.938	16.5246	16.647	17.0921	16.819	17.206	17.4286	17.8438	17.9579	18.183	18.1504	18.2342	18.4371	lipid catabolic process;low-density lipoprotein particle clearance	sterol esterase activity	endoplasmic reticulum membrane;integral component of membrane;membrane	5.18e-11	NCEH1	A0A0R4J2G3;Q6PIU2	Isoform of Q6PIU2, Arylacetamide deacetylase-like 1;Neutral cholesterol ester hydrolase 1	A0A0R4J2G3;Q6PIU2	A0A0R4J2G3_HUMAN;NCEH1_HUMAN	A0A0R4J2G3;Q6PIU2
14.4716	14.6807	14.139	14.9931	15.0481	15.1471	14.2977	14.287	15.3949	15.4332	15.3564	15.0321	15.3205	14.4214	15.3154	14.8659	15.2211	15.3633	15.4344	15.0569	15.1504	15.1412	15.5874	cellular macromolecule catabolic process;cholesterol metabolic process;ganglioside metabolic process;glycosaminoglycan metabolic process;locomotion involved in locomotory behavior;lysosomal lumen acidification;lysosome organization;positive regulation of proteolysis;protein catabolic process;visual perception	protein binding;protein homodimerization activity	endoplasmic reticulum;endoplasmic reticulum lumen;endoplasmic reticulum membrane;integral component of membrane;membrane	5.18e-06	CLN6	A0A0S2Z5D0;A0A1B0GTU6;H3BUV4;Q9NWW5;Q9NWW5-2	Isoform of Q9NWW5, Ceroid-lipofuscinosis neuronal 6 late infantile variant isoform 2;Isoform of Q9NWW5, Ceroid-lipofuscinosis neuronal protein 6 (Fragment);Isoform of Q9NWW5, Ceroid-lipofuscinosis neuronal protein 6;Ceroid-lipofuscinosis neuronal protein 6;Isoform of Q9NWW5, Isoform 2 of Ceroid-lipofuscinosis neuronal protein 6	A0A0S2Z5D0;A0A1B0GTU6;H3BUV4;Q9NWW5;Q9NWW5-2	A0A0S2Z5D0_HUMAN;A0A1B0GTU6_HUMAN;H3BUV4_HUMAN;CLN6_HUMAN;CLN6_HUMAN	A0A0S2Z5D0;A0A1B0GTU6;H3BUV4;Q9NWW5;Q9NWW5-2
14.4208	14.9352	14.4568	14.4489	14.0807	14.2123	14.1015	14.2837	14.2629	14.2624	13.8486	14.1137	14.2101	14.0933	13.9896	13.8822	14.1301	13.8897	14.6186	16.5261	16.4589	16.4845	16.5073				1.08e-08	EIF4G3	A0A0U1RQK7	Isoform of O43432, Eukaryotic translation initiation factor 4 gamma 3	A0A0U1RQK7	A0A0U1RQK7_HUMAN	A0A0U1RQK7
14.3841	14.4498	14.3322	14.2902	14.2389	14.2999	14.3828	14.3823	14.2662	14.2787	14.1701	14.3461	14.3058	13.9473	14.2383	14.3276	13.9284	14.3011	14.0897	13.7963	13.2247	13.7705	14.2109				1.6e-08	SMARCB1	A0A0U1RQQ2	Isoform of Q12824, SWI/SNF-related matrix-associated actin-dependent regulator of chromatin subfamily B member 1 (Fragment)	A0A0U1RQQ2	A0A0U1RQQ2_HUMAN	A0A0U1RQQ2
13.707	13.8449	12.8469	13.9213	13.8463	13.7775	13.8609	13.6238	13.6839	13.8543	13.7841	13.9275	14.0247	13.7209	13.5745	NaN	13.6224	13.9022	NaN	NaN	NaN	NaN	NaN	endocytosis;peptidyl-serine phosphorylation;peptidyl-threonine phosphorylation;positive regulation of canonical Wnt signaling pathway;Wnt signaling pathway	ATP binding;protein binding;protein serine/threonine kinase activity	cytoplasm;cytosol;nucleus;plasma membrane	0.00150269	CSNK1G1	A0A0U1RQT7;A0A0U1RQY7;Q8IXA3;Q9HCP0;Q9HCP0-2;U3KQA5;U3KQB3	Isoform of Q9HCP0, Casein kinase I isoform gamma-1;Isoform of Q9HCP0, Casein kinase I isoform gamma-1;Isoform of Q9HCP0, Casein kinase I gamma 1 isoform;Casein kinase I isoform gamma-1;Isoform of Q9HCP0, Isoform 1S of Casein kinase I isoform gamma-1;Isoform of Q9HCP0, Casein kinase I isoform gamma-1;Isoform of Q9HCP0, Casein kinase I isoform gamma-1	A0A0U1RQT7;A0A0U1RQY7;Q8IXA3;Q9HCP0;Q9HCP0-2;U3KQA5;U3KQB3	A0A0U1RQT7_HUMAN;A0A0U1RQY7_HUMAN;Q8IXA3_HUMAN;KC1G1_HUMAN;KC1G1_HUMAN;U3KQA5_HUMAN;U3KQB3_HUMAN	A0A0U1RQT7;A0A0U1RQY7;Q8IXA3;Q9HCP0;Q9HCP0-2;U3KQA5;U3KQB3
14.0992	14.1963	14.0989	14.161	14.1545	14.4606	13.7533	13.695	13.6688	13.6426	13.7449	14.5895	13.8762	14.3007	14.1876	14.5899	14.2409	14.1383	13.8014	13.7945	13.4038	13.0058	12.2605	diapedesis;homotypic cell-cell adhesion;positive regulation of neutrophil extravasation;positive regulation of T cell extravasation;T cell extravasation	protein binding	cell surface;cell-cell adherens junction;focal adhesion;integral component of plasma membrane	8.8e-08	CD99L2	A0A0U1RQT8;Q8TCZ2;Q8TCZ2-2;Q8TCZ2-3;Q8TCZ2-5	Isoform of Q8TCZ2, CD99 antigen-like protein 2 (Fragment);CD99 antigen-like protein 2;Isoform of Q8TCZ2, Isoform 2 of CD99 antigen-like protein 2;Isoform of Q8TCZ2, Isoform 3 of CD99 antigen-like protein 2;Isoform of Q8TCZ2, Isoform 5 of CD99 antigen-like protein 2	A0A0U1RQT8;Q8TCZ2;Q8TCZ2-2;Q8TCZ2-3;Q8TCZ2-5	A0A0U1RQT8_HUMAN;C99L2_HUMAN;C99L2_HUMAN;C99L2_HUMAN;C99L2_HUMAN	A0A0U1RQT8;Q8TCZ2;Q8TCZ2-2;Q8TCZ2-3;Q8TCZ2-5
14.0922	13.6727	13.3818	13.9155	14.0676	14.264	14.2433	13.7702	13.8507	14.0211	14.0591	14.0611	13.7864	13.5034	13.6554	14.5028	12.9916	12.1241	NaN	NaN	NaN	NaN	NaN				1.98e-06	ERVK3-1	A0A0U1RQV1;B3KNS4	Endogenous retrovirus group K3 member 1 (Fragment);Isoform of A0A0U1RQV1, Endogenous retrovirus group K3 member 1	A0A0U1RQV1;B3KNS4	A0A0U1RQV1_HUMAN;B3KNS4_HUMAN	A0A0U1RQV1;B3KNS4
12.7555	12.916	13.3829	12.4855	NaN	NaN	10.7067	NaN	NaN	NaN	NaN	NaN	10.5561	NaN	NaN	NaN	9.5541	NaN	NaN	NaN	NaN	NaN	NaN	cell surface receptor signaling pathway;cellular response to DNA damage stimulus;cellular response to epidermal growth factor stimulus;cellular response to nerve growth factor stimulus;cellular response to oxygen-glucose deprivation;cellular response to platelet-derived growth factor stimulus;cytokine-mediated signaling pathway;entry of bacterium into host cell;epidermal growth factor receptor si…	cadherin binding;calcium ion binding;ephrin receptor binding;epidermal growth factor receptor binding;phosphatidylinositol 3-kinase regulatory subunit binding;phosphotyrosine residue binding;protein binding;receptor tyrosine kinase binding;SH3 domain binding;ubiquitin protein ligase activity;ubiquitin-protein transferase activity	cilium;cytosol;flotillin complex;focal adhesion;Golgi apparatus;growth cone;mast cell granule;membrane raft;perinuclear region of cytoplasm;plasma membrane	3.99e-05	CBL	A0A0U1RQX8;A0A1B0GW38;P22681	Isoform of P22681, E3 ubiquitin-protein ligase CBL;Isoform of P22681, E3 ubiquitin-protein ligase CBL (Fragment);E3 ubiquitin-protein ligase CBL	A0A0U1RQX8;A0A1B0GW38;P22681	A0A0U1RQX8_HUMAN;A0A1B0GW38_HUMAN;CBL_HUMAN	A0A0U1RQX8;A0A1B0GW38;P22681
13.9463	13.8798	14.2818	13.7821	13.8937	14.5173	13.6142	13.8515	14.237	14.1374	14.1383	13.7551	13.7569	13.8497	13.4745	13.7538	13.636	13.8891	15.2957	14.5263	14.6518	14.2037	14.1729	autophagosome assembly;autophagy;autophagy of mitochondrion;cellular response to starvation;protein lipidation;protein localization to phagophore assembly site	phosphatidylinositol phosphate binding;phosphatidylinositol-3,5-bisphosphate binding;phosphatidylinositol-3-phosphate binding;protein binding;protein kinase binding	cytosol;extrinsic component of membrane;phagophore assembly site;phagophore assembly site membrane	8.07e-08	WDR45	A0A0U1RR06;Q9Y484;Q9Y484-3	Isoform of Q9Y484, WD repeat domain phosphoinositide-interacting protein 4;WD repeat domain phosphoinositide-interacting protein 4;Isoform of Q9Y484, Isoform 3 of WD repeat domain phosphoinositide-interacting protein 4	A0A0U1RR06;Q9Y484;Q9Y484-3	A0A0U1RR06_HUMAN;WIPI4_HUMAN;WIPI4_HUMAN	A0A0U1RR06;Q9Y484;Q9Y484-3
24.1002	23.7891	24.3285	24.0029	24.0773	24.092	23.9093	24.1694	24.527	24.8775	24.4048	24.7575	24.6829	25.2445	25.3468	25.4466	25.485	26.2091	26.0729	26.2618	26.2305	26.4931	26.7068	biological_process;chromatin organization;negative regulation of cell population proliferation;nucleosome disassembly;UV-damage excision repair	DNA binding;enzyme binding;molecular_function;protein binding;protein heterodimerization activity	extracellular exosome;nuclear chromatin;nuclear nucleosome;nucleoplasm;nucleosome;nucleus	5.4e-11	hCG_2039566;;HIST1H2AB;HIST1H2AG;HIST1H2AD;HIST3H2A;HIST1H2AC;HIST1H2AH;HIST1H2AJ	A0A0U1RR32;A0A0U1RRH7;P04908;P0C0S8;P20671;Q7L7L0;Q93077;Q96KK5;Q99878	Isoform of A0A0U1RRH7, Histone H2A;Histone H2A;Histone H2A type 1-B/E;Histone H2A type 1;Histone H2A type 1-D;Histone H2A type 3;Histone H2A type 1-C;Histone H2A type 1-H;Histone H2A type 1-J	A0A0U1RR32;A0A0U1RRH7;P04908;P0C0S8;P20671;Q7L7L0;Q93077;Q96KK5;Q99878	A0A0U1RR32_HUMAN;A0A0U1RRH7_HUMAN;H2A1B_HUMAN;H2A1_HUMAN;H2A1D_HUMAN;H2A3_HUMAN;H2A1C_HUMAN;H2A1H_HUMAN;H2A1J_HUMAN	A0A0U1RR32;A0A0U1RRH7;P04908;P0C0S8;P20671;Q7L7L0;Q93077;Q96KK5;Q99878
13.2975	13.3066	13.7059	13.2454	13.4426	13.5201	13.7571	13.7932	13.964	13.895	14.043	13.6842	13.8864	13.7689	13.4778	13.1603	13.9075	13.7623	13.9175	12.7228	13.1068	13.0958	NaN	cell division;mitotic nuclear envelope reassembly;nuclear envelope organization		endoplasmic reticulum membrane;integral component of membrane;microtubule	4.78e-05	REEP3	A0A0U1RR85;Q6NUK4;Q6NUK4-2	Isoform of Q6NUK4, Receptor expression-enhancing protein (Fragment);Receptor expression-enhancing protein 3;Isoform of Q6NUK4, Isoform 2 of Receptor expression-enhancing protein 3	A0A0U1RR85;Q6NUK4;Q6NUK4-2	A0A0U1RR85_HUMAN;REEP3_HUMAN;REEP3_HUMAN	A0A0U1RR85;Q6NUK4;Q6NUK4-2
13.7189	13.631	NaN	13.5387	13.2508	13.567	12.9695	13.6483	13.0427	13.8124	13.8816	13.9156	13.7041	13.7549	13.5328	13.8643	13.7418	13.7195	14.151	NaN	NaN	NaN	NaN		RNA binding	nucleus	0.00242115	R3HDM2	A0A0U1RRA6;B5MCG9;Q9Y2K5;Q9Y2K5-2;Q9Y2K5-3	Isoform of Q9Y2K5, R3H domain-containing protein 2;Isoform of Q9Y2K5, R3H domain-containing protein 2;R3H domain-containing protein 2;Isoform of Q9Y2K5, Isoform 2 of R3H domain-containing protein 2;Isoform of Q9Y2K5, Isoform 3 of R3H domain-containing protein 2	A0A0U1RRA6;B5MCG9;Q9Y2K5;Q9Y2K5-2;Q9Y2K5-3	A0A0U1RRA6_HUMAN;B5MCG9_HUMAN;R3HD2_HUMAN;R3HD2_HUMAN;R3HD2_HUMAN	A0A0U1RRA6;B5MCG9;Q9Y2K5;Q9Y2K5-2;Q9Y2K5-3
11.18	10.6639	12.2682	12.0752	11.8854	10.7098	11.1707	11.9957	12.4337	12.1512	12.0094	11.7435	10.928	10.8745	12.1037	9.9108	10.6812	NaN	NaN	NaN	NaN	NaN	NaN	7-methylguanosine mRNA capping;cap1 mRNA methylation;cap2 mRNA methylation	mRNA (nucleoside-2'-O-)-methyltransferase activity	cytoplasm;nucleus	0.000236384	CMTR2	A0A0U1RRB3;Q8IYT2	Isoform of Q8IYT2, Cap-specific mRNA (nucleoside-2'-O-)-methyltransferase 2;Cap-specific mRNA (nucleoside-2'-O-)-methyltransferase 2	A0A0U1RRB3;Q8IYT2	A0A0U1RRB3_HUMAN;CMTR2_HUMAN	A0A0U1RRB3;Q8IYT2
16.401	15.5652	15.983	17.0781	16.9898	16.5016	16.2865	15.7057	16.4158	15.494	15.4664	16.9632	16.5417	16.5244	16.4779	16.3416	16.3829	16.3967	16.1293	16.2976	16.41	16.6832	16.7708	exocytosis;Golgi to plasma membrane transport;protein transport;vesicle docking involved in exocytosis	protein binding	exocyst;membrane	9.55e-07	EXOC6B	A0A0U1RRB6;Q9Y2D4	Isoform of Q9Y2D4, Exocyst complex component;Exocyst complex component 6B	A0A0U1RRB6;Q9Y2D4	A0A0U1RRB6_HUMAN;EXC6B_HUMAN	A0A0U1RRB6;Q9Y2D4
14.0059	12.084	13.128	13.0056	13.0417	13.5724	12.8283	13.634	13.3962	NaN	13.1404	13.2999	12.7635	13.0206	12.5816	12.7064	13.1434	NaN	NaN	NaN	NaN	NaN	NaN	dephosphorylation;negative regulation of signal transduction;negative regulation of T cell receptor signaling pathway	phosphatase activity;protein binding	cytosol;extracellular exosome;Golgi apparatus;nucleoplasm	0.000646856	UBASH3A	A0A0U1RRC9;P57075;P57075-2;P57075-3	Isoform of P57075, Ubiquitin-associated and SH3 domain-containing protein A;Ubiquitin-associated and SH3 domain-containing protein A;Isoform of P57075, Isoform 2 of Ubiquitin-associated and SH3 domain-containing protein A;Isoform of P57075, Isoform 3 of Ubiquitin-associated and SH3 domain-containing protein A	A0A0U1RRC9;P57075;P57075-2;P57075-3	A0A0U1RRC9_HUMAN;UBS3A_HUMAN;UBS3A_HUMAN;UBS3A_HUMAN	A0A0U1RRC9;P57075;P57075-2;P57075-3
13.9039	13.8088	13.7342	13.7633	13.7255	13.6708	13.8121	14.0431	13.7833	13.8657	13.6417	13.7976	13.8175	13.6735	13.5565	13.8246	13.7865	13.9359	14.0408	14.0322	13.8852	14.057	13.0929				1.1e-06	PHF14	A0A0U1RRH6	Isoform of O94880, PHD finger protein 14	A0A0U1RRH6	A0A0U1RRH6_HUMAN	A0A0U1RRH6
15.3558	14.9078	15.0986	15.1165	15.2528	15.0295	15.1772	15.2624	14.6125	14.8945	14.8144	15.1908	15.0916	14.4324	14.6348	16.9033	14.9769	14.7557	15.3195	14.6194	14.5225	15.3805	15.5666	calcium import into the mitochondrion;calcium ion import;defense response;mitochondrial calcium ion homeostasis;mitochondrial calcium ion transmembrane transport;positive regulation of mitochondrial calcium ion concentration;protein homooligomerization;regulation of cellular hyperosmotic salinity response	calcium ion binding;identical protein binding;protein binding;protein heterodimerization activity	calcium channel complex;integral component of mitochondrial membrane;intracellular;mitochondrial inner membrane;mitochondrial intermembrane space;mitochondrion;uniplex complex	7.65e-08	MICU1	A0A0U1RRK1;A0A286YF11;F6XEV2;Q9BPX6;Q9BPX6-2;Q9BPX6-3	Isoform of Q9BPX6, Calcium uptake protein 1, mitochondrial;Isoform of Q9BPX6, Calcium uptake protein 1, mitochondrial;Isoform of Q9BPX6, Calcium uptake protein 1, mitochondrial;Calcium uptake protein 1, mitochondrial;Isoform of Q9BPX6, Isoform 2 of Calcium uptake protein 1, mitochondrial;Isoform of Q9BPX6, Isoform 3 of Calcium uptake protein 1, mitochondrial	A0A0U1RRK1;A0A286YF11;F6XEV2;Q9BPX6;Q9BPX6-2;Q9BPX6-3	A0A0U1RRK1_HUMAN;A0A286YF11_HUMAN;F6XEV2_HUMAN;MICU1_HUMAN;MICU1_HUMAN;MICU1_HUMAN	A0A0U1RRK1;A0A286YF11;F6XEV2;Q9BPX6;Q9BPX6-2;Q9BPX6-3
15.8884	16.0949	16.2392	15.8277	15.2328	15.1115	15.1258	15.0983	14.9363	15.0942	15.1441	15.1287	15.037	14.9588	14.9965	15.1842	15.2578	15.0051	15.2079	15.6888	15.4433	15.0633	15.9861	cell differentiation;negative regulation of T cell receptor signaling pathway;positive regulation of transcription by RNA polymerase II;positive regulation of transcription, DNA-templated;regulation of B cell receptor signaling pathway;regulation of cytokine production;regulation of cytokine-mediated signaling pathway;regulation of transcription by RNA polymerase II	DNA-binding transcription activator activity, RNA polymerase II-specific;DNA-binding transcription factor activity;DNA-binding transcription factor activity, RNA polymerase II-specific;protein binding;RNA polymerase II proximal promoter sequence-specific DNA binding	nucleoplasm;nucleus	5.18e-11	ELF1	A0A0U1RRL5;P32519;P32519-2	Isoform of P32519, ETS-related transcription factor Elf-1 (Fragment);ETS-related transcription factor Elf-1;Isoform of P32519, Isoform 2 of ETS-related transcription factor Elf-1	A0A0U1RRL5;P32519;P32519-2	A0A0U1RRL5_HUMAN;ELF1_HUMAN;ELF1_HUMAN	A0A0U1RRL5;P32519;P32519-2
13.9378	14.648	14.5495	14.0992	13.8701	13.7371	14.2951	14.3242	14.5791	14.5261	14.5793	14.4253	13.7862	13.6648	13.8839	14.1307	14.2872	14.1627	14.4339	14.486	14.872	15.0019	NaN				7.55e-05	MMP24OS	A0A0U1RRL7	Protein MMP24OS	A0A0U1RRL7	MMPOS_HUMAN	A0A0U1RRL7
14.3533	14.6044	14.1898	14.4563	14.2883	14.3074	14.5341	14.6359	14.3611	14.3321	14.363	14.284	14.2472	14.4268	14.4129	14.2524	14.2778	14.1149	14.1215	14.378	14.4606	14.4379	16.7609	ATP-dependent chromatin remodeling;negative regulation of transcription by RNA polymerase II	DNA-binding transcription factor activity, RNA polymerase II-specific;nucleosomal DNA binding;protein binding;RNA polymerase II distal enhancer sequence-specific DNA binding;RNA polymerase II proximal promoter sequence-specific DNA binding;zinc ion binding	nuclear chromatin;nuclear speck;nucleoplasm;NuRD complex;protein-containing complex	1.08e-10	GATAD2B	A0A0U1RRM1;Q8WXI9	Isoform of Q8WXI9, Transcriptional repressor p66-beta;Transcriptional repressor p66-beta	A0A0U1RRM1;Q8WXI9	A0A0U1RRM1_HUMAN;P66B_HUMAN	A0A0U1RRM1;Q8WXI9
13.2984	12.9176	13.1092	12.7579	13.3665	13.2019	13.0925	13.2007	13.359	13.6871	13.3629	12.9597	13.1092	13.6425	13.4639	13.8607	13.6303	13.2103	13.3938	13.4381	13.5781	13.0191	12.968				0.000434304	PTBP1	A0A0U1RRM4	Isoform of P26599, Polypyrimidine tract-binding protein 1	A0A0U1RRM4	A0A0U1RRM4_HUMAN	A0A0U1RRM4
16.6023	16.4801	16.5707	16.5688	16.5598	16.5275	16.4933	16.7288	16.5389	16.5116	16.5568	16.523	16.5591	16.5612	16.7371	16.6211	16.5912	16.559	16.7844	16.5721	16.7339	16.5296	16.6547				2.93e-10	NELFB	A0A0X1KG71	Isoform of Q8WX92, Negative elongation factor B	A0A0X1KG71	A0A0X1KG71_HUMAN	A0A0X1KG71
15.0385	16.1546	15.9485	14.9508	12.601	11.9293	12.7451	12.6065	12.0411	11.7565	11.5637	12.1957	11.7597	NaN	NaN	NaN	NaN	NaN	NaN	NaN	NaN	12.8737	NaN	adaptive immune response;antigen processing and presentation of exogenous peptide antigen via MHC class II;cellular response to interferon-gamma;immune response;interferon-gamma-mediated signaling pathway;positive regulation of interferon-gamma production;positive regulation of T cell activation;positive regulation of T cell proliferation;T cell receptor signaling pathway	MHC class II receptor activity;peptide antigen binding	cell surface;clathrin-coated endocytic vesicle membrane;endocytic vesicle membrane;endosome membrane;ER to Golgi transport vesicle membrane;Golgi membrane;integral component of lumenal side of endoplasmic reticulum membrane;integral component of plasma membrane;intracellular membrane-bounded organelle;lysosomal membrane;MHC class II protein complex;plasma membrane;trans-Golgi network membrane;tra…	9.42e-11	HLA-DPA1	A0A140T8Z9;A0A140T900;A0A140T909;A0A140T914;A0A140T980;A0A140T9D6;A0A140T9F8;A0A140T9H1;A0A140T9J4;A0A140T9R4;A0A140T9U1;A0A140T9U4;A0A140T9Y8;A0A140T9Y9;J3KQ99;P20036	Isoform of P20036, HLA class II histocompatibility antigen, DP alpha 1 chain (Fragment);Isoform of P20036, HLA class II histocompatibility antigen, DP alpha 1 chain (Fragment);Isoform of P20036, HLA class II histocompatibility antigen, DP alpha 1 chain (Fragment);Isoform of P20036, HLA class II histocompatibility antigen, DP alpha 1 chain (Fragment);Isoform of P20036, HLA class II histocompatibil…	A0A140T8Z9;A0A140T900;A0A140T909;A0A140T914;A0A140T980;A0A140T9D6;A0A140T9F8;A0A140T9H1;A0A140T9J4;A0A140T9R4;A0A140T9U1;A0A140T9U4;A0A140T9Y8;A0A140T9Y9;J3KQ99;P20036	A0A140T8Z9_HUMAN;A0A140T900_HUMAN;A0A140T909_HUMAN;A0A140T914_HUMAN;A0A140T980_HUMAN;A0A140T9D6_HUMAN;A0A140T9F8_HUMAN;A0A140T9H1_HUMAN;A0A140T9J4_HUMAN;A0A140T9R4_HUMAN;A0A140T9U1_HUMAN;A0A140T9U4_HUMAN;A0A140T9Y8_HUMAN;A0A140T9Y9_HUMAN;J3KQ99_HUMAN;DPA1_HUMAN	A0A140T8Z9;A0A140T900;A0A140T909;A0A140T914;A0A140T980;A0A140T9D6;A0A140T9F8;A0A140T9H1;A0A140T9J4;A0A140T9R4;A0A140T9U1;A0A140T9U4;A0A140T9Y8;A0A140T9Y9;J3KQ99;P20036
14.1472	15.4903	15.164	14.1648	11.8827	11.8923	12.7846	12.2372	NaN	11.4758	NaN	11.736	12.23	NaN	NaN	NaN	NaN	NaN	NaN	NaN	NaN	NaN	NaN				2.57e-10	HLA-DPB1	A0A140T915;A0A140T9Y2;A0A182DWE9	Isoform of P04440, HLA class II histocompatibility antigen, DP beta 1 chain (Fragment);Isoform of P04440, HLA class II histocompatibility antigen, DP beta 1 chain (Fragment);Isoform of P04440, HLA class II histocompatibility antigen, DP beta 1 chain	A0A140T915;A0A140T9Y2;A0A182DWE9	A0A140T915_HUMAN;A0A140T9Y2_HUMAN;A0A182DWE9_HUMAN	A0A140T915;A0A140T9Y2;A0A182DWE9
14.0535	14.5797	15.1386	14.6293	13.7714	NaN	11.2937	13.3646	NaN	NaN	12.1239	12.832	10.7247	NaN	11.9696	NaN	NaN	NaN	NaN	NaN	NaN	NaN	NaN	adaptive immune response;antigen processing and presentation of exogenous peptide antigen via MHC class II;interferon-gamma-mediated signaling pathway;positive regulation of interferon-gamma production;positive regulation of T cell activation;positive regulation of T cell proliferation;T cell receptor signaling pathway	peptide antigen binding	cell surface;clathrin-coated endocytic vesicle membrane;endocytic vesicle membrane;endosome membrane;ER to Golgi transport vesicle membrane;Golgi membrane;integral component of lumenal side of endoplasmic reticulum membrane;lysosomal membrane;membrane;MHC class II protein complex;plasma membrane;trans-Golgi network membrane;transport vesicle membrane	0.00019472	HLA-DPB1	A0A140T976;A0A140T9I3;A0A140T9P1;A0A140T9Y0;H0Y5P2;H0Y7G7;P04440	Isoform of P04440, HLA class II histocompatibility antigen, DP beta 1 chain (Fragment);Isoform of P04440, HLA class II histocompatibility antigen, DP beta 1 chain (Fragment);Isoform of P04440, HLA class II histocompatibility antigen, DP beta 1 chain (Fragment);Isoform of P04440, HLA class II histocompatibility antigen, DP beta 1 chain (Fragment);Isoform of P04440, HLA class II histocompatibility …	A0A140T976;A0A140T9I3;A0A140T9P1;A0A140T9Y0;H0Y5P2;H0Y7G7;P04440	A0A140T976_HUMAN;A0A140T9I3_HUMAN;A0A140T9P1_HUMAN;A0A140T9Y0_HUMAN;H0Y5P2_HUMAN;H0Y7G7_HUMAN;DPB1_HUMAN	A0A140T976;A0A140T9I3;A0A140T9P1;A0A140T9Y0;H0Y5P2;H0Y7G7;P04440
13.8087	15.3463	14.2974	14.0595	13.4039	13.5027	13.8534	13.7574	13.5357	13.3221	13.5405	13.4849	13.8453	13.5121	13.4865	13.6522	13.6435	13.5665	13.5928	13.0404	13.0067	13.4342	13.2472	adaptive immune response;antigen processing and presentation of endogenous peptide antigen via MHC class I;antigen processing and presentation of exogenous peptide antigen via MHC class I, TAP-dependent;antigen processing and presentation of peptide antigen via MHC class I;cytosol to endoplasmic reticulum transport;defense response;ion transmembrane transport;peptide transport;protein transport;v…	ADP binding;ATP binding;ATPase activity;ATPase-coupled peptide antigen transmembrane transporter activity;ATPase-coupled peptide transmembrane transporter activity;ATPase-coupled transmembrane transporter activity;MHC class I protein binding;MHC class Ib protein binding;peptide antigen binding;peptide transmembrane transporter activity;protein binding;protein homodimerization activity;TAP1 bindin…	endoplasmic reticulum;endoplasmic reticulum membrane;endoplasmic reticulum-Golgi intermediate compartment membrane;integral component of endoplasmic reticulum membrane;integral component of membrane;membrane;MHC class I peptide loading complex;microtubule organizing center;phagocytic vesicle membrane;TAP complex	6.45e-09	TAP1	A0A140T9T7;Q03518	Isoform of Q03518, Antigen peptide transporter 1;Antigen peptide transporter 1	A0A140T9T7;Q03518	A0A140T9T7_HUMAN;TAP1_HUMAN	A0A140T9T7;Q03518
14.2307	13.7136	13.0658	13.93	14.6595	14.4678	14.5478	14.4668	14.462	14.408	14.3484	14.5979	14.4346	14.4043	14.6913	14.8455	14.6006	14.6223	14.5009	14.2878	14.0512	14.1848	13.9213	cellular protein catabolic process;endoplasmic reticulum mannose trimming;ERAD pathway;ER-associated misfolded protein catabolic process;negative regulation of autophagy;protein destabilization;protein K48-linked ubiquitination;protein K63-linked ubiquitination;regulation of autophagosome assembly;response to bacterium;transmembrane transport;ubiquitin-dependent ERAD pathway;ubiquitin-dependent p…	identical protein binding;protein binding;protein-containing complex binding;ubiquitin protein ligase activity;ubiquitin-like protein conjugating enzyme binding;ubiquitin-protein transferase activity;zinc ion binding	Derlin-1 retrotranslocation complex;endoplasmic reticulum;endoplasmic reticulum membrane;endoplasmic reticulum quality control compartment;integral component of membrane;mitochondrial membrane	1.57e-09	RNF5	A0A140TA09;Q99942	Isoform of Q99942, E3 ubiquitin-protein ligase RNF5;E3 ubiquitin-protein ligase RNF5	A0A140TA09;Q99942	A0A140TA09_HUMAN;RNF5_HUMAN	A0A140TA09;Q99942
11.8791	13.0231	NaN	13.676	14.2223	14.2533	14.0674	14.108	14.1866	14.0445	14.2272	14.4952	14.7006	14.7822	14.5266	15.2372	14.8642	15.1986	14.9794	15.0826	14.9969	14.9821	14.958				8.82e-07	TNXB	A0A140TA33;A0A140TA41	Isoform of P22105, Tenascin-X;Isoform of P22105, Tenascin-X	A0A140TA33;A0A140TA41	A0A140TA33_HUMAN;A0A140TA41_HUMAN	A0A140TA33;A0A140TA41
16.0716	16.0032	15.2011	16.1069	16.3537	16.4543	16.1385	16.2064	16.35	16.2652	16.4566	15.9447	16.0795	16.1616	16.2533	16.2446	17.1666	16.406	16.3536	16.8084	16.3032	16.9682	16.7973	cristae formation		MICOS complex;mitochondrial crista junction;mitochondrial inner membrane;mitochondrion;nucleoplasm	2.83e-10	C19orf70;MIC13	A0A140TA86;Q5XKP0	Isoform of Q5XKP0, MICOS complex subunit MIC13;MICOS complex subunit MIC13	A0A140TA86;Q5XKP0	A0A140TA86_HUMAN;MIC13_HUMAN	A0A140TA86;Q5XKP0
15.7011	15.6254	15.5377	15.8203	15.9507	15.9637	15.8874	15.9405	16.0653	16.0143	15.9759	16.0521	15.984	16.051	16.2899	16.1712	16.1575	16.2926	16.23	16.4079	16.3427	16.5923	16.0057	cell redox homeostasis;cellular oxidant detoxification;cellular response to oxidative stress;electron transport chain;response to oxygen radical	electron transfer activity;flavin adenine dinucleotide binding;protein binding;thioredoxin-disulfide reductase activity	cytoplasm;cytosol;mitochondrial matrix;mitochondrion	2.8e-09	TXNRD2	A0A182DWF2;A0A182DWF3;Q9NNW7;Q9NNW7-2	Isoform of Q9NNW7, Thioredoxin reductase 2, mitochondrial;Isoform of Q9NNW7, Thioredoxin reductase 2, mitochondrial;Thioredoxin reductase 2, mitochondrial;Isoform of Q9NNW7, Isoform 2 of Thioredoxin reductase 2, mitochondrial	A0A182DWF2;A0A182DWF3;Q9NNW7;Q9NNW7-2	A0A182DWF2_HUMAN;A0A182DWF3_HUMAN;TRXR2_HUMAN;TRXR2_HUMAN	A0A182DWF2;A0A182DWF3;Q9NNW7;Q9NNW7-2
14.1584	15.0979	14.9594	14.0719	14.0369	NaN	14.5913	10.9494	NaN	NaN	NaN	NaN	12.5876	NaN	NaN	NaN	NaN	NaN	NaN	NaN	NaN	NaN	NaN				3.55e-05	HLA-DRB3	A0A182DWH4	Isoform of P79483, HLA class II histocompatibility antigen, DR beta 3 chain	A0A182DWH4	A0A182DWH4_HUMAN	A0A182DWH4
16.5513	16.5647	16.7541	16.5299	16.0838	16.0495	15.8527	15.8678	15.3953	15.329	15.3741	15.6999	15.8265	15.6409	15.3872	15.2273	15.1657	15.3451	16.0928	15.8951	16.0889	16.2806	16.1887	brain development;locomotory behavior;platelet degranulation;post-embryonic development;regulation of growth;response to oxidative stress;response to selenium ion;selenium compound metabolic process;sexual reproduction	selenium binding	extracellular exosome;extracellular region;extracellular space;platelet dense granule lumen	1.77e-10	SELENOP	A0A182DWH7;P49908	Isoform of P49908, Selenoprotein P (Fragment);Selenoprotein P	A0A182DWH7;P49908	A0A182DWH7_HUMAN;SEPP1_HUMAN	A0A182DWH7;P49908
15.4168	15.4394	15.4329	15.2755	15.2046	15.2713	15.2577	15.3584	15.1249	15.2534	15.1715	15.1165	15.1846	15.0752	14.9964	15.1053	15.1171	14.8935	14.9087	14.9935	14.5077	14.9024	14.6744	adipose tissue development;DNA dealkylation involved in DNA repair;DNA demethylation;mRNA destabilization;oxidative demethylation;oxidative single-stranded DNA demethylation;oxidative single-stranded RNA demethylation;regulation of brown fat cell differentiation;regulation of lipid storage;regulation of multicellular organism growth;regulation of respiratory system process;regulation of white fat…	DNA-N1-methyladenine dioxygenase activity;ferrous iron binding;oxidative DNA demethylase activity;oxidative RNA demethylase activity;RNA N6-methyladenosine dioxygenase activity;transferase activity;tRNA demethylase activity	cytoplasm;nuclear speck;nucleoplasm;nucleus	3.2e-09	FTO	A0A1B0GTC3;A0A1B0GVH5;Q9C0B1	Isoform of Q9C0B1, Alpha-ketoglutarate-dependent dioxygenase FTO;Isoform of Q9C0B1, Alpha-ketoglutarate-dependent dioxygenase FTO;Alpha-ketoglutarate-dependent dioxygenase FTO	A0A1B0GTC3;A0A1B0GVH5;Q9C0B1	A0A1B0GTC3_HUMAN;A0A1B0GVH5_HUMAN;FTO_HUMAN	A0A1B0GTC3;A0A1B0GVH5;Q9C0B1
14.461	15.3032	15.0192	14.4665	12.3681	11.5969	12.5013	12.3785	12.3015	11.9113	14.1678	12.0825	12.1806	NaN	11.1589	NaN	NaN	NaN	NaN	NaN	NaN	NaN	NaN	cellular aldehyde metabolic process;choline catabolic process;glycine betaine biosynthetic process from choline;lysine catabolic process;oxidation-reduction process;sensory perception of sound	aldehyde dehydrogenase (NAD) activity;betaine-aldehyde dehydrogenase activity;glyceraldehyde-3-phosphate dehydrogenase (NAD+) (non-phosphorylating) activity;L-aminoadipate-semialdehyde dehydrogenase activity;protein binding	cytosol;extracellular exosome;mitochondrial matrix;mitochondrion;nucleus	2.37e-07	ALDH7A1	A0A1B0GTG2;A0A1B0GUA1;A0A1B0GW77;A0A1B0GW82;P49419;P49419-2	Isoform of P49419, Alpha-aminoadipic semialdehyde dehydrogenase;Isoform of P49419, Alpha-aminoadipic semialdehyde dehydrogenase;Isoform of P49419, Alpha-aminoadipic semialdehyde dehydrogenase;Isoform of P49419, Alpha-aminoadipic semialdehyde dehydrogenase (Fragment);Alpha-aminoadipic semialdehyde dehydrogenase;Isoform of P49419, Isoform 2 of Alpha-aminoadipic semialdehyde dehydrogenase	A0A1B0GTG2;A0A1B0GUA1;A0A1B0GW77;A0A1B0GW82;P49419;P49419-2	A0A1B0GTG2_HUMAN;A0A1B0GUA1_HUMAN;A0A1B0GW77_HUMAN;A0A1B0GW82_HUMAN;AL7A1_HUMAN;AL7A1_HUMAN	A0A1B0GTG2;A0A1B0GUA1;A0A1B0GW77;A0A1B0GW82;P49419;P49419-2
17.3169	17.2175	17.3135	17.3656	17.4372	17.4117	17.372	17.4294	17.3731	17.4102	17.4123	17.4532	17.4674	17.751	17.3472	17.3739	17.4706	17.5396	17.6578	17.596	17.6566	17.7996	17.8595	aerobic respiration;AMP biosynthetic process;'de novo' AMP biosynthetic process;'de novo' IMP biosynthetic process;protein tetramerization;purine nucleotide biosynthetic process;purine ribonucleoside monophosphate biosynthetic process;response to hypoxia;response to muscle activity;response to nutrient;response to starvation	(S)-2-(5-amino-1-(5-phospho-D-ribosyl)imidazole-4-carboxamido)succinate AMP-lyase (fumarate-forming) activity;N6-(1,2-dicarboxyethyl)AMP AMP-lyase (fumarate-forming) activity	cytosol	5.18e-11	ADSL	A0A1B0GTJ7;A0A1B0GWJ0;P30566	Isoform of P30566, Adenylosuccinate lyase;Isoform of P30566, Adenylosuccinate lyase;Adenylosuccinate lyase	A0A1B0GTJ7;A0A1B0GWJ0;P30566	A0A1B0GTJ7_HUMAN;A0A1B0GWJ0_HUMAN;PUR8_HUMAN	A0A1B0GTJ7;A0A1B0GWJ0;P30566
13.5627	13.7576	11.8813	12.0321	13.6809	12.3653	13.7745	13.4805	NaN	13.8007	14.249	11.779	11.7455	NaN	NaN	NaN	NaN	NaN	NaN	NaN	NaN	NaN	NaN	glycine catabolic process;glycine decarboxylation via glycine cleavage system;methylation	aminomethyltransferase activity;transaminase activity	mitochondrial matrix;mitochondrion;nucleoplasm	0.0025028	AMT	A0A1B0GTM2;P48728	Isoform of P48728, Aminomethyltransferase;Aminomethyltransferase, mitochondrial	A0A1B0GTM2;P48728	A0A1B0GTM2_HUMAN;GCST_HUMAN	A0A1B0GTM2;P48728
17.269	17.8682	17.9492	17.391	16.8724	16.8512	16.8973	16.9209	16.6232	16.5892	16.6459	16.583	16.7684	16.9642	16.9099	16.6921	16.7087	16.917	17.1622	17.2214	17.1181	17.4308	17.4569	cellular response to tumor necrosis factor;ceramide biosynthetic process;ceramide catabolic process;glycosphingolipid metabolic process;keratinocyte differentiation;neutrophil degranulation;regulation of programmed necrotic cell death;regulation of steroid biosynthetic process;sphingosine biosynthetic process	ceramidase activity;hydrolase activity, acting on carbon-nitrogen (but not peptide) bonds;hydrolase activity, acting on carbon-nitrogen (but not peptide) bonds, in linear amides;N-acylsphingosine amidohydrolase activity	early endosome;endoplasmic reticulum;extracellular exosome;extracellular region;extracellular space;ficolin-1-rich granule lumen;lysosomal lumen;lysosome;nucleus;tertiary granule lumen	2.02e-10	ASAH1	A0A1B0GTM3;A0A1B0GTZ5;A0A1B0GUA4;A0A1B0GUE3;A0A1B0GUW4;A0A1B0GW68;E7EMM4;Q13510;Q13510-2	Isoform of Q13510, Acid ceramidase;Isoform of Q13510, Acid ceramidase;Isoform of Q13510, Acid ceramidase;Isoform of Q13510, Acid ceramidase;Isoform of Q13510, Acid ceramidase (Fragment);Isoform of Q13510, Acid ceramidase;Isoform of Q13510, Acid ceramidase;Acid ceramidase;Isoform of Q13510, Isoform 2 of Acid ceramidase	A0A1B0GTM3;A0A1B0GTZ5;A0A1B0GUA4;A0A1B0GUE3;A0A1B0GUW4;A0A1B0GW68;E7EMM4;Q13510;Q13510-2	A0A1B0GTM3_HUMAN;A0A1B0GTZ5_HUMAN;A0A1B0GUA4_HUMAN;A0A1B0GUE3_HUMAN;A0A1B0GUW4_HUMAN;A0A1B0GW68_HUMAN;E7EMM4_HUMAN;ASAH1_HUMAN;ASAH1_HUMAN	A0A1B0GTM3;A0A1B0GTZ5;A0A1B0GUA4;A0A1B0GUE3;A0A1B0GUW4;A0A1B0GW68;E7EMM4;Q13510;Q13510-2
15.3703	15.0777	14.8067	15.2822	16.2503	16.2759	16.1805	16.2218	16.8223	16.8395	16.7858	16.6218	16.6152	16.2663	16.4516	16.6995	16.806	16.4157	16.3451	15.8488	16.0521	15.6242	15.6401	establishment of endothelial intestinal barrier;GDP metabolic process;GMP metabolic process;hippo signaling;intestinal absorption;regulation of membrane permeability	cadherin binding;guanylate kinase activity;protein binding;protein binding, bridging;protein domain specific binding	adherens junction;bicellular tight junction;cell junction;cytosol;nucleoplasm;plasma membrane	7.73e-11	TJP2	A0A1B0GTW1;A0A2R8YDH4;Q9UDY2;Q9UDY2-3;Q9UDY2-7	Isoform of Q9UDY2, Tight junction protein ZO-2;Tight junction protein ZO-2;Tight junction protein ZO-2;Isoform of Q9UDY2, Isoform C1 of Tight junction protein ZO-2;Isoform of Q9UDY2, Isoform 7 of Tight junction protein ZO-2	A0A1B0GTW1;A0A2R8YDH4;Q9UDY2;Q9UDY2-3;Q9UDY2-7	A0A1B0GTW1_HUMAN;A0A2R8YDH4_HUMAN;ZO2_HUMAN;ZO2_HUMAN;ZO2_HUMAN	A0A1B0GTW1;A0A2R8YDH4;Q9UDY2;Q9UDY2-3;Q9UDY2-7
15.1689	15.551	15.7447	15.2451	14.6267	12.8825	14.8792	12.7307	13.0725	13.0993	14.6712	14.4724	12.8491	14.694	12.6596	12.8854	13.9123	14.5889	16.361	15.8882	16.01	17.3744	17.8201	neutrophil degranulation;single fertilization;vesicle fusion;vesicle targeting		azurophil granule membrane;chromosome;endoplasmic reticulum membrane;integral component of membrane;integral component of plasma membrane;membrane;microtubule organizing center;nuclear envelope;plasma membrane;spindle pole	3.99e-10	LRMP	A0A1B0GU45;F5H006;Q12912;Q12912-2	Isoform of Q12912, Lymphoid-restricted membrane protein;Isoform of Q12912, Lymphoid-restricted membrane protein;Lymphoid-restricted membrane protein;Isoform of Q12912, Isoform 2 of Lymphoid-restricted membrane protein	A0A1B0GU45;F5H006;Q12912;Q12912-2	A0A1B0GU45_HUMAN;F5H006_HUMAN;LRMP_HUMAN;LRMP_HUMAN	A0A1B0GU45;F5H006;Q12912;Q12912-2
14.8103	14.9352	14.9078	14.9732	15.2707	15.2871	15.2211	15.3315	15.5957	15.5962	15.5886	15.4169	15.505	15.2495	15.4417	15.507	15.532	15.4478	15.1793	14.8285	14.8721	14.6682	14.8743	cell differentiation;in utero embryonic development;mitochondrial transport;nervous system development	kinesin binding;protein binding	cytoskeleton;mitochondrion	9.49e-08	KIF1BP	A0A1B0GUA3;Q96EK5	Isoform of Q96EK5, KIF1-binding protein;KIF1-binding protein	A0A1B0GUA3;Q96EK5	A0A1B0GUA3_HUMAN;KBP_HUMAN	A0A1B0GUA3;Q96EK5
12.9742	12.8141	18.9703	12.4755	12.846	12.9061	12.854	13.3114	19.0561	12.9411	13.0359	12.5394	12.922	12.3424	12.152	13.1475	12.4974	20.4782	10.2748	NaN	11.9452	NaN	NaN	cell cycle;cell division;endosome to lysosome transport;Golgi to plasma membrane protein transport;intracellular protein transport;melanosome organization;microtubule-based movement;plus-end-directed vesicle transport along microtubule;regulation of cytokinesis;vesicle cargo loading	ATP binding;ATPase activity;microtubule binding;microtubule motor activity;protein binding	centrosome;endosome membrane;kinesin complex;microtubule;midbody;trans-Golgi network membrane	3.84e-06	KIF13A	A0A1B0GUA8;Q9H1H9;Q9H1H9-2;Q9H1H9-3;Q9H1H9-4	Isoform of Q9H1H9, Kinesin-like protein KIF13A;Kinesin-like protein KIF13A;Isoform of Q9H1H9, Isoform 2 of Kinesin-like protein KIF13A;Isoform of Q9H1H9, Isoform 3 of Kinesin-like protein KIF13A;Isoform of Q9H1H9, Isoform 4 of Kinesin-like protein KIF13A	A0A1B0GUA8;Q9H1H9;Q9H1H9-2;Q9H1H9-3;Q9H1H9-4	A0A1B0GUA8_HUMAN;KI13A_HUMAN;KI13A_HUMAN;KI13A_HUMAN;KI13A_HUMAN	A0A1B0GUA8;Q9H1H9;Q9H1H9-2;Q9H1H9-3;Q9H1H9-4
[truncated: 7,029 more rows]

## Sheet: imputated
Progenitor_2	Progenitor_3	Progenitor_4	Progenitor_1	P1andP2_1	P1andP2_2	P1andP2_3	P1andP2_4	P3_D7_TR1	P3_D7_TR2	P3_D7_TR3	P3_1	P3_2	P3_3	P3_4	P4_1	P4_2	P4_3	P4_4	P5_1	P5_2	P5_3	P5_4	C: GO: biological process	C: GO: molecular function	C: GO: cellular component	N: Qvalue	T: Genes	T: ProteinAccessions	T: ProteinDescriptions	T: ProteinGroups	T: ProteinNames	T: UniProtIds
[truncated: 7,479 more rows]

## Sheet: copy numbers
Negativefrac_rep1	Negativefrac_rep2	Negativefrac_rep3	Negativefrac_rep4	P1andP2_rep1	P1andP2_rep2	P1andP2_rep3	P1andP2_rep4	P3_rep1	P3_rep2	P3_rep3	P3_rep4	P4_rep1	P4_rep2	P4_rep3	P4_rep4	P5_rep1	P5_rep2	P5_rep3	P5_rep4	P3_D7_TR1	P3_D7_TR2	P3_D7_TR3	C: C: C: GOBP name	C: C: C: GOMF name	C: C: C: GOCC name	C: C: C: Keywords	C: C: C: Markers	C: C: C: GID	C: C: C: MP	C: Histones	N: Sequence length	N: Average molecular mass	N: Number of theoretical peptides (trypsin/P, 7-30)	N: Copy number Negativefrac_rep1	N: Concentration [nM] Negativefrac_rep1	N: Abundance (mass/total mass) [*10^-6] Negativefrac_rep1	N: Abundance (molecules/total molecules) [*10^-6] Negativefrac_rep1	N: Copy number rank Negativefrac_rep1	N: Relative copy number rank Negativefrac_rep1	N: Copy number Negativefrac_rep2	N: Concentration [nM] Negativefrac_rep2	N: Abundance (mass/total mass) [*10^-6] Negativefrac_rep2	N: Abundance (molecules/total molecules) [*10^-6] Negativefrac_rep2	N: Copy number rank Negativefrac_rep2	N: Relative copy number rank Negativefrac_rep2	N: Copy number Negativefrac_rep3	N: Concentration [nM] Negativefrac_rep3	N: Abundance (mass/total mass) [*10^-6] Negativefrac_rep3	N: Abundance (molecules/total molecules) [*10^-6] Negativefrac_rep3
[truncated: 7,478 more rows]
[truncated: 130 more columns]

[truncated: 1 more sheets: ANOVA, FDR<0.05]
