# Supplementary material for: Integrative proteomics reveals principles of dynamic phosphosignaling networks in human erythropoiesis
Source: Mol Syst Biol. 2020 Dec 1;16(12):e9813. doi: 10.15252/msb.20209813 (PMC7706838; doi:10.15252/msb.20209813)
Supplement: Supplementary file 7 — Dataset EV2 [file MSB-16-e9813-s007.xlsx]

## Sheet: filtered
Progenitor_1	Progenitor_2	Progenitor_3	Progenitor_4	P1andP2_1	P1andP2_2	P1andP2_3	P1andP2_4	P3_D7_1	P3_D7_2	P3_D7_3	P3_D14_1	P3_D14_2	P4_1	P4_2	P4_3	P4_4	P5_1	P5_2	P5_3	P5_4	Amino acid	Charge	Multiplicity	GO: biological process	GO: molecular function	GO: cellular component	Localization prob	PEP	Score	Delta score	Score for localization	Mass error [ppm]	Intensity	Position	Proteins	Positions within proteins	Leading proteins	Protein	Protein names	Gene names	Sequence window	id	Unique identifier	Number of Phospho (STY)	Protein group IDs
NaN	22.5006	22.8217	22.52	NaN	NaN	NaN	NaN	NaN	NaN	NaN	NaN	NaN	NaN	NaN	NaN	NaN	NaN	NaN	NaN	NaN	S	3	___1	zinc ion import into synaptic vesicle	zinc ion binding	cell junction;early endosome membrane;integral component of synaptic vesicle membrane	0.774507	0.00116745	64.565	53.51	64.565	0.68008	19362000	12	Q8TC26	12	Q8TC26	Q8TC26	Transmembrane protein 163	TMEM163	____MEPAAGIQRRSSQGPTVPPPPRGHAPP	15886	UID15887	1	3906
25.9098	25.664	25.6261	25.7797	24.8094	25.0551	26.1295	26.0767	25.425	25.3851	25.687	25.0339	24.6427	24.5799	24.4254	25.1277	23.7221	NaN	21.6793	22.7017	22.0888	S	3	___1	viral process	protein binding;RNA binding	nucleolus;nucleus	1	9.88263e-12	123.65	109.39	53.754	-0.53731	7386800000	58	Q9H6F5;H0YG79	58;52	Q9H6F5	Q9H6F5	Coiled-coil domain-containing protein 86	CCDC86	REPGSPPSVQRAGLGSPERPPKTSPGSPRLQ	18590	UID18591	1;2;3	4457
30.1788	30.0295	29.9467	29.8461	29.7084	29.5147	30.4178	30.2262	29.7512	29.8539	29.67	29.5308	29.0428	29.1091	28.977	28.972	27.5447	26.7169	27.1572	27.8699	26.8449	S	2	___1	viral process	protein binding;RNA binding	nucleolus;nucleus	1	8.93057e-94	231.74	214.24	119.27	0.18046	19758000000	47	Q9H6F5;H0YG79	47;41	Q9H6F5	Q9H6F5	Coiled-coil domain-containing protein 86	CCDC86	LVEFESNPEETREPGSPPSVQRAGLGSPERP	18593	UID18594	1;2	4457
NaN	27.6536	27.2756	27.4313	NaN	NaN	27.4509	27.7239	27.1045	NaN	26.6237	NaN	26.6659	NaN	NaN	NaN	NaN	NaN	NaN	NaN	NaN	S	3	___1	viral process	protein binding;RNA binding	nucleolus;nucleus	0.964313	1.76248e-23	98.139	86.896	98.139	0.27209	1427200000	160	Q9H6F5	160	Q9H6F5	Q9H6F5	Coiled-coil domain-containing protein 86	CCDC86	LTPGAPQHQLPPVPGSPEPYPGQQAPGPEPS	18595	UID18596	1;2	4457
27.9588	27.9325	28.1514	27.2118	27.3472	27.1982	28.4329	27.9156	27.4851	27.6446	27.6575	27.7412	26.8089	26.7665	26.3917	27.2156	26.0246	25.7256	25.2834	26.4333	25.5455	S	3	___1	viral process	protein binding;RNA binding	nucleolus;nucleus	1	1.58481e-57	227	209.63	139.69	-0.64067	7256600000	18	Q9H6F5;H0YG79	18;12	Q9H6F5	Q9H6F5	Coiled-coil domain-containing protein 86	CCDC86	TPLRRSRRLGGLRPESPESLTSVSRTRRALV	18596	UID18597	1;2	4457
NaN	24.7154	25.4421	NaN	24.4103	NaN	26.2794	NaN	24.7105	24.4744	NaN	24.7543	23.9863	23.3045	NaN	NaN	22.5226	NaN	NaN	NaN	NaN	S	4	___1	viral process	protein binding;RNA binding	nucleolus;nucleus	1	3.99417e-109	249.35	220.54	210.58	0.9458	7807200000	80	Q9H6F5	80	Q9H6F5	Q9H6F5	Coiled-coil domain-containing protein 86	CCDC86	TSPGSPRLQQGAGLESPQGQPEPGAASPQRQ	18598	UID18599	1;2	4457
30.2481	30.4006	30.4492	30.1534	30.0458	30.1386	31.0787	30.7611	30.0135	30.1178	30.2152	30.3064	29.7077	29.3723	29.1782	29.4355	28.5321	27.498	27.4901	28.3867	27.715	S	3	___1	viral process	protein binding;RNA binding	nucleolus;nucleus	1	1.5259e-241	323.87	302.34	40.43	0.64168	43804000000	91	Q9H6F5	91	Q9H6F5	Q9H6F5	Coiled-coil domain-containing protein 86	CCDC86	AGLESPQGQPEPGAASPQRQQDLHLESPQRQ	18599	UID18600	1;2	4457
23.472	23.5162	23.6266	23.4651	22.7355	23.0035	24.8698	25.1502	23.4588	23.2124	23.2753	23.7316	22.3207	21.901	22.1704	NaN	NaN	NaN	NaN	NaN	NaN	S	3	___1	viral process	protein binding;RNA binding	nucleolus;nucleus	1	9.78519e-16	138.71	127.9	41.967	0.31009	3733200000	102	Q9H6F5	102	Q9H6F5	Q9H6F5	Coiled-coil domain-containing protein 86	CCDC86	PGAASPQRQQDLHLESPQRQPEYSPESPRCQ	18600	UID18601	1;2;3	4457
25.2834	25.5606	NaN	25.2348	24.6379	24.8567	24.3448	NaN	NaN	24.7827	25.0736	23.6904	24.0422	23.9763	NaN	NaN	22.4617	NaN	NaN	NaN	22.0459	S	2	___1	viral process	protein binding;RNA binding	nucleolus;nucleus	0.998624	6.53767e-15	138.71	127.9	74.611	-0.64762	1657900000	110	Q9H6F5	110	Q9H6F5	Q9H6F5	Coiled-coil domain-containing protein 86	CCDC86	QQDLHLESPQRQPEYSPESPRCQPKPSEEAP	18601	UID18602	1;2;3	4457
NaN	NaN	25.366	NaN	NaN	NaN	26.162	25.8872	24.8643	NaN	NaN	24.5521	24.6241	NaN	23.8002	23.4037	23.2628	NaN	22.3928	22.9088	23.248	S	2	___1	viral process	protein binding;RNA binding	nucleolus;nucleus	0.999542	1.98977e-08	112.39	99.979	50.207	0.39557	1828400000	113	Q9H6F5	113	Q9H6F5	Q9H6F5	Coiled-coil domain-containing protein 86	CCDC86	LHLESPQRQPEYSPESPRCQPKPSEEAPKCS	18602	UID18603	1;2;3	4457
NaN	NaN	NaN	26.8942	NaN	26.4068	28.0057	27.5244	26.0109	26.7852	NaN	26.906	NaN	NaN	NaN	25.9343	24.8402	24.4103	24.2994	24.4497	23.5285	T	4	___1	viral process	protein binding;RNA binding	nucleolus;nucleus	0.816433	3.86315e-18	133.44	117.63	91.767	0.16933	1166400000	42	Q9H6F5;H0YG79	42;36	Q9H6F5	Q9H6F5	Coiled-coil domain-containing protein 86	CCDC86	RTRRALVEFESNPEETREPGSPPSVQRAGLG	25462	UID25463	1	4457
25.1058	25.13	NaN	25.3446	25.1259	25.1559	26.2596	25.9448	25.0664	25.3799	25.5184	25.995	25.4846	25.1199	24.9201	NaN	24.1784	NaN	22.3348	23.6433	23.5457	S	3	___2	viral process	protein binding;RNA binding	nucleolus;nucleus	1	9.88263e-12	123.65	109.39	53.754	-0.53731	7386800000	58	Q9H6F5;H0YG79	58;52	Q9H6F5	Q9H6F5	Coiled-coil domain-containing protein 86	CCDC86	REPGSPPSVQRAGLGSPERPPKTSPGSPRLQ	18590	UID44952	1;2;3	4457
29.133	25.13	NaN	28.694	29.0745	29.1613	30.1393	29.7862	29.0226	29.1055	25.5184	25.995	28.7428	NaN	28.4912	28.6828	27.3753	NaN	26.3569	23.6433	26.8496	S	2	___2	viral process	protein binding;RNA binding	nucleolus;nucleus	0.982088	9.88263e-12	126.04	107.27	81.317	-0.01488	13348000000	66	Q9H6F5;H0YG79	66;60	Q9H6F5	Q9H6F5	Coiled-coil domain-containing protein 86	CCDC86	VQRAGLGSPERPPKTSPGSPRLQQGAGLESP	18591	UID44953	2;3	4457
25.1778	25.4582	24.5659	25.2471	NaN	25.3208	26.1051	26.3344	25.3293	25.0176	26.0198	25.5179	25.4985	24.2488	24.6628	24.1033	23.9653	NaN	21.8065	23.3074	22.881	S	2	___2	viral process	protein binding;RNA binding	nucleolus;nucleus	0.999962	9.88263e-12	126.04	107.27	51.445	-0.22409	15013000000	69	Q9H6F5;H0YG79	69;63	Q9H6F5	Q9H6F5	Coiled-coil domain-containing protein 86	CCDC86	AGLGSPERPPKTSPGSPRLQQGAGLESPQGQ	18592	UID44954	2;3	4457
24.8851	24.9157	25.4321	24.699	24.7544	24.8066	26.197	25.6595	24.6282	25.2506	24.9946	25.4531	NaN	24.1444	24.8533	NaN	NaN	23.2864	NaN	24.8614	NaN	S	3	___2	viral process	protein binding;RNA binding	nucleolus;nucleus	1	1.58481e-57	227	209.63	139.69	-0.64067	7256600000	18	Q9H6F5;H0YG79	18;12	Q9H6F5	Q9H6F5	Coiled-coil domain-containing protein 86	CCDC86	TPLRRSRRLGGLRPESPESLTSVSRTRRALV	18596	UID44958	1;2	4457
24.8851	24.9157	25.4321	24.699	24.7544	24.8066	26.197	25.6595	24.6282	25.2506	24.9946	25.4531	NaN	24.1444	24.8533	NaN	NaN	23.2864	NaN	24.8614	NaN	S	2	___2	viral process	protein binding;RNA binding	nucleolus;nucleus	0.997674	1.76145e-12	139.69	118.95	108.71	-0.65412	1366200000	21	Q9H6F5;H0YG79	21;15	Q9H6F5	Q9H6F5	Coiled-coil domain-containing protein 86	CCDC86	RRSRRLGGLRPESPESLTSVSRTRRALVEFE	18597	UID44959	1;2	4457
28.2882	28.4229	29.1418	28.7896	27.5961	27.7038	29.418	28.9584	28.3738	28.0512	28.0108	27.5196	27.2864	NaN	27.3914	26.5819	25.8	23.5211	NaN	25.0919	23.9768	S	4	___2	viral process	protein binding;RNA binding	nucleolus;nucleus	1	3.99417e-109	249.35	220.54	210.58	0.9458	7807200000	80	Q9H6F5	80	Q9H6F5	Q9H6F5	Coiled-coil domain-containing protein 86	CCDC86	TSPGSPRLQQGAGLESPQGQPEPGAASPQRQ	18598	UID44960	1;2	4457
28.2882	28.4229	29.1418	28.7896	27.5961	27.7038	29.418	28.9584	28.3738	28.0512	28.0108	27.5196	27.2864	NaN	27.3914	26.5819	25.8	23.5211	NaN	25.0919	23.9768	S	3	___2	viral process	protein binding;RNA binding	nucleolus;nucleus	1	1.5259e-241	323.87	302.34	40.43	0.64168	43804000000	91	Q9H6F5	91	Q9H6F5	Q9H6F5	Coiled-coil domain-containing protein 86	CCDC86	AGLESPQGQPEPGAASPQRQQDLHLESPQRQ	18599	UID44961	1;2	4457
27.2643	27.0995	27.4528	26.8788	26.3683	26.6196	27.5948	27.2568	26.5423	26.442	25.461	25.7101	25.8127	25.5405	25.345	24.0947	23.8502	NaN	NaN	22.4225	NaN	S	3	___2	viral process	protein binding;RNA binding	nucleolus;nucleus	1	9.78519e-16	138.71	127.9	41.967	0.31009	3733200000	102	Q9H6F5	102	Q9H6F5	Q9H6F5	Coiled-coil domain-containing protein 86	CCDC86	PGAASPQRQQDLHLESPQRQPEYSPESPRCQ	18600	UID44962	1;2;3	4457
25.9746	25.78	25.755	25.2852	26.3683	NaN	27.5948	25.8799	25.319	NaN	25.461	25.7101	24.7576	25.5405	24.4756	24.0947	23.1188	NaN	NaN	22.4225	NaN	S	2	___2	viral process	protein binding;RNA binding	nucleolus;nucleus	0.998624	6.53767e-15	138.71	127.9	74.611	-0.64762	1657900000	110	Q9H6F5	110	Q9H6F5	Q9H6F5	Coiled-coil domain-containing protein 86	CCDC86	QQDLHLESPQRQPEYSPESPRCQPKPSEEAP	18601	UID44963	1;2;3	4457
27.2643	27.0995	27.4528	26.8788	NaN	26.6196	NaN	27.2568	26.5423	26.442	NaN	NaN	25.8127	24.4796	25.345	NaN	23.8502	NaN	NaN	NaN	NaN	S	2	___2	viral process	protein binding;RNA binding	nucleolus;nucleus	0.999542	1.98977e-08	112.39	99.979	50.207	0.39557	1828400000	113	Q9H6F5	113	Q9H6F5	Q9H6F5	Coiled-coil domain-containing protein 86	CCDC86	LHLESPQRQPEYSPESPRCQPKPSEEAPKCS	18602	UID44964	1;2;3	4457
29.133	29.2389	NaN	NaN	NaN	NaN	NaN	NaN	29.0226	29.1055	29.669	NaN	28.7428	28.5601	NaN	28.6828	NaN	NaN	NaN	NaN	NaN	T	2	___2	viral process	protein binding;RNA binding	nucleolus;nucleus	0.899076	2.42364e-05	115.02	88.582	115.02	0.21655	10365000000	65	Q9H6F5;H0YG79	65;59	Q9H6F5	Q9H6F5	Coiled-coil domain-containing protein 86	CCDC86	SVQRAGLGSPERPPKTSPGSPRLQQGAGLES	25461	UID51823	1;2;3	4457
28.2594	28.6662	28.9772	29.0815	27.6957	28.1307	28.7594	28.4276	28.1742	28.3246	28.2201	24.7375	27.8185	27.2785	27.6082	22.7254	26.9761	NaN	25.1881	26.6527	25.3579	S	3	___3	viral process	protein binding;RNA binding	nucleolus;nucleus	1	9.88263e-12	123.65	109.39	53.754	-0.53731	7386800000	58	Q9H6F5;H0YG79	58;52	Q9H6F5	Q9H6F5	Coiled-coil domain-containing protein 86	CCDC86	REPGSPPSVQRAGLGSPERPPKTSPGSPRLQ	18590	UID71313	1;2;3	4457
28.2594	28.6662	28.9772	29.0815	27.6957	28.1307	28.7594	28.4276	28.1742	28.3246	28.2201	NaN	NaN	27.2785	27.6082	NaN	NaN	NaN	NaN	26.6527	NaN	S	2	___3	viral process	protein binding;RNA binding	nucleolus;nucleus	0.982088	9.88263e-12	126.04	107.27	81.317	-0.01488	13348000000	66	Q9H6F5;H0YG79	66;60	Q9H6F5	Q9H6F5	Coiled-coil domain-containing protein 86	CCDC86	VQRAGLGSPERPPKTSPGSPRLQQGAGLESP	18591	UID71314	2;3	4457
28.2594	28.6662	28.9772	29.0815	27.6957	28.1307	28.7594	28.4276	28.1742	28.3246	28.2201	24.7375	27.8185	27.2785	27.6082	22.7254	26.9761	NaN	25.1881	26.6527	25.3579	S	2	___3	viral process	protein binding;RNA binding	nucleolus;nucleus	0.999962	9.88263e-12	126.04	107.27	51.445	-0.22409	15013000000	69	Q9H6F5;H0YG79	69;63	Q9H6F5	Q9H6F5	Coiled-coil domain-containing protein 86	CCDC86	AGLGSPERPPKTSPGSPRLQQGAGLESPQGQ	18592	UID71315	2;3	4457
28.2594	28.6662	28.9772	29.0815	27.6957	28.1307	28.7594	28.4276	28.1742	28.3246	28.2201	24.7375	27.8185	27.2785	27.6082	22.7254	26.9761	NaN	25.1881	26.6527	25.3579	T	2	___3	viral process	protein binding;RNA binding	nucleolus;nucleus	0.899076	2.42364e-05	115.02	88.582	115.02	0.21655	10365000000	65	Q9H6F5;H0YG79	65;59	Q9H6F5	Q9H6F5	Coiled-coil domain-containing protein 86	CCDC86	SVQRAGLGSPERPPKTSPGSPRLQQGAGLES	25461	UID78184	1;2;3	4457
22.6568	22.3514	23.3222	22.2844	22.4441	22.4303	24.3158	NaN	22.961	22.5847	22.9645	22.5722	NaN	21.6915	NaN	NaN	22.1095	NaN	22.1092	NaN	NaN	S	3	___1	vesicle-mediated transport	guanyl-nucleotide exchange factor activity;protein binding	aggresome;cytosol;intracellular membrane-bounded organelle;lysosomal membrane;Mon1-Ccz1 complex	1	2.65518e-06	97.579	76.994	72.417	0.57227	159520000	266	P86791;P86790	266;266	P86791	P86791	Vacuolar fusion protein CCZ1 homolog;Vacuolar fusion protein CCZ1 homolog B	CCZ1;CCZ1B	SLFPRHIEPELAGRDSPIRAEMPGNLQHYGR	10583	UID10584	1	2913
24.6162	26.2923	27.1916	26.7012	24.6956	25.9235	27.2497	26.4702	25.9687	NaN	26.3691	26.9417	25.3974	24.973	25.4378	24.3902	25.0318	NaN	23.8597	NaN	24.7023	S	2	___1	vacuole organization	ATP binding;ATPase activity	nucleus	0.999999	1.16754e-149	251.91	239.63	197.38	-0.82819	1216300000	121	I3L4J1;Q9UN37	121;97	I3L4J1	I3L4J1	Vacuolar protein sorting-associated protein 4A	VPS4A	KKPVKENQSEGKGSDSDSEGDNPEKKKLQEQ	5900	UID5901	1;2;3	1704
NaN	23.2283	22.5788	22.7124	NaN	23.1815	NaN	24.5389	23.8688	23.7172	24.0923	NaN	22.9742	23.0871	22.7303	23.1015	22.2254	22.0369	21.3576	22.0287	NaN	T	2	___1	tRNA methylation	tRNA (cytosine) methyltransferase activity;tRNA (cytosine-3-)-methyltransferase activity		0.999499	0.000383697	108.66	79.758	72.891	-0.52428	153130000	89	Q6P1Q9-2;Q6P1Q9	89;154	Q6P1Q9-2	Q6P1Q9-2	Methyltransferase-like protein 2B	METTL2B	EQHKCSSKSLEHKTQTPPVEENVTQKISDLE	24457	UID24458	1	3512
NaN	25.4209	25.7559	NaN	24.287	25.2985	25.9701	25.8127	25.1227	23.4956	25.9778	NaN	25.0914	NaN	NaN	23.428	24.6054	NaN	19.9425	NaN	NaN	S	2	___1	tRNA (guanine-N7)-methylation;tRNA modification	protein binding;tRNA (guanine-N7-)-methyltransferase activity	cytosol;nucleoplasm;nucleus;tRNA methyltransferase complex	1	0.00068472	85.636	68.519	49.448	1.4033	819190000	245	P57081-3;P57081-2;P57081	245;390;391	P57081-3	P57081-3	tRNA (guanine-N(7)-)-methyltransferase non-catalytic subunit WDR4	WDR4	EERLQQQLEKKQRRRSPPPGPDGHAKKMRPG	10391	UID10392	1	2821
23.052	NaN	22.2655	NaN	22.8973	23.0221	24.3145	23.4849	23.4044	23.4747	23.7725	25.4541	25.0195	24.0687	23.4265	26.1604	25.4845	24.8961	23.469	25.9987	25.8726	S	2	___1	transmembrane transport		integral component of membrane	1	2.98291e-06	163.99	90.143	163.99	0.073056	507390000	438	Q6NT16	438	Q6NT16	Q6NT16	MFS-type transporter SLC18B1	SLC18B1	GLFYLLEYSRRKRSKSQNILSTEEERTTLLP	13662	UID13663	1	3502
23.6635	23.3164	21.684	NaN	23.5759	23.0661	NaN	23.3206	NaN	23.9739	24.2839	NaN	NaN	NaN	NaN	NaN	21.6145	NaN	NaN	NaN	NaN	S	2	___2	transmembrane transport		integral component of membrane	0.96715	0.000653183	87.138	73.785	87.138	0.70611	98978000	465	Q5SR56	465	Q5SR56	Q5SR56	Hippocampus abundant transcript-like protein 1	HIATL1	PEYSKASGVQKHSNSSSGSLTNTPERGSDED	12965	UID39327	2	3367
23.6635	23.3164	21.684	NaN	23.5759	23.0661	NaN	23.3206	NaN	23.9739	24.2839	NaN	NaN	NaN	NaN	NaN	21.6145	NaN	NaN	NaN	NaN	S	2	___2	transmembrane transport		integral component of membrane	0.650841	0.000653183	87.138	73.785	84.41	3.7075	98978000	468	Q5SR56	468	Q5SR56	Q5SR56	Hippocampus abundant transcript-like protein 1	HIATL1	SKASGVQKHSNSSSGSLTNTPERGSDEDIEP	12967	UID39329	2	3367
23.1192	22.7948	24.5362	24.2246	22.9718	23.2319	25.9343	25.6407	24.2431	23.8931	24.8888	25.6733	24.7069	NaN	22.8875	25.8138	22.3389	NaN	NaN	23.6114	22.6801	S	2	___1	translational initiation	translation initiation factor activity;translation initiation factor binding	eukaryotic translation initiation factor 3 complex, eIF3m	1	0.0105523	98.233	79.502	98.233	0.21685	433810000	197	A0A0D9SEZ9;O00303	197;258	A0A0D9SEZ9	A0A0D9SEZ9	Eukaryotic translation initiation factor 3 subunit F	EIF3F	DTECIRVDLIMKTCFSPNRVVGLSSDLQQVG	1694	UID1695	1	432
23.6278	23.6593	23.6446	NaN	23.2873	23.0632	24.3802	24.437	23.7864	23.7371	23.3558	23.2304	NaN	23.0035	22.9846	23.5626	22.0196	NaN	22.4346	23.202	NaN	S	2	___1	translational elongation	guanyl-nucleotide exchange factor activity;protein binding;translation elongation factor activity	cytoplasm;cytosol;endoplasmic reticulum;eukaryotic translation elongation factor 1 complex;nucleus	1	2.33672e-31	197.88	162.68	186.85	0.46962	213120000	8	P24534;C9JZW3;F8WF65;F2Z2G2	8;8;8;8	P24534	P24534	Elongation factor 1-beta	EEF1B2	________MGFGDLKSPAGLQVLNDYLADKS	8978	UID8979	1	2506
24.8462	25.4289	25.0287	25.3725	24.7101	24.9868	25.4577	25.3022	24.9378	NaN	25.1595	NaN	24.9445	NaN	24.2271	24.7342	NaN	23.2188	23.2112	NaN	23.026	S	2	___1	translational elongation	guanyl-nucleotide exchange factor activity;protein binding;translation elongation factor activity	cytoplasm;cytosol;endoplasmic reticulum;eukaryotic translation elongation factor 1 complex;nucleus	0.990574	4.63691e-200	310.55	283.4	310.55	-0.89086	570280000	90	P24534;C9JZW3	90;90	P24534	P24534	Elongation factor 1-beta	EEF1B2	ALGKYGPADVEDTTGSGATDSKDDDDIDLFG	8979	UID8980	1;2	2506
25.5539	25.7512	25.8604	25.4921	25.434	25.5061	26.1584	25.5161	NaN	25.5822	25.7592	NaN	25.6249	25.4184	24.5188	25.0421	NaN	23.8595	23.6017	NaN	NaN	S	2	___1	translational elongation	guanyl-nucleotide exchange factor activity;protein binding;translation elongation factor activity	cytoplasm;cytosol;endoplasmic reticulum;eukaryotic translation elongation factor 1 complex;nucleus	0.9978	1.10667e-136	281.3	261.21	240.82	-1.1086	719870000	95	P24534;C9JZW3	95;95	P24534	P24534	Elongation factor 1-beta	EEF1B2	GPADVEDTTGSGATDSKDDDDIDLFGSDDEE	8980	UID8981	1	2506
23.6641	NaN	24.4405	NaN	23.3673	23.4963	25.3113	NaN	NaN	23.2942	NaN	24.3831	23.2327	22.7492	22.1247	NaN	NaN	NaN	20.985	NaN	NaN	T	2	___2	translational elongation	guanyl-nucleotide exchange factor activity;protein binding;translation elongation factor activity	cytoplasm;cytosol;endoplasmic reticulum;eukaryotic translation elongation factor 1 complex;nucleus	0.966513	9.2072e-26	168.79	149.58	96.447	-1.0157	202480000	93	P24534;C9JZW3	93;93	P24534	P24534	Elongation factor 1-beta	EEF1B2	KYGPADVEDTTGSGATDSKDDDDIDLFGSDD	23321	UID49683	1;2	2506
NaN	NaN	21.6089	NaN	NaN	21.3	NaN	NaN	NaN	22.0438	NaN	NaN	NaN	21.9203	22.759	22.1704	NaN	NaN	NaN	NaN	NaN	S	2	___1	transcription, DNA-templated	protein binding	mitochondrion	1	0.00177204	97.456	65.614	76.143	-0.32258	25891000	81	Q9Y3E2	81	Q9Y3E2	Q9Y3E2	BolA-like protein 1	BOLA1	THFRVAVVSSRFEGLSPLQRHRLVHAALAEE	20805	UID20806	1	4872
NaN	NaN	NaN	NaN	NaN	NaN	NaN	NaN	NaN	23.1593	NaN	26.9308	26.4067	25.1175	23.5874	28.1386	27.216	26.2391	24.7033	27.741	27.2414	S	2	___1	steroid hormone mediated signaling pathway	protein binding;steroid binding;steroid hormone receptor activity	integral component of membrane;membrane;nuclear envelope	1	6.9058e-12	177.7	86.992	80.17	1.4584	1395900000	104	O15173;O15173-2	104;128	O15173	O15173	Membrane-associated progesterone receptor component 2	PGRMC2	ESPATSLPRMKKRDFSLEQLRQYDGSRNPRI	6867	UID6868	1	1985
24.0519	24.2393	NaN	22.9586	23.8538	NaN	NaN	25.109	24.7338	25.0035	24.4727	NaN	25.1135	25.0115	24.7721	NaN	24.6119	25.1607	24.7932	26.0638	NaN	S	3	___1	steroid hormone mediated signaling pathway	protein binding;steroid binding;steroid hormone receptor activity	integral component of membrane;membrane;nuclear envelope	0.999543	5.63988e-28	175.19	152.99	93.767	0.25412	525810000	90	O15173;O15173-2	90;114	O15173	O15173	Membrane-associated progesterone receptor component 2	PGRMC2	WGRRGLGAGAGAGEESPATSLPRMKKRDFSL	6868	UID6869	1	1985
29.9833	29.4589	30.0182	29.7067	29.7344	29.5265	31.0196	30.7253	30.1372	30.4169	30.4282	31.2401	30.6626	30.6367	30.2038	31.0997	30.4909	30.2457	29.9327	31.1242	30.2408	T	2	___1	steroid hormone mediated signaling pathway	protein binding;steroid binding;steroid hormone receptor activity	integral component of membrane;membrane;nuclear envelope	1	1.00504e-214	325.79	269.49	305.05	0.1937	45676000000	211	O15173;O15173-2;D3DNX8;U3KQM0	211;235;32;79	O15173	O15173	Membrane-associated progesterone receptor component 2	PGRMC2	YVGRLLKPGEEPSEYTDEEDTKDHNKQD___	22818	UID22819	1;2	1985
26.6377	26.8254	27.1497	26.8501	26.3652	26.4139	27.5042	27.4356	26.736	26.7784	27.0741	26.7613	27.2059	26.8689	26.7546	28.2208	27.0629	26.4155	26.1274	27.9482	27.167	S	2	___2	steroid hormone mediated signaling pathway	protein binding;steroid binding;steroid hormone receptor activity	integral component of membrane;membrane;nuclear envelope	0.999811	1.71851e-41	205.65	188.07	205.65	-0.247	3814000000	208	O15173;O15173-2;D3DNX8;U3KQM0	208;232;29;76	O15173	O15173	Membrane-associated progesterone receptor component 2	PGRMC2	KYDYVGRLLKPGEEPSEYTDEEDTKDHNKQD	6869	UID33231	1;2	1985
26.6377	26.8254	27.1497	26.8501	26.3652	26.4139	27.5042	27.4356	26.736	26.7784	27.0741	26.7613	27.2059	26.8689	26.7546	28.2208	27.0629	26.4155	26.1274	27.9482	27.167	T	2	___2	steroid hormone mediated signaling pathway	protein binding;steroid binding;steroid hormone receptor activity	integral component of membrane;membrane;nuclear envelope	1	1.00504e-214	325.79	269.49	305.05	0.1937	45676000000	211	O15173;O15173-2;D3DNX8;U3KQM0	211;235;32;79	O15173	O15173	Membrane-associated progesterone receptor component 2	PGRMC2	YVGRLLKPGEEPSEYTDEEDTKDHNKQD___	22818	UID49180	1;2	1985
24.9084	NaN	NaN	NaN	24.3779	18.6113	24.5931	25.1106	24.426	24.408	NaN	NaN	23.6441	24.3191	23.4889	NaN	NaN	NaN	NaN	NaN	NaN	S	3	___1	steroid biosynthetic process	fatty-acyl-CoA binding;protein binding;protein kinase A regulatory subunit binding	Golgi apparatus;Golgi membrane;membrane;mitochondrion	0.840697	5.02844e-22	88.634	74.579	47.746	-0.64047	667140000	43	Q9H3P7	43	Q9H3P7	Q9H3P7	Golgi resident protein GCP60	ACBD3	GAEGAPLLPPPLPPPSPPGSGRGPGASGEQP	18422	UID18423	1	4432
25.8499	26.2574	26.1135	26.4376	24.7091	NaN	26.2097	26.5267	26.5845	24.3369	26.2863	26.8	26.5011	23.3355	25.5651	26.9684	25.7693	NaN	25.0369	26.0601	25.4372	S	2	___1	spliceosomal snRNP assembly	identical protein binding;protein binding;protein C-terminus binding;U1 snRNA binding;U2 snRNA binding	Cajal body;fibrillar center;membrane;nuclear body;nucleolus;nucleoplasm;nucleus	0.991113	1.53192e-11	151.7	143.81	95.264	-0.062631	2635600000	566	P38432	566	P38432	P38432	Coilin	COIL	TVFWKELIDPRLIIESPSNTSSTEPA_____	9445	UID9446	1;2	2628
NaN	NaN	NaN	23.7685	NaN	22.4437	24.6093	24.8356	23.1599	23.5322	23.1286	24.2888	23.1287	23.5953	22.4089	23.8775	NaN	NaN	NaN	NaN	NaN	T	2	___1	spliceosomal snRNP assembly	identical protein binding;protein binding;protein C-terminus binding;U1 snRNA binding;U2 snRNA binding	Cajal body;fibrillar center;membrane;nuclear body;nucleolus;nucleoplasm;nucleus	1	2.25289e-40	215.15	189.56	53.981	-4.01	169520000	122	P38432	122	P38432	P38432	Coilin	COIL	RKAKKRAFQLEEGEETEPDCKYSKKHWKSRE	23420	UID23421	1	2628
NaN	NaN	21.3569	NaN	22.8199	22.3926	NaN	22.7486	22.877	23.0855	23.0142	22.8934	NaN	22.7515	22.3351	22.898	NaN	NaN	NaN	NaN	NaN	T	2	___1	spliceosomal snRNP assembly	identical protein binding;protein binding;protein C-terminus binding;U1 snRNA binding;U2 snRNA binding	Cajal body;fibrillar center;membrane;nuclear body;nucleolus;nucleoplasm;nucleus	0.998281	1.63805e-05	164.65	128.26	85.813	-0.62354	142890000	303	P38432	303	P38432	P38432	Coilin	COIL	NTTADKLAIKLGFSLTPSKGKTSGTTSSSSD	23421	UID23422	1;2	2628
NaN	NaN	21.893	NaN	22.5823	22.2256	23.3733	22.1733	22.9345	22.5283	22.5001	NaN	21.42	22.4991	NaN	22.3189	21.2968	NaN	NaN	NaN	NaN	S	2	___2	spliceosomal snRNP assembly	identical protein binding;protein binding;protein C-terminus binding;U1 snRNA binding;U2 snRNA binding	Cajal body;fibrillar center;membrane;nuclear body;nucleolus;nucleoplasm;nucleus	0.999987	0.0115941	103.21	77.096	103.21	0.25897	67213000	301	P38432	301	P38432	P38432	Coilin	COIL	TKNTTADKLAIKLGFSLTPSKGKTSGTTSSS	9444	UID35806	2	2628
24.2093	25.2648	25.86	26.1138	23.9074	25.6158	26.2828	26.6832	27.4513	NaN	26.3896	26.2609	25.7546	26.3548	26.4108	26.1654	25.5577	NaN	23.4005	24.3427	23.2911	S	2	___2	spliceosomal snRNP assembly	identical protein binding;protein binding;protein C-terminus binding;U1 snRNA binding;U2 snRNA binding	Cajal body;fibrillar center;membrane;nuclear body;nucleolus;nucleoplasm;nucleus	0.991113	1.53192e-11	151.7	143.81	95.264	-0.062631	2635600000	566	P38432	566	P38432	P38432	Coilin	COIL	TVFWKELIDPRLIIESPSNTSSTEPA_____	9445	UID35807	1;2	2628
NaN	NaN	21.893	NaN	22.5823	22.2256	23.3733	22.1733	22.9345	22.5283	22.5001	NaN	21.42	22.4991	NaN	22.3189	21.2968	NaN	NaN	NaN	NaN	T	2	___2	spliceosomal snRNP assembly	identical protein binding;protein binding;protein C-terminus binding;U1 snRNA binding;U2 snRNA binding	Cajal body;fibrillar center;membrane;nuclear body;nucleolus;nucleoplasm;nucleus	0.998281	1.63805e-05	164.65	128.26	85.813	-0.62354	142890000	303	P38432	303	P38432	P38432	Coilin	COIL	NTTADKLAIKLGFSLTPSKGKTSGTTSSSSD	23421	UID49783	1;2	2628
NaN	NaN	NaN	NaN	23.1523	NaN	23.8308	NaN	NaN	NaN	NaN	25.4056	NaN	25.1647	NaN	27.1949	25.6308	NaN	25.6544	26.7958	26.3426	S	2	___1	spermatid development;sterol transport	cholesterol binding;lipid binding;protein binding;sterol binding;sterol transporter activity	apical dendrite;cytosol;intracellular membrane-bounded organelle;membrane;perinuclear endoplasmic reticulum;plasma membrane	0.968744	8.14883e-32	206.49	194.76	145.52	-0.07161	1058400000	310	Q969R2-5;H7C428;A0A0A0MSB4;Q6ZN50;Q969R2-4;Q969R2-3;Q969R2-2;Q969R2;Q969R2-6	310;438;486;593;399;600;765;766;508	Q969R2-5	Q969R2-5	Oxysterol-binding protein 2;Oxysterol-binding protein	OSBP2	DEQMECSKVMHSSPSSPSSDGKQKTVYQTLS	16594	UID16595	1;2	4053
NaN	NaN	NaN	NaN	21.9114	21.989	23.1535	23.3066	23.772	23.3648	23.7548	24.8187	24.8397	24.4425	24.6804	26.4289	25.1197	25.3461	24.668	26.1991	25.9304	S	2	___2	spermatid development;sterol transport	cholesterol binding;lipid binding;protein binding;sterol binding;sterol transporter activity	apical dendrite;cytosol;intracellular membrane-bounded organelle;membrane;perinuclear endoplasmic reticulum;plasma membrane	0.99958	3.11345e-18	182.02	172.69	151.22	0.32937	993780000	306	Q969R2-5;H7C428;A0A0A0MSB4;Q6ZN50;Q969R2-4;Q969R2-3;Q969R2-2;Q969R2;Q969R2-6	306;434;482;589;395;596;761;762;504	Q969R2-5	Q969R2-5	Oxysterol-binding protein 2;Oxysterol-binding protein	OSBP2	SGSWDEQMECSKVMHSSPSSPSSDGKQKTVY	16591	UID42953	1;2	4053
NaN	NaN	NaN	NaN	NaN	NaN	NaN	NaN	NaN	NaN	NaN	NaN	NaN	21.8103	NaN	NaN	21.6121	NaN	21.8114	22.9235	21.8395	S	2	___2	spermatid development;sterol transport	cholesterol binding;lipid binding;protein binding;sterol binding;sterol transporter activity	apical dendrite;cytosol;intracellular membrane-bounded organelle;membrane;perinuclear endoplasmic reticulum;plasma membrane	0.825948	0.000848344	77.078	66.555	74.987	0.15349	22271000	307	Q969R2-5;H7C428;A0A0A0MSB4;Q6ZN50;Q969R2-4;Q969R2-3;Q969R2-2;Q969R2;Q969R2-6	307;435;483;590;396;597;762;763;505	Q969R2-5	Q969R2-5	Oxysterol-binding protein 2;Oxysterol-binding protein	OSBP2	GSWDEQMECSKVMHSSPSSPSSDGKQKTVYQ	16592	UID42954	1;2	4053
NaN	NaN	NaN	NaN	NaN	NaN	NaN	23.3066	23.772	23.3648	NaN	24.8187	24.8397	24.3309	24.4605	26.4289	21.6121	25.3461	24.668	25.9982	21.8395	S	2	___2	spermatid development;sterol transport	cholesterol binding;lipid binding;protein binding;sterol binding;sterol transporter activity	apical dendrite;cytosol;intracellular membrane-bounded organelle;membrane;perinuclear endoplasmic reticulum;plasma membrane	0.776021	8.33895e-24	190.27	176.94	154.72	-3.0051	566370000	309	Q969R2-5;H7C428;A0A0A0MSB4;Q6ZN50;Q969R2-4;Q969R2-3;Q969R2-2;Q969R2;Q969R2-6	309;437;485;592;398;599;764;765;507	Q969R2-5	Q969R2-5	Oxysterol-binding protein 2;Oxysterol-binding protein	OSBP2	WDEQMECSKVMHSSPSSPSSDGKQKTVYQTL	16593	UID42955	1;2	4053
NaN	NaN	NaN	NaN	NaN	NaN	NaN	NaN	22.6926	22.2161	NaN	23.6254	23.5385	23.3376	23.3582	25.1924	23.7721	NaN	23.6232	25.0665	24.5068	S	2	___2	spermatid development;sterol transport	cholesterol binding;lipid binding;protein binding;sterol binding;sterol transporter activity	apical dendrite;cytosol;intracellular membrane-bounded organelle;membrane;perinuclear endoplasmic reticulum;plasma membrane	0.968744	8.14883e-32	206.49	194.76	145.52	-0.07161	1058400000	310	Q969R2-5;H7C428;A0A0A0MSB4;Q6ZN50;Q969R2-4;Q969R2-3;Q969R2-2;Q969R2;Q969R2-6	310;438;486;593;399;600;765;766;508	Q969R2-5	Q969R2-5	Oxysterol-binding protein 2;Oxysterol-binding protein	OSBP2	DEQMECSKVMHSSPSSPSSDGKQKTVYQTLS	16594	UID42956	1;2	4053
NaN	22.0483	NaN	NaN	NaN	21.8804	24.0664	23.8746	22.8394	NaN	NaN	24.8827	NaN	NaN	NaN	25.1835	22.1275	NaN	NaN	23.3813	21.7971	S	2	___1	snRNA transcription by RNA polymerase II;transcription elongation from RNA polymerase II promoter	protein binding	nucleoplasm;transcription elongation factor complex	0.722834	0.0111652	77.662	50.956	77.662	1.4727	136840000	315	O00472;D6RC27	315;133	O00472	O00472	RNA polymerase II elongation factor ELL2	ELL2	TSRSESPVCSSRDAVSSPQKRLLDSEFIDPL	6591	UID6592	1	1933
23.0375	23.5437	23.9802	23.2778	23.526	23.8521	25.3932	24.51	24.1612	23.6636	24.3708	25.4105	24.5029	23.8425	24.0772	25.1471	23.8873	22.0497	22.5268	24.0622	23.1588	S	2	___1	snRNA transcription by RNA polymerase II;transcription elongation from RNA polymerase II promoter	protein binding	nucleoplasm;transcription elongation factor complex	0.998793	0.00129586	112.8	72.599	112.8	0.1061	455470000	316	O00472;D6RC27	316;134	O00472	O00472	RNA polymerase II elongation factor ELL2	ELL2	SRSESPVCSSRDAVSSPQKRLLDSEFIDPLM	6592	UID6593	1	1933
25.7766	26.0815	26.0839	25.9727	25.9391	26.2732	27.6494	27.2048	26.6384	26.3709	26.8734	28.1552	27.2158	26.2318	26.4891	27.5977	26.533	24.8057	25.0897	26.5868	25.9367	S	2	___1	snRNA transcription by RNA polymerase II;transcription elongation from RNA polymerase II promoter	protein binding	nucleoplasm;transcription elongation factor complex	0.99997	3.71266e-29	208.51	170.96	194.98	-0.088789	2298200000	503	O00472;H0Y8G1;O00472-2	503;21;253	O00472	O00472	RNA polymerase II elongation factor ELL2	ELL2	EDLKREEEIAKLNNSSPNSSGGVKEDCTASM	6593	UID6594	1;2	1933
NaN	NaN	21.9316	21.7186	NaN	21.7159	23.0201	22.6686	NaN	NaN	22.3749	NaN	NaN	NaN	21.7753	22.369	NaN	NaN	NaN	21.6753	NaN	S	2	___1	snRNA transcription by RNA polymerase II;snRNA transcription by RNA polymerase III	sequence-specific DNA binding	nucleolus;nucleoplasm;nucleus;snRNA-activating protein complex	0.947329	0.000850067	86.497	70.606	86.497	0.92718	43863000	292	Q16533	292	Q16533	Q16533	snRNA-activating protein complex subunit 1	SNAPC1	SKSRRHRQVKLDSSDSDSASGQGQVKATRKK	12408	UID12409	1	3246
NaN	23.5552	23.9199	24.0978	23.8017	NaN	24.9295	24.5066	24.3073	NaN	NaN	NaN	NaN	24.1042	22.8106	24.0828	NaN	NaN	NaN	NaN	NaN	S	3	___1	snRNA transcription by RNA polymerase II;snRNA transcription by RNA polymerase III	sequence-specific DNA binding	nucleolus;nucleoplasm;nucleus;snRNA-activating protein complex	0.919809	6.07596e-36	154.02	139.43	154.02	-1.632	180480000	355	Q16533	355	Q16533	Q16533	snRNA-activating protein complex subunit 1	SNAPC1	LSMPVITEEEENESLSGTEFTASKKRRKH__	12410	UID12411	1	3246
22.8013	NaN	22.8077	NaN	22.0856	21.7193	23.2432	22.986	22.1725	22.241	NaN	NaN	22.4843	22.3448	NaN	22.7959	22.1632	21.9647	21.159	22.8259	22.2022	S	2	___1	snRNA processing;snRNA transcription by RNA polymerase II;U2 snRNA 3'-end processing		integral component of membrane;integrator complex;membrane;nuclear membrane;nucleoplasm	0.999621	0.00808296	104.2	7.2527	97.635	0.29664	183910000	104	Q8N201	104	Q8N201	Q8N201	Integrator complex subunit 1	INTS1	LGRLAEAAVAEKRAISPSIKEPSVVPIEVLP	15300	UID15301	1	3785
26.3605	26.4611	26.4703	26.1392	26.0946	26.1662	27.0275	26.7251	26.3144	26.1551	26.5413	26.7689	26.4624	26.1355	25.7988	26.7803	25.7684	24.5713	24.8698	25.5219	25.2953	S	2	___1	snRNA processing;snRNA transcription by RNA polymerase II;U2 snRNA 3'-end processing		integral component of membrane;integrator complex;membrane;nuclear membrane;nucleoplasm	1	2.5539e-06	133.88	117.22	74.162	-0.30496	3170400000	307	Q8N201	307	Q8N201	Q8N201	Integrator complex subunit 1	INTS1	EEDSQTELLIAEEKLSPEQEGQLMPRYEELA	15301	UID15302	1	3785
22.5346	22.9479	NaN	NaN	NaN	NaN	NaN	24.6439	NaN	NaN	NaN	NaN	23.898	22.9857	23.3019	24.8021	NaN	NaN	22.0242	23.9509	22.8622	S	3	___1	snRNA processing;snRNA transcription by RNA polymerase II;U2 snRNA 3'-end processing		integral component of membrane;integrator complex;membrane;nuclear membrane;nucleoplasm	0.870973	0.000957492	93.011	79.598	93.011	0.13262	151690000	1318	Q8N201	1318	Q8N201	Q8N201	Integrator complex subunit 1	INTS1	TFHSLLTASLPPRRDSTEAPKPKSSPEQPIG	15302	UID15303	1	3785
27.194	27.3134	27.4787	27.2684	26.7762	27.1478	27.9917	27.9673	27.4532	27.0744	27.4105	28.1903	27.7064	27.4585	27.1745	28.3674	27.2083	24.7035	NaN	27.616	26.9544	S	2	___1	snRNA processing;snRNA transcription by RNA polymerase II;U2 snRNA 3'-end processing		integral component of membrane;integrator complex;membrane;nuclear membrane;nucleoplasm	0.5	4.66984e-05	128.88	104.53	116.55	0.21563	3691000000	1326	Q8N201	1326	Q8N201	Q8N201	Integrator complex subunit 1	INTS1	SLPPRRDSTEAPKPKSSPEQPIGQGRIRVGT	15303	UID15304	1	3785
27.194	27.3134	27.4787	27.2684	26.7762	27.1478	27.9917	27.9673	27.4532	27.0744	27.4105	28.1903	27.7064	27.4585	27.1745	28.3674	27.2083	24.7035	NaN	27.616	26.9544	S	2	___1	snRNA processing;snRNA transcription by RNA polymerase II;U2 snRNA 3'-end processing		integral component of membrane;integrator complex;membrane;nuclear membrane;nucleoplasm	0.5	4.66984e-05	128.88	104.53	116.55	0.21563	3691000000	1327	Q8N201	1327	Q8N201	Q8N201	Integrator complex subunit 1	INTS1	LPPRRDSTEAPKPKSSPEQPIGQGRIRVGTQ	15304	UID15305	1	3785
24.4003	24.9106	NaN	24.5226	NaN	24.4339	NaN	NaN	24.8605	24.6937	NaN	NaN	24.7561	NaN	NaN	24.615	NaN	NaN	NaN	NaN	NaN	S	3	___1	snRNA processing;snRNA transcription by RNA polymerase II;U2 snRNA 3'-end processing		integral component of membrane;integrator complex;membrane;nuclear membrane;nucleoplasm	0.711215	2.31556e-34	124.03	107.09	110.3	0.13831	557200000	283	Q8N201	283	Q8N201	Q8N201	Integrator complex subunit 1	INTS1	LQGEAGRVAGDLGAGSSPHPSLTEEEDSQTE	15305	UID15306	1;2;3	3785
NaN	NaN	NaN	23.2657	22.5364	22.7231	NaN	NaN	23.7272	23.7729	24.1597	25.0355	NaN	NaN	NaN	NaN	23.6251	NaN	NaN	NaN	NaN	T	3	___1	snRNA processing;snRNA transcription by RNA polymerase II;U2 snRNA 3'-end processing		integral component of membrane;integrator complex;membrane;nuclear membrane;nucleoplasm	0.613682	0.0124286	66.004	54.368	59.116	-0.78656	127920000	1319	Q8N201	1319	Q8N201	Q8N201	Integrator complex subunit 1	INTS1	FHSLLTASLPPRRDSTEAPKPKSSPEQPIGQ	24819	UID24820	1	3785
NaN	26.2934	26.0527	26.3171	24.6982	25.9925	26.551	26.4689	26.4649	25.1344	NaN	25.9665	26.1675	NaN	26.1028	26.3125	NaN	NaN	23.9678	24.2049	24.9972	S	3	___2	snRNA processing;snRNA transcription by RNA polymerase II;U2 snRNA 3'-end processing		integral component of membrane;integrator complex;membrane;nuclear membrane;nucleoplasm	0.877148	4.77038e-69	180.11	160.48	179.01	-0.41347	1543700000	284	Q8N201	284	Q8N201	Q8N201	Integrator complex subunit 1	INTS1	QGEAGRVAGDLGAGSSPHPSLTEEEDSQTEL	15306	UID41668	1;2;3	3785
NaN	26.2934	26.0527	26.3171	NaN	25.9925	26.551	26.4689	26.4649	NaN	25.6986	25.9665	26.1675	NaN	26.1028	26.3125	NaN	NaN	25.5404	25.6027	24.9972	S	3	___2	snRNA processing;snRNA transcription by RNA polymerase II;U2 snRNA 3'-end processing		integral component of membrane;integrator complex;membrane;nuclear membrane;nucleoplasm	0.956939	4.77038e-69	180.11	160.48	173.2	-0.59369	1440900000	288	Q8N201	288	Q8N201	Q8N201	Integrator complex subunit 1	INTS1	GRVAGDLGAGSSPHPSLTEEEDSQTELLIAE	15307	UID41669	2;3	3785
NaN	23.21	25.0865	24.8974	24.6982	NaN	25.1512	NaN	NaN	25.1344	NaN	24.3616	24.7182	NaN	24.6333	NaN	NaN	NaN	23.9678	24.2049	23.965	S	3	___2	snRNA processing;snRNA transcription by RNA polymerase II;U2 snRNA 3'-end processing		integral component of membrane;integrator complex;membrane;nuclear membrane;nucleoplasm	0.805545	6.3106e-29	118.81	99.689	118.81	-0.24198	600570000	295	Q8N201	295	Q8N201	Q8N201	Integrator complex subunit 1	INTS1	GAGSSPHPSLTEEEDSQTELLIAEEKLSPEQ	15308	UID41670	2;3	3785
NaN	24.6528	NaN	23.8273	NaN	24.6851	25.1183	24.7716	24.9599	NaN	24.6144	NaN	24.5341	NaN	NaN	NaN	NaN	NaN	NaN	23.4449	NaN	S	3	___3	snRNA processing;snRNA transcription by RNA polymerase II;U2 snRNA 3'-end processing		integral component of membrane;integrator complex;membrane;nuclear membrane;nucleoplasm	0.877148	4.77038e-69	180.11	160.48	179.01	-0.41347	1543700000	284	Q8N201	284	Q8N201	Q8N201	Integrator complex subunit 1	INTS1	QGEAGRVAGDLGAGSSPHPSLTEEEDSQTEL	15306	UID68029	1;2;3	3785
NaN	24.6528	NaN	25.2842	24.8732	24.6851	25.1183	24.7716	24.9599	NaN	24.6144	NaN	24.5341	NaN	NaN	NaN	NaN	NaN	23.434	23.4449	NaN	S	3	___3	snRNA processing;snRNA transcription by RNA polymerase II;U2 snRNA 3'-end processing		integral component of membrane;integrator complex;membrane;nuclear membrane;nucleoplasm	0.956939	4.77038e-69	180.11	160.48	173.2	-0.59369	1440900000	288	Q8N201	288	Q8N201	Q8N201	Integrator complex subunit 1	INTS1	GRVAGDLGAGSSPHPSLTEEEDSQTELLIAE	15307	UID68030	2;3	3785
NaN	24.6528	NaN	25.2842	24.8732	24.6851	25.1183	24.7716	24.9599	NaN	24.6144	NaN	24.5341	NaN	NaN	NaN	NaN	NaN	23.434	23.4449	NaN	S	3	___3	snRNA processing;snRNA transcription by RNA polymerase II;U2 snRNA 3'-end processing		integral component of membrane;integrator complex;membrane;nuclear membrane;nucleoplasm	0.805545	6.3106e-29	118.81	99.689	118.81	-0.24198	600570000	295	Q8N201	295	Q8N201	Q8N201	Integrator complex subunit 1	INTS1	GAGSSPHPSLTEEEDSQTELLIAEEKLSPEQ	15308	UID68031	2;3	3785
NaN	24.6528	NaN	25.2842	24.8732	24.6851	NaN	24.7716	24.9599	NaN	24.6144	NaN	24.5341	NaN	NaN	NaN	NaN	NaN	23.434	23.4449	NaN	T	3	___3	snRNA processing;snRNA transcription by RNA polymerase II;U2 snRNA 3'-end processing		integral component of membrane;integrator complex;membrane;nuclear membrane;nucleoplasm	0.609037	1.14617e-14	90.899	79.656	57.845	-2.8902	313410000	290	Q8N201	290	Q8N201	Q8N201	Integrator complex subunit 1	INTS1	VAGDLGAGSSPHPSLTEEEDSQTELLIAEEK	24820	UID77543	2;3	3785
NaN	NaN	24.1354	NaN	NaN	23.0903	24.4076	24.2696	23.0951	NaN	24.0539	NaN	NaN	24.0838	NaN	NaN	23.1512	NaN	23.033	24.1829	NaN	S	3	___1	snRNA processing;snRNA transcription by RNA polymerase II	protein binding	integrator complex;nucleoplasm;nucleus	0.766131	5.3812e-24	140.55	123.05	140.55	0.53177	150940000	452	Q96HW7-3;Q96HW7	452;600	Q96HW7-3	Q96HW7-3	Integrator complex subunit 4	INTS4	PALRLPGRKLVSSAVSPSIIPQEDPSQQFLQ	16866	UID16867	1	4133
NaN	23.624	24.2072	23.8468	NaN	NaN	21.4012	NaN	NaN	NaN	21.5982	NaN	NaN	NaN	NaN	NaN	NaN	NaN	NaN	NaN	NaN	S	2	___1	signal transduction	protein binding	cytoplasm;nucleus	0.949186	0.000673619	123.6	75.637	123.6	0.32133	53329000	219	Q96JZ2-2;Q96JZ2	219;276	Q96JZ2-2	Q96JZ2-2	Hematopoietic SH2 domain-containing protein	HSH2D	GDRGYTDPCVATSLKSPSQPQAPKDRKVPTR	16976	UID16977	1	4154
21.9719	23.6425	23.7475	24.5266	23.1566	NaN	24.2249	NaN	22.6266	NaN	NaN	23.9716	24.7253	NaN	23.8745	23.4127	NaN	NaN	23.1826	NaN	NaN	S	2	___1	selenocysteine incorporation;selenocysteine metabolic process;selenocysteinyl-tRNA(Sec) biosynthetic process	protein binding;transferase activity, transferring selenium-containing groups;tRNA binding	cytoplasm;cytosol;nucleus	0.5	5.47457e-12	143.56	123.46	143.56	0.5406	171140000	499	Q9HD40-3;Q9HD40	499;500	Q9HD40-3	Q9HD40-3	O-phosphoseryl-tRNA(Sec) selenium transferase	SEPSECS	ALKLDNVLLDTYQDASS______________	18881	UID18882	1	4520
21.9719	23.6425	23.7475	24.5266	23.1566	NaN	24.2249	NaN	22.6266	NaN	NaN	23.9716	24.7253	NaN	23.8745	23.4127	NaN	NaN	23.1826	NaN	NaN	S	2	___1	selenocysteine incorporation;selenocysteine metabolic process;selenocysteinyl-tRNA(Sec) biosynthetic process	protein binding;transferase activity, transferring selenium-containing groups;tRNA binding	cytoplasm;cytosol;nucleus	0.5	5.47457e-12	143.56	123.46	143.56	0.5406	171140000	500	Q9HD40-3;Q9HD40	500;501	Q9HD40-3	Q9HD40-3	O-phosphoseryl-tRNA(Sec) selenium transferase	SEPSECS	LKLDNVLLDTYQDASS_______________	18882	UID18883	1	4520
NaN	23.4645	23.4517	NaN	22.9214	22.9579	24.5533	NaN	24.8447	NaN	NaN	24.1774	NaN	23.462	NaN	24.0906	NaN	NaN	NaN	22.8532	NaN	S	2	___1	rRNA processing;snoRNA localization	ATPase binding;protein binding;RNA binding;snoRNA binding;TFIID-class transcription factor complex binding	box C/D snoRNP complex;Cajal body;cytosol;fibrillar center;membrane;nucleolus;nucleoplasm;nucleus;pre-snoRNP complex;small nucleolar ribonucleoprotein complex;small-subunit processome	0.96457	1.58748e-11	178.95	137.55	153.34	3.1401	149860000	483	Q9Y2X3	483	Q9Y2X3	Q9Y2X3	Nucleolar protein 58	NOP58	VEEEEEEKVAEEEETSVKKKKKRGKKKHIKE	20774	UID20775	1	4859
24.3351	24.3922	NaN	23.9719	24.0523	24.1399	NaN	24.3352	24.9401	NaN	24.9457	24.3591	24.3612	23.8484	24.4248	22.6866	NaN	NaN	22.9984	NaN	22.4042	S	2	___1	rRNA processing;snoRNA localization	ATPase binding;protein binding;RNA binding;snoRNA binding;TFIID-class transcription factor complex binding	box C/D snoRNP complex;Cajal body;cytosol;fibrillar center;membrane;nucleolus;nucleoplasm;nucleus;pre-snoRNP complex;small nucleolar ribonucleoprotein complex;small-subunit processome	0.970499	3.37729e-45	210.67	177.52	210.67	-0.0013957	1176100000	351	Q9Y2X3	351	Q9Y2X3	Q9Y2X3	Nucleolar protein 58	NOP58	PKYGLIYHASLVGQTSPKHKGKISRMLAAKT	20775	UID20776	1	4859
28.3439	27.9358	28.5253	28.8013	28.0928	27.7683	29.2946	29.2648	28.2264	28.1314	28.6607	28.7119	28.4188	28.7251	27.3742	28.5643	26.4999	24.571	23.3688	25.472	24.8361	S	2	___2	rRNA processing;snoRNA localization	ATPase binding;protein binding;RNA binding;snoRNA binding;TFIID-class transcription factor complex binding	box C/D snoRNP complex;Cajal body;cytosol;fibrillar center;membrane;nucleolus;nucleoplasm;nucleus;pre-snoRNP complex;small nucleolar ribonucleoprotein complex;small-subunit processome	1	7.29841e-287	343.57	307.57	315.38	-0.76238	16674000000	502	Q9Y2X3	502	Q9Y2X3	Q9Y2X3	Nucleolar protein 58	NOP58	KKKRGKKKHIKEEPLSEEEPCTSTAIASPEK	20772	UID47134	1;2	4859
28.3439	27.9358	28.5253	28.8013	28.0928	27.7683	29.2946	29.2648	28.2264	28.1314	28.6607	28.7119	28.4188	28.7251	27.3742	28.5643	26.4999	24.571	23.3688	25.472	24.8361	S	3	___2	rRNA processing;snoRNA localization	ATPase binding;protein binding;RNA binding;snoRNA binding;TFIID-class transcription factor complex binding	box C/D snoRNP complex;Cajal body;cytosol;fibrillar center;membrane;nucleolus;nucleoplasm;nucleus;pre-snoRNP complex;small nucleolar ribonucleoprotein complex;small-subunit processome	1	7.29841e-287	343.57	307.57	207.7	0.14734	16435000000	514	Q9Y2X3	514	Q9Y2X3	Q9Y2X3	Nucleolar protein 58	NOP58	EPLSEEEPCTSTAIASPEKKKKKKKKRENED	20773	UID47135	2	4859
NaN	NaN	29.8571	29.2733	28.7578	29.0106	29.9768	29.73	NaN	NaN	NaN	NaN	29.0396	NaN	28.8017	NaN	NaN	28.0463	27.5574	29.0858	28.2107	S	2	___1	rRNA processing	cadherin binding;histone methyltransferase binding;protein binding;RNA binding;snoRNA binding	box C/D snoRNP complex;cytoplasm;fibrillar center;membrane;nucleolus;nucleoplasm;pre-snoRNP complex;small nucleolar ribonucleoprotein complex;small-subunit processome	1	4.17974e-64	227.4	203.21	202.79	-0.7732	20007000000	519	O00567	519	O00567	O00567	Nucleolar protein 56	NOP56	SKPKKKKSFSKEELMSSDLEETAGSTSIPKR	6605	UID6606	1;2	1939
30.0443	NaN	29.8361	23.1506	29.6246	29.7213	30.2114	30.2701	30.0249	29.9203	NaN	22.8063	29.8981	29.4245	29.4128	30.1821	29.4068	28.5657	28.5928	23.1117	28.898	S	2	___1	rRNA processing	cadherin binding;histone methyltransferase binding;protein binding;RNA binding;snoRNA binding	box C/D snoRNP complex;cytoplasm;fibrillar center;membrane;nucleolus;nucleoplasm;pre-snoRNP complex;small nucleolar ribonucleoprotein complex;small-subunit processome	1	3.22451e-76	234.82	209.48	202.79	-0.7732	31239000000	520	O00567	520	O00567	O00567	Nucleolar protein 56	NOP56	KPKKKKSFSKEELMSSDLEETAGSTSIPKRK	6606	UID6607	1;2	1939
23.6017	23.3928	NaN	22.8833	23.2677	NaN	24.7704	24.3676	24.5422	24.3588	24.6552	23.8809	23.3705	23.9364	23.8633	NaN	NaN	NaN	NaN	21.9998	NaN	S	3	___1	rRNA processing	cadherin binding;histone methyltransferase binding;protein binding;RNA binding;snoRNA binding	box C/D snoRNP complex;cytoplasm;fibrillar center;membrane;nucleolus;nucleoplasm;pre-snoRNP complex;small nucleolar ribonucleoprotein complex;small-subunit processome	0.998733	1.09568e-05	109.65	97.095	44.089	2.3871	257480000	556	O00567	556	O00567	O00567	Nucleolar protein 56	NOP56	EETVNDPEEAGHRSGSKKKRKFSKEEPVSSG	6608	UID6609	1;2	1939
NaN	22.9611	24.4778	23.5938	NaN	22.5385	NaN	23.5249	21.5198	NaN	20.4671	24.9742	20.3562	NaN	21.9488	NaN	NaN	NaN	21.0365	25.1429	23.0902	S	2	___1	rRNA processing	cadherin binding;histone methyltransferase binding;protein binding;RNA binding;snoRNA binding	box C/D snoRNP complex;cytoplasm;fibrillar center;membrane;nucleolus;nucleoplasm;pre-snoRNP complex;small nucleolar ribonucleoprotein complex;small-subunit processome	1	0.0074275	138.23	127.4	91.658	0.10514	153290000	591	O00567	591	O00567	O00567	Nucleolar protein 56	NOP56	VGKSSSKKKKKFHKASQED____________	6609	UID6610	1	1939
NaN	NaN	NaN	NaN	24.2876	23.9832	NaN	22.9378	24.3842	24.2547	NaN	NaN	24.0632	NaN	24.2116	NaN	NaN	NaN	22.5884	NaN	NaN	S	3	___1	rRNA processing	protein binding;RNA binding	nucleolus;nucleus;preribosome, large subunit precursor;preribosome, small subunit precursor	0.999992	1.22103e-20	103.17	87.556	80.184	0.67383	131310000	291	P56182	291	P56182	P56182	Ribosomal RNA processing protein 1 homolog A	RRP1	AEPEAGEEQAGDDRDSGGPVLQFDYEAVANR	10375	UID10376	1	2814
23.6796	23.758	23.4593	22.9316	23.4496	23.4268	24.2734	24.096	23.6822	24.1398	24.263	24.5708	23.0966	23.0409	23.3418	23.8829	22.9246	NaN	21.9042	23.2471	22.6761	S	2	___1	rRNA processing	protein binding;RNA binding	nucleolus;nucleus;preribosome, large subunit precursor;preribosome, small subunit precursor	1	0.00842187	64.82	53.751	48.981	0.17073	446540000	383	P56182	383	P56182	P56182	Ribosomal RNA processing protein 1 homolog A	RRP1	LRLQQERGKGEKEPPSPGMERKRSRRRGVGA	10376	UID10377	1	2814
27.148	27.1516	27.2689	26.8943	26.5333	26.6255	28.3516	27.6723	26.6971	26.6544	27.2487	27.8323	26.7178	26.3683	26.4183	24.4314	25.883	23.2028	23.5226	25.351	24.4637	S	2	___1	rRNA processing	ATP binding;RNA binding;RNA helicase activity	membrane;nucleolus;nucleus	1	2.2798e-20	186.77	174.16	57.794	0.57637	11400000000	83	Q8N8A6	83	Q8N8A6	Q8N8A6	ATP-dependent RNA helicase DDX51	DDX51	RRPRRRRRVNDAEPGSPEAPQGKRRKADGED	15452	UID15453	1	3819
23.8606	23.5663	24.2078	23.2467	23.6305	NaN	24.7401	23.5433	NaN	23.4178	NaN	24.1001	NaN	22.2885	NaN	NaN	NaN	NaN	NaN	NaN	NaN	S	2	___1	rRNA processing	protein binding;RNA binding	cytosol;nucleolus;nucleoplasm;small-subunit processome	0.999995	1.0749e-35	212.83	177.39	212.83	-1.0176	144530000	401	Q9BVJ6-3;Q9BVJ6;Q9BVJ6-2;X6RJY0	401;453;285;285	Q9BVJ6-3	Q9BVJ6-3	U3 small nucleolar RNA-associated protein 14 homolog A	UTP14A	QDAEPAGSQETKDSGSQEVLSELRVLSQKLK	17787	UID17788	1	4317
NaN	23.298	NaN	22.605	22.6237	22.4837	NaN	23.9165	NaN	NaN	NaN	NaN	NaN	NaN	NaN	NaN	NaN	NaN	NaN	NaN	NaN	S	2	___1	rRNA processing	protein binding;RNA binding	cytosol;nucleolus;nucleoplasm;small-subunit processome	1	2.10015e-73	195.38	177.57	195.38	-0.049155	44855000	29	Q9BVJ6-3;Q9BVJ6	29;29	Q9BVJ6-3	Q9BVJ6-3	U3 small nucleolar RNA-associated protein 14 homolog A	UTP14A	SQQEELADLPKDYLLSESEDEGDNDGERKHQ	17788	UID17789	1;2	4317
NaN	NaN	23.0437	23.1616	NaN	NaN	23.4944	23.7519	23.3547	NaN	23.1923	22.9655	23.0352	NaN	NaN	NaN	NaN	NaN	NaN	NaN	NaN	S	2	___1	rRNA processing	protein binding;RNA binding	cytosol;nucleolus;nucleoplasm;small-subunit processome	1	2.10015e-73	195.38	177.57	195.38	-0.049155	81070000	31	Q9BVJ6-3;Q9BVJ6	31;31	Q9BVJ6-3	Q9BVJ6-3	U3 small nucleolar RNA-associated protein 14 homolog A	UTP14A	QEELADLPKDYLLSESEDEGDNDGERKHQKL	17789	UID17790	1;2	4317
24.062	23.9451	24.6486	23.8979	24.1541	24.2117	25.4759	24.2313	24.7591	24.5964	24.2576	24.7232	23.4526	23.5746	23.8609	24.1221	23.2701	NaN	NaN	22.431	NaN	S	2	___1	rRNA processing	protein binding;RNA binding	cytosol;nucleolus;nucleoplasm;small-subunit processome	0.975459	8.17161e-89	245.1	221.02	197.84	0.68147	446840000	517	Q9BVJ6-3;Q9BVJ6;Q9BVJ6-2	517;569;401	Q9BVJ6-3	Q9BVJ6-3	U3 small nucleolar RNA-associated protein 14 homolog A	UTP14A	KKEQMIDLQNLLTTQSPSVKSLAVPTIEELE	17792	UID17793	1	4317
23.2401	23.8336	24.0793	23.9615	22.9909	23.5621	25.0275	24.2838	23.4233	22.7811	23.8576	23.3441	23.0238	22.6252	22.2471	23.2988	21.9658	NaN	NaN	21.9375	NaN	S	2	___1	rRNA processing	protein binding;RNA binding	cytosol;nucleolus;nucleoplasm;small-subunit processome	0.999997	2.84907e-29	195.5	173.62	158.64	0.29956	585060000	385	Q9BVJ6-3;Q9BVJ6;Q9BVJ6-2;X6RJY0	385;437;269;269	Q9BVJ6-3	Q9BVJ6-3	U3 small nucleolar RNA-associated protein 14 homolog A	UTP14A	REFEERRSLRKRSELSQDAEPAGSQETKDSG	17795	UID17796	1;2	4317
26.3645	24.8362	26.0454	25.7218	25.8295	25.8431	26.9669	25.0488	25.5992	25.8214	25.5715	25.8802	24.389	25.4794	25.0481	25.168	NaN	NaN	22.3864	NaN	22.7727	S	2	___1	rRNA processing	protein binding;RNA binding	cytosol;nucleolus;nucleoplasm;small-subunit processome	0.999996	1.97683e-23	183.31	139.55	163.53	-1.0028	1842400000	393	Q9BVJ6-3;Q9BVJ6;Q9BVJ6-2;X6RJY0	393;445;277;277	Q9BVJ6-3	Q9BVJ6-3	U3 small nucleolar RNA-associated protein 14 homolog A	UTP14A	LRKRSELSQDAEPAGSQETKDSGSQEVLSEL	17796	UID17797	1;2	4317
NaN	24.5957	24.1209	24.3215	NaN	24.1842	25.144	24.7935	NaN	24.2508	24.382	NaN	24.3333	NaN	23.5064	24.04	NaN	NaN	NaN	NaN	NaN	S	2	___1	rRNA processing	RNA binding	extracellular space;nucleolus;nucleoplasm	1	4.10964e-94	228.29	207.93	228.29	-0.073913	8228100000	657	Q9H501	657	Q9H501	Q9H501	ESF1 homolog	ESF1	KKRLKRKQKALAEEASEEELPSDVDLNDPYF	18557	UID18558	1;2	4451
23.9032	24.5428	23.5653	23.5553	NaN	NaN	25.462	25.594	24.4887	NaN	NaN	24.0166	NaN	24.6647	NaN	NaN	NaN	NaN	NaN	NaN	NaN	S	2	___1	rRNA processing	RNA binding	extracellular space;nucleolus;nucleoplasm	1	4.10964e-94	228.29	207.93	228.29	-0.073913	8215100000	663	Q9H501	663	Q9H501	Q9H501	ESF1 homolog	ESF1	KQKALAEEASEEELPSDVDLNDPYFAEEVKQ	18558	UID18559	1;2	4451
24.7488	25.0126	NaN	24.5975	24.9953	25.101	NaN	25.6947	25.0838	25.0752	25.4436	25.4419	25.4487	25.2768	24.6234	25.3673	24.3707	23.7512	23.2379	24.0284	23.6484	S	2	___1	rRNA processing	RNA binding	extracellular space;nucleolus;nucleoplasm	0.996165	3.85981e-07	139.78	121.47	127.02	-0.8847	604830000	694	Q9H501	694	Q9H501	Q9H501	ESF1 homolog	ESF1	IGINKKSVKSAKDGTSPEEEIEIERQKAEMA	18559	UID18560	1	4451
25.5243	25.1249	25.269	25.1531	24.4766	24.6103	26.5726	26.0332	24.9439	24.2474	26.2843	25.9829	25.1533	24.6656	24.3684	23.795	23.6797	NaN	20.5893	23.107	21.9727	S	2	___1	rRNA processing	RNA binding	extracellular space;nucleolus;nucleoplasm	1	2.43885e-07	164.97	14.62	164.97	-0.65465	4217800000	153	Q9H501	153	Q9H501	Q9H501	ESF1 homolog	ESF1	KKMKTSCKFKIDSNISPKKDSKEFTQKNKKE	18560	UID18561	1	4451
22.4141	22.5725	21.0806	22.2347	NaN	NaN	23.1267	21.8112	NaN	21.203	NaN	21.8057	NaN	NaN	NaN	NaN	NaN	NaN	NaN	21.2471	NaN	S	2	___1	rRNA processing	RNA binding	extracellular space;nucleolus;nucleoplasm	1	0.00389046	97.456	36.938	54.471	-0.12432	51213000	298	Q9H501;A0A087WX71	298;89	Q9H501	Q9H501	ESF1 homolog	ESF1	EEDEDEDSEDDDKSDSGPDLARGKGNIETSS	18568	UID18569	1;2	4451
22.9211	22.3145	23.1848	22.3883	21.7972	22.2698	24.1176	22.9301	22.5552	22.4558	22.8853	23.451	22.1088	21.9529	21.2275	NaN	NaN	NaN	NaN	NaN	NaN	S	3	___1	rRNA processing	RNA binding	extracellular space;nucleolus;nucleoplasm	1	1.2003e-07	126	98.589	126	0.71819	105250000	198	Q9H501	198	Q9H501	Q9H501	ESF1 homolog	ESF1	EKQRTLDSGTSEIVKSPRIECSKTRREMQSV	18570	UID18571	1	4451
24.7076	24.6595	27.9767	25.8913	26.8726	26.1552	27.8263	26.3387	26.5861	27.1035	24.4411	26.7343	26.2411	26.0977	24.965	27.3399	24.9842	24.7475	24.1439	NaN	24.2188	S	2	___1	rRNA processing	RNA binding	nuclear membrane;nucleolus;nucleoplasm;nucleus;Pwp2p-containing subcomplex of 90S preribosome;small-subunit processome	0.582039	8.37675e-105	232.81	213.49	211.75	-0.95002	1896000000	240	Q9UNX4	240	Q9UNX4	Q9UNX4	WD repeat-containing protein 3	WDR3	EIEDPEEPDPKKIKGSSPGIQDTLEAEDGAF	20206	UID20207	1	4803
NaN	24.2031	26.1864	24.9174	25.7686	NaN	26.387	25.3392	25.5614	25.8418	24.4203	25.0034	NaN	25.1367	24.2689	NaN	NaN	NaN	NaN	NaN	NaN	S	2	___1	rRNA processing	RNA binding	nuclear membrane;nucleolus;nucleoplasm;nucleus;Pwp2p-containing subcomplex of 90S preribosome;small-subunit processome	0.966607	3.68778e-205	298.82	278.99	298.82	-0.63782	1146700000	241	Q9UNX4	241	Q9UNX4	Q9UNX4	WD repeat-containing protein 3	WDR3	IEDPEEPDPKKIKGSSPGIQDTLEAEDGAFE	20207	UID20208	1	4803
24.6687	23.7716	23.9451	23.8934	23.4817	23.2309	24.9482	24.8536	23.1836	23.6328	23.9983	25.4403	NaN	NaN	23.4333	NaN	NaN	NaN	NaN	23.5154	NaN	S	3	___1	rRNA processing	RNA binding	nuclear membrane;nucleolus;nucleoplasm;nucleus;Pwp2p-containing subcomplex of 90S preribosome;small-subunit processome	1	9.28307e-183	259.81	230.71	45.737	0.79125	337280000	121	Q9Y5J1	121	Q9Y5J1	Q9Y5J1	U3 small nucleolar RNA-associated protein 18 homolog	UTP18	LLRRLRGPRVQEHEDSGDSEVENEAKGNFPP	21017	UID21018	1;2	4915
NaN	22.7756	23.3468	22.7513	22.6683	23.0641	NaN	23.3897	NaN	NaN	24.1203	23.3164	23.4666	NaN	23.1748	23.8569	23.6599	NaN	NaN	NaN	22.6774	T	2	___1	rRNA processing	protein binding	cytoplasm;MLL1 complex;nucleolus;nucleoplasm;Rix1 complex	0.983084	0.00346952	108.47	80.261	108.47	0.97248	136230000	32	Q9NXF1-2;Q9NXF1	32;29	Q9NXF1-2	Q9NXF1-2	Testis-expressed sequence 10 protein	TEX10	VKLKVGKKKPKLQNATPTNFKTKTIHLPEQL	25596	UID25597	1	4618
28.4432	28.5712	28.3767	28.0659	28.111	28.2645	28.735	28.434	28.3848	28.1218	28.3564	26.8565	27.61	27.406	27.4108	28.1082	27.3328	25.9709	25.1088	26.8237	26.0899	S	2	___2	rRNA processing	cadherin binding;histone methyltransferase binding;protein binding;RNA binding;snoRNA binding	box C/D snoRNP complex;cytoplasm;fibrillar center;membrane;nucleolus;nucleoplasm;pre-snoRNP complex;small nucleolar ribonucleoprotein complex;small-subunit processome	1	4.17974e-64	227.4	203.21	202.79	-0.7732	20007000000	519	O00567	519	O00567	O00567	Nucleolar protein 56	NOP56	SKPKKKKSFSKEELMSSDLEETAGSTSIPKR	6605	UID32967	1;2	1939
28.4432	28.5712	28.3767	28.0659	28.111	28.2645	28.735	28.434	28.3848	28.1218	28.3564	26.8565	27.61	27.406	27.4108	28.1082	27.3328	25.9709	25.1088	26.8237	26.0899	S	2	___2	rRNA processing	cadherin binding;histone methyltransferase binding;protein binding;RNA binding;snoRNA binding	box C/D snoRNP complex;cytoplasm;fibrillar center;membrane;nucleolus;nucleoplasm;pre-snoRNP complex;small nucleolar ribonucleoprotein complex;small-subunit processome	1	3.22451e-76	234.82	209.48	202.79	-0.7732	31239000000	520	O00567	520	O00567	O00567	Nucleolar protein 56	NOP56	KPKKKKSFSKEELMSSDLEETAGSTSIPKRK	6606	UID32968	1;2	1939
24.005	24.063	NaN	23.4763	23.4875	23.7171	NaN	24.0267	23.8468	23.4443	24.5703	NaN	23.2248	23.4069	23.2422	23.4801	22.3956	23.3651	22.5593	NaN	24.0922	S	2	___2	rRNA processing	RNA binding;U3 snoRNA binding	box C/D snoRNP complex;nucleolus;nucleoplasm;small-subunit processome	0.999993	9.05568e-48	174.59	160.78	164.93	-0.36557	293070000	51	O43818	51	O43818	O43818	U3 small nucleolar RNA-interacting protein 2	RRP9	RGKSKGGGKMNEEISSDSESESLAPRKPEEE	7127	UID33489	1;2;3;4	2045
NaN	NaN	NaN	23.4763	NaN	23.7171	NaN	24.0267	NaN	23.4443	NaN	NaN	23.2248	23.4069	23.2422	23.4801	NaN	23.3651	22.5593	NaN	NaN	S	3	___2	rRNA processing	RNA binding;U3 snoRNA binding	box C/D snoRNP complex;nucleolus;nucleoplasm;small-subunit processome	0.99876	9.05568e-48	174.59	160.78	93.776	-0.16905	169890000	53	O43818	53	O43818	O43818	U3 small nucleolar RNA-interacting protein 2	RRP9	KSKGGGKMNEEISSDSESESLAPRKPEEEEE	7128	UID33490	2;3;4	2045
28.4769	29.4828	29.0666	29.6153	NaN	29.135	NaN	30.1256	28.839	29.3476	28.4455	28.996	29.0364	29.2711	28.1345	28.8753	27.4527	26.504	25.7087	27.2478	26.0743	S	4	___2	rRNA processing	protein binding;RNA binding	cytosol;nucleolus;nucleoplasm;small-subunit processome	1	2.00488e-118	214.01	194.75	174.92	1.4056	10269000000	353	Q9BVJ6-3;Q9BVJ6;Q9BVJ6-2;X6RJY0	353;405;237;237	Q9BVJ6-3	Q9BVJ6-3	U3 small nucleolar RNA-associated protein 14 homolog A	UTP14A	QEDPEQLPELEAHGVSESEGEERPVAEEEIL	17790	UID44152	1;2	4317
28.4769	29.4828	29.0666	29.6153	NaN	29.135	NaN	30.1256	28.839	29.3476	28.4455	28.996	29.0364	29.2711	28.1345	28.8753	27.4527	26.504	25.7087	27.2478	26.0743	S	4	___2	rRNA processing	protein binding;RNA binding	cytosol;nucleolus;nucleoplasm;small-subunit processome	1	2.00488e-118	214.01	194.75	174.92	1.4056	10124000000	355	Q9BVJ6-3;Q9BVJ6;Q9BVJ6-2;X6RJY0	355;407;239;239	Q9BVJ6-3	Q9BVJ6-3	U3 small nucleolar RNA-associated protein 14 homolog A	UTP14A	DPEQLPELEAHGVSESEGEERPVAEEEILLR	17791	UID44153	1;2	4317
NaN	22.5841	NaN	22.3801	22.2756	NaN	23.5574	23.0811	NaN	NaN	NaN	NaN	NaN	NaN	NaN	NaN	NaN	NaN	NaN	NaN	21.2382	S	2	___2	rRNA processing	protein binding;RNA binding	cytosol;nucleolus;nucleoplasm;small-subunit processome	0.999996	1.97683e-23	183.31	139.55	163.53	-1.0028	1842400000	393	Q9BVJ6-3;Q9BVJ6;Q9BVJ6-2;X6RJY0	393;445;277;277	Q9BVJ6-3	Q9BVJ6-3	U3 small nucleolar RNA-associated protein 14 homolog A	UTP14A	LRKRSELSQDAEPAGSQETKDSGSQEVLSEL	17796	UID44158	1;2	4317
25.5169	28.8322	25.9871	29.0073	28.8797	28.7449	29.9712	29.5239	28.8906	28.9233	27.7762	28.4627	28.3691	28.5068	27.249	28.5016	26.8163	26.1094	NaN	26.6603	24.0591	S	2	___2	rRNA processing	RNA binding	extracellular space;nucleolus;nucleoplasm	1	4.10964e-94	228.29	207.93	228.29	-0.073913	8228100000	657	Q9H501	657	Q9H501	Q9H501	ESF1 homolog	ESF1	KKRLKRKQKALAEEASEEELPSDVDLNDPYF	18557	UID44919	1;2	4451
25.5169	28.8322	25.9871	29.0073	28.8797	28.7449	29.9712	29.5239	28.8906	28.9233	27.7762	28.4627	28.3691	28.5068	27.249	28.5016	26.8163	26.1094	NaN	26.6603	24.0591	S	2	___2	rRNA processing	RNA binding	extracellular space;nucleolus;nucleoplasm	1	4.10964e-94	228.29	207.93	228.29	-0.073913	8215100000	663	Q9H501	663	Q9H501	Q9H501	ESF1 homolog	ESF1	KQKALAEEASEEELPSDVDLNDPYFAEEVKQ	18558	UID44920	1;2	4451
NaN	24.1231	23.1425	23.677	23.1754	24.0402	24.1497	24.2971	23.777	23.4404	24.5974	24.6241	24.5787	23.6805	24.0772	24.1479	24.0992	22.9727	22.8398	23.5132	24.3805	S	2	___1	rRNA modification;tRNA modification	protein binding;RNA binding	nucleoplasm	1	3.05657e-18	147.17	131.63	63.16	0.67435	438170000	86	Q9NXG2;H3BNW0	86;86	Q9NXG2	Q9NXG2	THUMP domain-containing protein 1	THUMPD1	DMYGPEKFTDKDQQPSGSEGEDDDAEAALKK	19311	UID19312	1;2	4620
24.4782	24.1437	23.6611	23.8685	23.4716	23.7551	24.6396	24.4561	23.9299	NaN	24.5974	24.7935	24.5228	23.015	23.6027	NaN	24.0992	NaN	23.2176	24.3469	24.0768	S	2	___1	rRNA modification;tRNA modification	protein binding;RNA binding	nucleoplasm	1	1.19435e-07	120.9	105.08	63.16	0.67435	452670000	88	Q9NXG2;H3BNW0	88;88	Q9NXG2	Q9NXG2	THUMP domain-containing protein 1	THUMPD1	YGPEKFTDKDQQPSGSEGEDDDAEAALKKEV	19312	UID19313	1;2	4620
23.4016	22.7173	23.3652	NaN	22.961	22.3116	23.6593	23.4144	23.0362	NaN	23.0124	23.4176	22.8621	NaN	22.2347	NaN	NaN	NaN	20.8462	NaN	NaN	S	2	___1	rRNA base methylation	methyltransferase activity;RNA binding	nucleolus	1	1.23818e-10	146.96	107.17	65.092	1.5416	191810000	143	Q63ZY6;Q96P11-2;Q63ZY6-4;Q63ZY6-5;Q96P11-5;Q96P11;Q96P11-4	143;327;15;143;289;327;327	Q63ZY6	Q63ZY6	Putative methyltransferase NSUN5C;Probable 28S rRNA (cytosine-C(5))-methyltransferase	NSUN5P2;NSUN5	GMPSRQLEEPGAGTPSPVRLHALAGFQQRAL	13461	UID13462	1;2	3455
26.5825	26.4021	27.014	26.4616	NaN	26.0877	27.9453	26.87	26.3389	NaN	NaN	27.3509	26.0646	NaN	NaN	26.7778	NaN	NaN	NaN	26.0833	NaN	S	2	___2	rRNA base methylation	methyltransferase activity;RNA binding	nucleolus	0.999992	0.00460479	98.582	18.869	98.582	0.45338	1457900000	260	Q63ZY6;Q96P11-2;Q3KNT7-3;Q63ZY6-6	260;444;132;236	Q63ZY6	Q63ZY6	Putative methyltransferase NSUN5C;Probable 28S rRNA (cytosine-C(5))-methyltransferase	NSUN5P2;NSUN5	TSASQAKASAPERTPSPAPKRKKRAKSCSRC	13460	UID39822	1;2	3455
NaN	NaN	22.7161	NaN	22.0475	21.9895	23.3188	23.8507	23.0284	22.9306	23.0177	22.6811	NaN	NaN	21.7623	NaN	NaN	NaN	NaN	NaN	NaN	S	2	___2	rRNA base methylation	methyltransferase activity;RNA binding	nucleolus	1	1.23818e-10	146.96	107.17	65.092	1.5416	191810000	143	Q63ZY6;Q96P11-2;Q63ZY6-4;Q63ZY6-5;Q96P11-5;Q96P11;Q96P11-4	143;327;15;143;289;327;327	Q63ZY6	Q63ZY6	Putative methyltransferase NSUN5C;Probable 28S rRNA (cytosine-C(5))-methyltransferase	NSUN5P2;NSUN5	GMPSRQLEEPGAGTPSPVRLHALAGFQQRAL	13461	UID39823	1;2	3455
26.5825	26.4021	27.014	26.4616	NaN	26.0877	27.9453	26.87	26.3389	NaN	NaN	27.3509	26.0646	NaN	NaN	26.7778	NaN	NaN	NaN	26.0833	NaN	T	3	___2	rRNA base methylation	methyltransferase activity;RNA binding	nucleolus	0.999071	0.00460479	58.671	40.437	58.671	0.41465	1381900000	258	Q63ZY6;Q96P11-2;Q3KNT7-3;Q63ZY6-6	258;442;130;234	Q63ZY6	Q63ZY6	Putative methyltransferase NSUN5C;Probable 28S rRNA (cytosine-C(5))-methyltransferase	NSUN5P2;NSUN5	MPTSASQAKASAPERTPSPAPKRKKRAKSCS	24391	UID50753	2	3455
NaN	NaN	22.7161	NaN	22.0475	21.9895	23.3188	23.8507	23.0284	22.9306	23.0177	22.6811	NaN	NaN	21.7623	NaN	NaN	NaN	NaN	NaN	NaN	T	2	___2	rRNA base methylation	methyltransferase activity;RNA binding	nucleolus	1	0.000232461	113.25	67.337	65.092	1.5416	82514000	141	Q63ZY6;Q96P11-2;Q63ZY6-4;Q63ZY6-5;Q96P11-5;Q96P11;Q96P11-4	141;325;13;141;287;325;325	Q63ZY6	Q63ZY6	Putative methyltransferase NSUN5C;Probable 28S rRNA (cytosine-C(5))-methyltransferase	NSUN5P2;NSUN5	GSGMPSRQLEEPGAGTPSPVRLHALAGFQQR	24392	UID50754	2	3455
24.4322	24.3203	24.6505	24.0044	NaN	24.4045	25.4785	25.2986	24.934	24.8191	25.2686	25.5415	24.6862	24.8641	24.4967	24.89	24.4359	NaN	22.0619	23.8113	22.5786	S	2	___1	RNA splicing	double-stranded DNA binding;RNA binding;zinc ion binding	cytoplasm;intracellular membrane-bounded organelle;nuclear speck;nucleoplasm	0.866178	0.000766041	121.73	97.778	121.73	0.22579	508250000	1401	Q14966-3;Q14966;Q14966-5	1401;1401;498	Q14966-3	Q14966-3	Zinc finger protein 638	ZNF638	DVSSSKPSIKAVIVSSPKAKATVSKTENQKS	11996	UID11997	1	3161
22.1341	22.8423	22.665	22.1761	22.6481	NaN	22.6581	23.0202	22.8939	NaN	22.9174	NaN	22.3618	23.7349	NaN	23.7785	NaN	NaN	21.2203	NaN	NaN	S	4	___1	RNA splicing	double-stranded DNA binding;RNA binding;zinc ion binding	cytoplasm;intracellular membrane-bounded organelle;nuclear speck;nucleoplasm	1	1.99309e-05	67.778	37.176	54.855	-1.2917	151360000	1100	Q14966-3;Q14966;Q14966-5	1100;1100;197	Q14966-3	Q14966-3	Zinc finger protein 638	ZNF638	LPEVQIEHDPELEKESPGLKNSPIDESEVQT	12002	UID12003	1	3161
NaN	25.6158	25.9287	25.3879	NaN	25.2711	26.5547	25.9451	25.8498	25.6169	26.1574	26.7474	25.843	NaN	25.5799	26.3521	25.7473	NaN	NaN	NaN	25.3573	S	2	___1	RNA splicing	double-stranded DNA binding;RNA binding;zinc ion binding	cytoplasm;intracellular membrane-bounded organelle;nuclear speck;nucleoplasm	1	0.000552249	145.23	125.76	145.23	0.11512	957620000	552	Q14966-3;Q14966;A0A096LPH6;Q14966-2;Q14966-4;A0A096LNQ0;A0A096LPB4;A0A096LNR2;A0A096LNX0;A0A096LPI0	552;552;552;552;552;131;102;41;41;41	Q14966-3	Q14966-3	Zinc finger protein 638	ZNF638	SRSRSPYRIRNPFRGSPKCFRSVSPERMSRR	12003	UID12004	1	3161
24.7057	24.7616	24.5966	24.8002	24.577	24.6626	25.1939	24.7942	24.3076	24.7063	25.0291	24.6972	25.1738	24.553	24.3289	24.3558	24.3878	23.2911	23.7338	24.4392	NaN	S	2	___1	RNA splicing	double-stranded DNA binding;RNA binding;zinc ion binding	cytoplasm;intracellular membrane-bounded organelle;nuclear speck;nucleoplasm	0.970647	1.88399e-178	305.87	275.86	264.1	1.2482	709970000	1119	Q14966-3;Q14966;Q14966-5	1119;1119;216	Q14966-3	Q14966-3	Zinc finger protein 638	ZNF638	KNSPIDESEVQTATDSPSVKPNELEEESTPS	12005	UID12006	1;2	3161
NaN	24.3169	24.2674	23.816	NaN	24.2577	25.2868	25.0962	24.878	NaN	25.2446	NaN	NaN	NaN	24.3372	23.9897	24.3007	NaN	NaN	24.3671	23.2731	S	2	___1	RNA splicing	double-stranded DNA binding;RNA binding;zinc ion binding	cytoplasm;intracellular membrane-bounded organelle;nuclear speck;nucleoplasm	0.99977	4.01428e-07	137.58	108.1	137.58	-1.3075	313600000	128	Q14966-3;Q14966;A0A096LPH6;Q14966-2;Q14966-4;C9JWN0	128;128;128;128;128;128	Q14966-3	Q14966-3	Zinc finger protein 638	ZNF638	SVAVKQSSVTQVTEQSPKVQSRYTKESASSI	12007	UID12008	1	3161
24.4	24.4776	25.2523	24.9632	23.9689	24.0838	25.8553	25.6196	24.3097	24.4021	24.8085	25.2834	25.0037	25.0137	23.8798	24.2656	23.6164	NaN	21.9192	23.9734	22.7097	S	2	___2	RNA splicing	double-stranded DNA binding;RNA binding;zinc ion binding	cytoplasm;intracellular membrane-bounded organelle;nuclear speck;nucleoplasm	1	0.0040364	98.898	72.856	58.37	-0.66315	521090000	558	Q14966-3;Q14966;A0A096LPH6;Q14966-2;Q14966-4;A0A096LNQ0;A0A096LPB4;A0A096LNR2;A0A096LNX0;A0A096LPI0	558;558;558;558;558;137;108;47;47;47	Q14966-3	Q14966-3	Zinc finger protein 638	ZNF638	YRIRNPFRGSPKCFRSVSPERMSRRSVRSSD	11997	UID38359	2	3161
24.4	24.4776	25.2523	24.9632	23.9689	24.0838	25.8553	25.6196	24.3097	24.4021	24.8085	25.2834	25.0037	25.0137	23.8798	24.2656	23.6164	NaN	21.9192	23.9734	22.7097	S	2	___2	RNA splicing	double-stranded DNA binding;RNA binding;zinc ion binding	cytoplasm;intracellular membrane-bounded organelle;nuclear speck;nucleoplasm	1	0.0040364	98.898	72.856	58.37	-0.66315	521090000	560	Q14966-3;Q14966;A0A096LPH6;Q14966-2;Q14966-4;A0A096LNQ0;A0A096LPB4;A0A096LNR2;A0A096LNX0;A0A096LPI0	560;560;560;560;560;139;110;49;49;49	Q14966-3	Q14966-3	Zinc finger protein 638	ZNF638	IRNPFRGSPKCFRSVSPERMSRRSVRSSDRK	11998	UID38360	2	3161
22.5206	NaN	22.5128	NaN	22.8558	23.3045	NaN	NaN	NaN	22.7182	22.8179	23.3797	23.4449	23.3062	NaN	23.8161	NaN	NaN	NaN	23.2165	NaN	S	2	___2	RNA splicing	double-stranded DNA binding;RNA binding;zinc ion binding	cytoplasm;intracellular membrane-bounded organelle;nuclear speck;nucleoplasm	1	4.42611e-13	138.96	127.03	130.36	-2.0199	139940000	1106	Q14966-3;Q14966;Q14966-5	1106;1106;203	Q14966-3	Q14966-3	Zinc finger protein 638	ZNF638	EHDPELEKESPGLKNSPIDESEVQTATDSPS	12004	UID38366	1;2	3161
22.5206	NaN	22.5128	NaN	22.8558	23.3045	NaN	NaN	NaN	22.7182	22.8179	23.3797	23.4449	23.3062	NaN	23.8161	NaN	NaN	NaN	23.2165	NaN	S	2	___2	RNA splicing	double-stranded DNA binding;RNA binding;zinc ion binding	cytoplasm;intracellular membrane-bounded organelle;nuclear speck;nucleoplasm	0.970647	1.88399e-178	305.87	275.86	264.1	1.2482	709970000	1119	Q14966-3;Q14966;Q14966-5	1119;1119;216	Q14966-3	Q14966-3	Zinc finger protein 638	ZNF638	KNSPIDESEVQTATDSPSVKPNELEEESTPS	12005	UID38367	1;2	3161
26.19	26.4743	26.189	25.8967	25.8313	26.1936	26.7572	26.5564	25.6066	25.8004	26.5622	25.9477	25.7655	24.4905	25.346	NaN	24.4086	NaN	23.6823	NaN	NaN	S	4	___1	RNA processing	metal ion binding;protein binding;RNA binding	exosome (RNase complex);extracellular space;nucleolus;nucleus	0.999968	1.69917e-23	113.92	107.09	110.23	-0.070424	2689200000	655	O60293-2;O60293	655;655	O60293-2	O60293-2	Zinc finger C3H1 domain-containing protein	ZFC3H1	RAFKPEETSSNSDPPSPPVLNNSHPVPRSNL	7184	UID7185	1;2	2057
24.3204	24.1409	23.5678	24.1738	23.7813	23.5211	24.5613	24.0072	23.3589	23.3826	23.9455	23.5964	NaN	NaN	NaN	23.4095	NaN	NaN	NaN	NaN	22.6919	S	2	___1	RNA processing	metal ion binding;protein binding;RNA binding	exosome (RNase complex);extracellular space;nucleolus;nucleus	0.999995	1.50063e-96	244.1	222.44	241.08	0.27966	419720000	28	O60293-2;O60293;G3V1X1;O60293-4	28;28;28;28	O60293-2	O60293-2	Zinc finger C3H1 domain-containing protein	ZFC3H1	GLSPKEEGELEDGEISDDDNNSQIRSRSSSS	7186	UID7187	1;2	2057
NaN	25.0465	24.3962	NaN	NaN	24.9304	24.8198	24.2871	24.9716	NaN	24.8391	24.2493	24.6912	NaN	24.5806	NaN	NaN	NaN	24.7306	24.5843	NaN	S	3	___1	RNA processing	metal ion binding;protein binding;RNA binding	exosome (RNase complex);extracellular space;nucleolus;nucleus	1	4.06085e-26	125.97	111.75	125.97	-0.2055	326820000	998	O60293-2;O60293	998;998	O60293-2	O60293-2	Zinc finger C3H1 domain-containing protein	ZFC3H1	LKEARALKAKEQQNISPVVEEEPEFSLPQPS	7187	UID7188	1	2057
22.8542	NaN	24.2243	NaN	24.2059	NaN	24.7946	22.3008	NaN	NaN	NaN	NaN	NaN	NaN	23.04	22.9462	NaN	NaN	21.6727	22.1031	NaN	S	2	___1	RNA processing	metal ion binding;protein binding;RNA binding	exosome (RNase complex);extracellular space;nucleolus;nucleus	0.999777	6.72658e-36	175.33	144.24	175.33	-2.2577	1237400000	1303	O60293-2;O60293	1303;1303	O60293-2	O60293-2	Zinc finger C3H1 domain-containing protein	ZFC3H1	WKPKFWRKPISDNSFSSDEEQSTGPIKYAFQ	7190	UID7191	1;2;3	2057
23.8061	23.3225	24.1246	23.3585	23.4809	23.5909	24.8829	NaN	23.7421	23.4131	23.9722	24.4458	NaN	23.657	NaN	NaN	NaN	NaN	NaN	NaN	21.6783	S	2	___1	RNA processing	metal ion binding;protein binding;RNA binding	exosome (RNase complex);extracellular space;nucleolus;nucleus	0.995952	0.000181004	119.39	83.875	116.71	0.15364	1454900000	949	O60293-2;O60293	949;949	O60293-2	O60293-2	Zinc finger C3H1 domain-containing protein	ZFC3H1	EQDRFGPNKMMRLDSSPVSSPRKHSAELIAM	7193	UID7194	1;2	2057
23.5663	23.7222	23.4794	23.2144	22.8425	23.004	24.5706	23.8136	23.5199	23.2945	23.7989	23.9116	23.1475	22.9797	22.7773	23.0541	22.5915	NaN	NaN	NaN	21.5726	S	2	___1	RNA processing	metal ion binding;protein binding;RNA binding	exosome (RNase complex);extracellular space;nucleolus;nucleus	0.964606	3.71741e-05	150.21	80.764	124.07	0.052558	198870000	352	O60293-2;O60293	352;352	O60293-2	O60293-2	Zinc finger C3H1 domain-containing protein	ZFC3H1	SQGLQDKEQNLTRRISTSDILSEKKLGEDEE	7196	UID7197	1	2057
23.8377	NaN	24.3488	23.9881	23.7161	23.8325	25.1642	24.633	24.6532	24.1626	24.6242	24.8895	24.1227	24.266	24.0338	24.7811	24.1013	23.984	23.8856	24.7987	24.4023	S	3	___1	RNA processing	protein binding;RNA binding	cytosol;nucleoplasm;ribonucleoprotein complex	1	8.32875e-07	144.18	109.65	53.395	-1.7905	6632400000	337	Q4G0J3;Q4G0J3-3;H0YA82	337;344;131	Q4G0J3	Q4G0J3	La-related protein 7	LARP7	KEASEASKENRDIEISTEEEKDTGDLKDSSL	12670	UID12671	1;2	3298
21.8307	22.2033	22.757	NaN	21.3313	NaN	23.3918	22.8632	23.2126	22.2971	23.2343	23.0101	NaN	NaN	NaN	NaN	NaN	NaN	NaN	NaN	NaN	S	2	___1	RNA processing	protein binding;RNA binding	cytosol;nucleoplasm;ribonucleoprotein complex	0.905884	1.06746e-05	116.51	96.521	93.649	-2.2716	225200000	244	Q4G0J3;Q4G0J3-3;H0YA82;D6RFF0	244;251;25;244	Q4G0J3	Q4G0J3	La-related protein 7	LARP7	KKEDNIQAKEENMDTSNTSISKMKRSRPTSE	12671	UID12672	1;2	3298
23.421	23.2194	23.7689	23.598	23.1699	22.8429	24.7322	24.5866	24.9174	23.6644	24.4975	24.5117	24.2492	24.4959	24.1804	24.6483	24.4976	NaN	21.1083	NaN	22.2336	S	2	___1	RNA processing	protein binding;RNA binding	cytosol;nucleoplasm;ribonucleoprotein complex	0.959434	1.66698e-08	161.21	135.09	161.21	0.95122	507230000	247	Q4G0J3;Q4G0J3-3;H0YA82;D6RFF0	247;254;28;247	Q4G0J3	Q4G0J3	La-related protein 7	LARP7	DNIQAKEENMDTSNTSISKMKRSRPTSEGSD	12672	UID12673	1;2	3298
27.4552	27.3944	27.2899	NaN	27.0855	27.067	28.1075	NaN	27.4362	27.3331	27.8153	27.822	NaN	27.4462	27.2214	NaN	NaN	20.8912	26.1814	NaN	NaN	S	3	___1	RNA processing	protein binding;RNA binding	cytosol;nucleoplasm;ribonucleoprotein complex	1	5.42291e-09	169.89	164.93	92.468	0.36369	10789000000	300	Q4G0J3;Q4G0J3-3;H0YA82	300;307;81	Q4G0J3	Q4G0J3	La-related protein 7	LARP7	SSLPEVRTGKRKRSSSEDAESLAPRSKVKKI	12675	UID12676	1;2;3	3298
NaN	22.988	22.3598	22.5812	22.259	22.2982	23.5708	23.3713	NaN	NaN	22.7381	23.1695	23.6668	22.8824	22.5325	NaN	NaN	NaN	21.8906	22.6742	22.5154	S	2	___1	RNA processing	protein binding;RNA binding	cytosol;nucleoplasm;ribonucleoprotein complex	0.996443	4.24798e-97	257.2	218.2	105.46	0.53546	22700000000	258	Q4G0J3;Q4G0J3-3;H0YA82;D6RFF0	258;265;39;258	Q4G0J3	Q4G0J3	La-related protein 7	LARP7	TSNTSISKMKRSRPTSEGSDIESTEPQKQCS	12676	UID12677	1;2;3	3298
27.178	NaN	26.887	27.0561	26.8422	26.9565	27.7452	27.5093	27.2789	27.3102	27.3737	27.9106	27.4627	NaN	26.8327	26.2091	26.7285	25.2235	25.9197	26.7331	26.0979	S	2	___1	RNA processing	protein binding;RNA binding	cytosol;nucleoplasm;ribonucleoprotein complex	1	8.40919e-113	271.31	246.26	257.2	-0.25313	28669000000	261	Q4G0J3;Q4G0J3-3;H0YA82;D6RFF0	261;268;42;261	Q4G0J3	Q4G0J3	La-related protein 7	LARP7	TSISKMKRSRPTSEGSDIESTEPQKQCSKKK	12677	UID12678	1;2;3	3298
NaN	22.9851	23.221	NaN	NaN	NaN	23.8389	23.6906	23.0674	22.4627	23.1332	23.3088	22.9767	23.5694	22.2827	22.6122	21.7414	NaN	21.3999	NaN	21.4427	T	3	___1	RNA processing	metal ion binding;protein binding;RNA binding	exosome (RNase complex);extracellular space;nucleolus;nucleus	1	0.000480433	89.049	69.726	48.288	1.3997	122120000	766	O60293-2;O60293	766;766	O60293-2	O60293-2	Zinc finger C3H1 domain-containing protein	ZFC3H1	PKVPPKSEKENDPLRTPEALPEEKKIEYRLL	22878	UID22879	1	2057
23.4176	23.5763	NaN	23.1386	22.9207	23.539	NaN	23.7307	23.573	23.3935	23.7746	NaN	23.765	23.1543	24.0338	24.5241	23.6141	23.1264	22.3816	24.0786	23.073	T	3	___1	RNA processing	protein binding;RNA binding	cytosol;nucleoplasm;ribonucleoprotein complex	1	8.32875e-07	152.7	97.633	53.395	-1.7905	6430600000	338	Q4G0J3;Q4G0J3-3;H0YA82	338;345;132	Q4G0J3	Q4G0J3	La-related protein 7	LARP7	EASEASKENRDIEISTEEEKDTGDLKDSSLL	24232	UID24233	1;2	3298
23.2963	23.715	NaN	NaN	23.9946	23.8386	NaN	24.0775	23.1512	21.9628	NaN	23.9066	23.9187	NaN	23.5617	NaN	22.7568	NaN	NaN	NaN	22.3002	S	4	___2	RNA processing	metal ion binding;protein binding;RNA binding	exosome (RNase complex);extracellular space;nucleolus;nucleus	0.999968	1.69917e-23	113.92	107.09	110.23	-0.070424	2689200000	655	O60293-2;O60293	655;655	O60293-2	O60293-2	Zinc finger C3H1 domain-containing protein	ZFC3H1	RAFKPEETSSNSDPPSPPVLNNSHPVPRSNL	7184	UID33546	1;2	2057
NaN	26.3959	26.6524	26.2751	NaN	NaN	27.1984	NaN	NaN	NaN	26.4955	26.6894	NaN	NaN	NaN	26.8676	24.8054	24.1643	NaN	25.2232	NaN	S	2	___2	RNA processing	metal ion binding;protein binding;RNA binding	exosome (RNase complex);extracellular space;nucleolus;nucleus	0.999777	6.72658e-36	175.33	144.24	175.33	-2.2577	1237400000	1303	O60293-2;O60293	1303;1303	O60293-2	O60293-2	Zinc finger C3H1 domain-containing protein	ZFC3H1	WKPKFWRKPISDNSFSSDEEQSTGPIKYAFQ	7190	UID33552	1;2;3	2057
NaN	26.3959	26.6524	26.2751	NaN	NaN	27.1984	NaN	NaN	NaN	26.4955	26.6894	NaN	NaN	NaN	26.8676	24.8054	24.1643	NaN	25.2232	NaN	S	2	___2	RNA processing	metal ion binding;protein binding;RNA binding	exosome (RNase complex);extracellular space;nucleolus;nucleus	0.999958	6.72658e-36	175.33	144.24	175.33	-2.2577	1130800000	1304	O60293-2;O60293	1304;1304	O60293-2	O60293-2	Zinc finger C3H1 domain-containing protein	ZFC3H1	KPKFWRKPISDNSFSSDEEQSTGPIKYAFQP	7191	UID33553	1;2;3	2057
24.5757	24.771	24.5587	24.1489	25.2658	25.6765	26.2271	25.743	25.6734	25.6311	25.9807	26.1298	25.6642	25.6043	25.6781	26.2075	24.8257	21.8747	21.7441	23.7032	22.4704	S	2	___2	RNA processing	metal ion binding;protein binding;RNA binding	exosome (RNase complex);extracellular space;nucleolus;nucleus	0.995952	0.000181004	119.39	83.875	116.71	0.15364	1454900000	949	O60293-2;O60293	949;949	O60293-2	O60293-2	Zinc finger C3H1 domain-containing protein	ZFC3H1	EQDRFGPNKMMRLDSSPVSSPRKHSAELIAM	7193	UID33555	1;2	2057
24.5757	24.771	24.5587	24.1489	25.2658	25.6765	26.2271	NaN	NaN	25.6311	25.9807	26.1298	NaN	NaN	25.6781	26.2075	24.8257	21.8747	21.7441	23.7032	22.4704	S	2	___2	RNA processing	metal ion binding;protein binding;RNA binding	exosome (RNase complex);extracellular space;nucleolus;nucleus	0.819694	0.000181004	119.39	83.875	109.24	0.63391	801150000	952	O60293-2;O60293	952;952	O60293-2	O60293-2	Zinc finger C3H1 domain-containing protein	ZFC3H1	RFGPNKMMRLDSSPVSSPRKHSAELIAMEKR	7194	UID33556	2	2057
NaN	NaN	NaN	22.9185	NaN	NaN	NaN	NaN	24.5142	24.6351	25.407	25.9279	NaN	NaN	NaN	25.6244	24.0557	NaN	NaN	22.9703	22.4219	S	2	___2	RNA processing	metal ion binding;protein binding;RNA binding	exosome (RNase complex);extracellular space;nucleolus;nucleus	0.901614	0.000246229	116.71	88.482	116.71	0.15364	463130000	953	O60293-2;O60293	953;953	O60293-2	O60293-2	Zinc finger C3H1 domain-containing protein	ZFC3H1	FGPNKMMRLDSSPVSSPRKHSAELIAMEKRR	7195	UID33557	2	2057
NaN	23.2731	22.7969	NaN	NaN	NaN	24.0478	23.6183	NaN	NaN	NaN	23.5877	22.7265	23.4979	22.4128	NaN	21.6937	NaN	20.4426	NaN	NaN	S	2	___2	RNA processing	metal ion binding;protein binding;RNA binding	exosome (RNase complex);extracellular space;nucleolus;nucleus	0.878634	0.00296886	68.224	51.297	54.471	-0.75601	169890000	502	O60293-2;O60293	502;502	O60293-2	O60293-2	Zinc finger C3H1 domain-containing protein	ZFC3H1	RFMKLVGGKRRSRSKSSDPDLRRSLDKQPTD	7197	UID33559	1;2	2057
NaN	23.2731	22.7969	NaN	22.4061	NaN	24.0478	23.6183	NaN	NaN	23.9164	23.5877	22.7265	23.4979	22.4128	NaN	21.6937	NaN	20.4426	NaN	NaN	S	3	___2	RNA processing	metal ion binding;protein binding;RNA binding	exosome (RNase complex);extracellular space;nucleolus;nucleus	0.999998	0.00296886	60.918	50.542	60.209	0.74876	110830000	510	O60293-2;O60293	510;510	O60293-2	O60293-2	Zinc finger C3H1 domain-containing protein	ZFC3H1	KRRSRSKSSDPDLRRSLDKQPTDSGGGIYQY	7199	UID33561	2	2057
NaN	24.5893	24.7446	NaN	24.6607	NaN	NaN	24.9384	24.5842	NaN	NaN	25.032	NaN	24.7391	NaN	25.7876	24.3403	22.6884	NaN	23.9578	23.7959	S	2	___2	RNA processing	metal ion binding;protein binding;RNA binding	exosome (RNase complex);extracellular space;nucleolus;nucleus	0.895704	1.94578e-26	165.9	142.29	133.16	-0.3151	316270000	805	O60293-2;O60293	805;805	O60293-2	O60293-2	Zinc finger C3H1 domain-containing protein	ZFC3H1	KQRLIKSDQLKTSSSSPANSDVEIDGIGRIA	7202	UID33564	2	2057
24.5148	24.5893	24.7446	25.0037	24.6607	24.441	25.5408	24.9384	24.5842	24.6952	24.5799	25.032	24.9938	24.7391	24.8998	25.7876	24.3403	22.6884	NaN	23.9578	23.7959	S	2	___2	RNA processing	metal ion binding;protein binding;RNA binding	exosome (RNase complex);extracellular space;nucleolus;nucleus	1	1.94578e-26	165.9	142.29	165.9	-0.46042	562420000	809	O60293-2;O60293	809;809	O60293-2	O60293-2	Zinc finger C3H1 domain-containing protein	ZFC3H1	IKSDQLKTSSSSPANSDVEIDGIGRIAMVTK	7203	UID33565	2	2057
27.5625	28.1767	28.5333	28.2433	27.3845	27.7342	28.9174	28.3271	27.8938	27.0433	28.0933	28.6237	27.9024	27.5228	27.4022	28.5964	27.4961	26.7433	26.4294	28.0348	27.3729	S	3	___2	RNA processing	protein binding;RNA binding	cytosol;nucleoplasm;ribonucleoprotein complex	1	8.32875e-07	144.18	109.65	53.395	-1.7905	6632400000	337	Q4G0J3;Q4G0J3-3;H0YA82	337;344;131	Q4G0J3	Q4G0J3	La-related protein 7	LARP7	KEASEASKENRDIEISTEEEKDTGDLKDSSL	12670	UID39032	1;2	3298
22.7866	NaN	23.7784	23.4403	22.1636	22.8423	24.3882	23.7817	NaN	NaN	23.6687	23.963	23.3821	23.4015	23.114	NaN	23.1216	NaN	NaN	NaN	21.7739	S	2	___2	RNA processing	protein binding;RNA binding	cytosol;nucleoplasm;ribonucleoprotein complex	0.905884	1.06746e-05	116.51	96.521	93.649	-2.2716	225200000	244	Q4G0J3;Q4G0J3-3;H0YA82;D6RFF0	244;251;25;244	Q4G0J3	Q4G0J3	La-related protein 7	LARP7	KKEDNIQAKEENMDTSNTSISKMKRSRPTSE	12671	UID39033	1;2	3298
22.7866	22.6185	23.7784	23.4403	22.1636	22.8423	24.3882	23.7817	23.868	NaN	23.6687	23.963	23.3821	23.4015	23.114	NaN	23.1216	NaN	NaN	NaN	21.7739	S	2	___2	RNA processing	protein binding;RNA binding	cytosol;nucleoplasm;ribonucleoprotein complex	0.959434	1.66698e-08	161.21	135.09	161.21	0.95122	507230000	247	Q4G0J3;Q4G0J3-3;H0YA82;D6RFF0	247;254;28;247	Q4G0J3	Q4G0J3	La-related protein 7	LARP7	DNIQAKEENMDTSNTSISKMKRSRPTSEGSD	12672	UID39034	1;2	3298
25.7442	26.18	25.7532	25.8721	25.379	25.8952	26.7102	26.4931	25.9253	25.8844	26.8427	26.6278	26.2215	26.1084	26.2877	26.0897	25.9755	NaN	24.332	25.5	25.6492	S	3	___2	RNA processing	protein binding;RNA binding	cytosol;nucleoplasm;ribonucleoprotein complex	1	6.02524e-30	231.17	219.93	92.468	0.36369	8162000000	298	Q4G0J3;Q4G0J3-3;H0YA82	298;305;79	Q4G0J3	Q4G0J3	La-related protein 7	LARP7	EASSLPEVRTGKRKRSSSEDAESLAPRSKVK	12673	UID39035	1;2;3	3298
27.2293	27.6298	27.869	27.4313	27.3983	27.5338	28.7452	27.9815	24.3525	27.6301	28.2256	28.5945	27.8227	27.8388	27.9267	28.1106	27.5587	NaN	26.4035	27.9045	27.0616	S	3	___2	RNA processing	protein binding;RNA binding	cytosol;nucleoplasm;ribonucleoprotein complex	1	6.02524e-30	231.17	219.93	92.468	0.36369	8439000000	299	Q4G0J3;Q4G0J3-3;H0YA82	299;306;80	Q4G0J3	Q4G0J3	La-related protein 7	LARP7	ASSLPEVRTGKRKRSSSEDAESLAPRSKVKK	12674	UID39036	1;2;3	3298
27.2293	27.6298	27.869	27.4313	27.3983	22.3821	24.4536	24.8051	24.3525	27.6301	28.2256	28.5945	27.8227	27.8388	27.9267	28.1106	27.5587	NaN	26.4035	27.9045	27.0616	S	3	___2	RNA processing	protein binding;RNA binding	cytosol;nucleoplasm;ribonucleoprotein complex	1	5.42291e-09	169.89	164.93	92.468	0.36369	10789000000	300	Q4G0J3;Q4G0J3-3;H0YA82	300;307;81	Q4G0J3	Q4G0J3	La-related protein 7	LARP7	SSLPEVRTGKRKRSSSEDAESLAPRSKVKKI	12675	UID39037	1;2;3	3298
29.3042	29.3819	29.4595	29.2505	29.2512	29.135	30.1878	29.8381	29.1159	NaN	29.5277	29.5762	29.7509	NaN	29.084	29.7569	29.0306	NaN	27.8679	29.1386	28.8663	S	2	___2	RNA processing	protein binding;RNA binding	cytosol;nucleoplasm;ribonucleoprotein complex	0.996443	4.24798e-97	257.2	218.2	105.46	0.53546	22700000000	258	Q4G0J3;Q4G0J3-3;H0YA82;D6RFF0	258;265;39;258	Q4G0J3	Q4G0J3	La-related protein 7	LARP7	TSNTSISKMKRSRPTSEGSDIESTEPQKQCS	12676	UID39038	1;2;3	3298
29.3042	29.3819	29.4595	29.2505	29.2512	29.135	30.1878	29.8381	29.1159	29.2758	29.5277	29.5762	29.7509	29.5735	29.084	29.7569	29.0306	NaN	27.8679	29.1386	28.8663	S	2	___2	RNA processing	protein binding;RNA binding	cytosol;nucleoplasm;ribonucleoprotein complex	1	8.40919e-113	271.31	246.26	257.2	-0.25313	28669000000	261	Q4G0J3;Q4G0J3-3;H0YA82;D6RFF0	261;268;42;261	Q4G0J3	Q4G0J3	La-related protein 7	LARP7	TSISKMKRSRPTSEGSDIESTEPQKQCSKKK	12677	UID39039	1;2;3	3298
27.5625	28.1767	28.5333	28.2433	27.3845	27.7342	28.9174	28.3271	27.8938	27.0433	28.0933	28.6237	27.9024	27.5228	27.4022	28.5964	27.4961	26.7433	26.4294	28.0348	27.3729	T	3	___2	RNA processing	protein binding;RNA binding	cytosol;nucleoplasm;ribonucleoprotein complex	1	8.32875e-07	152.7	97.633	53.395	-1.7905	6430600000	338	Q4G0J3;Q4G0J3-3;H0YA82	338;345;132	Q4G0J3	Q4G0J3	La-related protein 7	LARP7	EASEASKENRDIEISTEEEKDTGDLKDSSLL	24232	UID50594	1;2	3298
NaN	28.475	NaN	28.4144	28.2765	28.6022	29.6281	NaN	NaN	NaN	NaN	NaN	NaN	NaN	NaN	29.5991	NaN	NaN	NaN	28.8798	27.5883	T	2	___2	RNA processing	protein binding;RNA binding	cytosol;nucleoplasm;ribonucleoprotein complex	0.790091	7.75348e-06	125.18	91.875	70.942	-0.32573	5622000000	257	Q4G0J3;Q4G0J3-3;H0YA82;D6RFF0	257;264;38;257	Q4G0J3	Q4G0J3	La-related protein 7	LARP7	DTSNTSISKMKRSRPTSEGSDIESTEPQKQC	24235	UID50597	1;2;3	3298
20.9909	22.4738	NaN	22.1183	NaN	NaN	24.0599	23.1092	22.5556	NaN	23.1777	NaN	NaN	NaN	NaN	24.2828	NaN	NaN	NaN	22.5751	NaN	S	3	___3	RNA processing	metal ion binding;protein binding;RNA binding	exosome (RNase complex);extracellular space;nucleolus;nucleus	0.835084	0.000129575	69.148	63.529	69.148	-1.3454	81310000	1298	O60293-2;O60293	1298;1298	O60293-2	O60293-2	Zinc finger C3H1 domain-containing protein	ZFC3H1	KDKRKWKPKFWRKPISDNSFSSDEEQSTGPI	7188	UID59911	3	2057
20.9909	22.4738	NaN	22.1183	22.9594	NaN	24.0599	23.1092	22.5556	NaN	23.1777	23.0697	NaN	NaN	NaN	24.2828	NaN	NaN	NaN	22.5751	NaN	S	3	___3	RNA processing	metal ion binding;protein binding;RNA binding	exosome (RNase complex);extracellular space;nucleolus;nucleus	0.903856	9.71854e-05	71.742	63.142	40.952	1.6361	98270000	1301	O60293-2;O60293	1301;1301	O60293-2	O60293-2	Zinc finger C3H1 domain-containing protein	ZFC3H1	RKWKPKFWRKPISDNSFSSDEEQSTGPIKYA	7189	UID59912	3	2057
20.9909	22.4738	NaN	22.1183	22.9594	NaN	24.0599	23.1092	22.5556	NaN	23.1777	23.0697	NaN	NaN	NaN	24.2828	NaN	NaN	NaN	22.5751	NaN	S	2	___3	RNA processing	metal ion binding;protein binding;RNA binding	exosome (RNase complex);extracellular space;nucleolus;nucleus	0.999777	6.72658e-36	175.33	144.24	175.33	-2.2577	1237400000	1303	O60293-2;O60293	1303;1303	O60293-2	O60293-2	Zinc finger C3H1 domain-containing protein	ZFC3H1	WKPKFWRKPISDNSFSSDEEQSTGPIKYAFQ	7190	UID59913	1;2;3	2057
20.9909	22.4738	NaN	22.1183	22.9594	NaN	24.0599	23.1092	22.5556	NaN	23.1777	23.0697	NaN	NaN	NaN	24.2828	NaN	NaN	NaN	22.5751	NaN	S	2	___3	RNA processing	metal ion binding;protein binding;RNA binding	exosome (RNase complex);extracellular space;nucleolus;nucleus	0.999958	6.72658e-36	175.33	144.24	175.33	-2.2577	1130800000	1304	O60293-2;O60293	1304;1304	O60293-2	O60293-2	Zinc finger C3H1 domain-containing protein	ZFC3H1	KPKFWRKPISDNSFSSDEEQSTGPIKYAFQP	7191	UID59914	1;2;3	2057
22.6095	23.807	23.443	22.6108	23.2954	23.3867	24.9607	24.2143	23.2784	23.1884	24.2047	25.1191	24.1292	24.4137	23.6593	25.7955	24.3612	23.9624	NaN	25.8293	24.4984	S	3	___3	RNA processing	protein binding;RNA binding	cytosol;nucleoplasm;ribonucleoprotein complex	1	6.02524e-30	231.17	219.93	92.468	0.36369	8162000000	298	Q4G0J3;Q4G0J3-3;H0YA82	298;305;79	Q4G0J3	Q4G0J3	La-related protein 7	LARP7	EASSLPEVRTGKRKRSSSEDAESLAPRSKVK	12673	UID65396	1;2;3	3298
22.6095	23.807	23.443	22.6108	23.2954	23.3867	24.9607	24.2143	23.2784	23.1884	24.2047	25.1191	24.1292	24.4137	23.6593	25.7955	24.3612	23.9624	NaN	25.8293	24.4984	S	3	___3	RNA processing	protein binding;RNA binding	cytosol;nucleoplasm;ribonucleoprotein complex	1	6.02524e-30	231.17	219.93	92.468	0.36369	8439000000	299	Q4G0J3;Q4G0J3-3;H0YA82	299;306;80	Q4G0J3	Q4G0J3	La-related protein 7	LARP7	ASSLPEVRTGKRKRSSSEDAESLAPRSKVKK	12674	UID65397	1;2;3	3298
22.6095	23.807	23.443	22.6108	23.2954	23.3867	24.9607	24.2143	23.2784	23.1884	24.2047	25.1191	24.1292	24.4137	23.6593	25.7955	24.3612	23.9624	NaN	25.8293	24.4984	S	3	___3	RNA processing	protein binding;RNA binding	cytosol;nucleoplasm;ribonucleoprotein complex	1	5.42291e-09	169.89	164.93	92.468	0.36369	10789000000	300	Q4G0J3;Q4G0J3-3;H0YA82	300;307;81	Q4G0J3	Q4G0J3	La-related protein 7	LARP7	SSLPEVRTGKRKRSSSEDAESLAPRSKVKKI	12675	UID65398	1;2;3	3298
23.1689	22.5996	22.7384	23.2398	22.6073	NaN	NaN	23.9822	23.7399	23.0972	23.1613	24.3699	24.3108	23.8896	23.0207	24.6527	23.6553	NaN	21.2099	24.1647	23.9574	S	2	___3	RNA processing	protein binding;RNA binding	cytosol;nucleoplasm;ribonucleoprotein complex	0.996443	4.24798e-97	257.2	218.2	105.46	0.53546	22700000000	258	Q4G0J3;Q4G0J3-3;H0YA82;D6RFF0	258;265;39;258	Q4G0J3	Q4G0J3	La-related protein 7	LARP7	TSNTSISKMKRSRPTSEGSDIESTEPQKQCS	12676	UID65399	1;2;3	3298
23.1689	22.5996	22.7384	23.2398	22.6073	NaN	24.361	23.9822	23.7399	23.0972	23.1613	24.3699	24.3108	23.8896	23.0207	24.6527	23.6553	NaN	21.2099	24.1647	NaN	S	2	___3	RNA processing	protein binding;RNA binding	cytosol;nucleoplasm;ribonucleoprotein complex	1	8.40919e-113	271.31	246.26	257.2	-0.25313	28669000000	261	Q4G0J3;Q4G0J3-3;H0YA82;D6RFF0	261;268;42;261	Q4G0J3	Q4G0J3	La-related protein 7	LARP7	TSISKMKRSRPTSEGSDIESTEPQKQCSKKK	12677	UID65400	1;2;3	3298
23.1689	22.5996	22.7384	23.2398	22.6073	NaN	24.361	23.9822	23.7399	23.0972	23.1613	24.3699	24.3108	23.8896	23.0207	24.6527	23.6553	NaN	21.2099	24.1647	23.9574	S	2	___3	RNA processing	protein binding;RNA binding	cytosol;nucleoplasm;ribonucleoprotein complex	0.999367	0.000456849	100.97	86.494	70.235	0.1409	356610000	254	Q4G0J3;Q4G0J3-3;H0YA82;D6RFF0	254;261;35;254	Q4G0J3	Q4G0J3	La-related protein 7	LARP7	ENMDTSNTSISKMKRSRPTSEGSDIESTEPQ	12678	UID65401	2;3	3298
NaN	21.9094	NaN	NaN	NaN	NaN	NaN	23.4069	22.1702	22.2075	NaN	24.1996	23.0822	NaN	22.9646	NaN	22.9557	NaN	NaN	23.886	22.9591	T	2	___3	RNA processing	protein binding;RNA binding	cytosol;nucleoplasm;ribonucleoprotein complex	0.790091	7.75348e-06	125.18	91.875	70.942	-0.32573	5622000000	257	Q4G0J3;Q4G0J3-3;H0YA82;D6RFF0	257;264;38;257	Q4G0J3	Q4G0J3	La-related protein 7	LARP7	DTSNTSISKMKRSRPTSEGSDIESTEPQKQC	24235	UID76958	1;2;3	3298
28.101	28.2043	28.1678	28.3893	27.5841	27.6612	28.754	28.9438	27.9479	27.7863	28.4661	28.5182	28.5509	27.6761	27.537	28.4926	27.8168	26.4943	26.1297	27.6115	27.3201	S	2	___1	RNA phosphodiester bond hydrolysis, exonucleolytic;snRNA 3'-end processing	3'-5'-exoribonuclease activity;metal ion binding;poly(A)-specific ribonuclease activity;protein binding;snRNA binding	Cajal body;cytoplasm;nuclear body;nuclear speck;nucleolus;nucleoplasm	1	6.61064e-84	236.27	217.31	228.08	-1.8257	6925800000	5	Q96GM8	5	Q96GM8	Q96GM8	Target of EGR1 protein 1	TOE1	___________MAADSDDGAVSAPAASDGGV	16817	UID16818	1	4117
23.4026	25.0937	25.4825	25.2701	NaN	24.3943	NaN	25.4349	24.7186	NaN	NaN	24.6678	24.701	NaN	24.1595	25.3082	25.2125	24.9783	24.8093	25.1637	25.3397	S	2	___1	RNA phosphodiester bond hydrolysis, exonucleolytic;snRNA 3'-end processing	3'-5'-exoribonuclease activity;metal ion binding;poly(A)-specific ribonuclease activity;protein binding;snRNA binding	Cajal body;cytoplasm;nuclear body;nuclear speck;nucleolus;nucleoplasm	0.961419	4.94255e-25	174.47	156.41	164.2	-0.15273	524850000	358	Q96GM8;Q96GM8-2	358;278	Q96GM8	Q96GM8	Target of EGR1 protein 1	TOE1	EKRKRALLNLPGTQTSGEAKDGPPKKQVCGD	16818	UID16819	1	4117
NaN	NaN	NaN	NaN	NaN	21.5211	NaN	22.9317	22.1152	NaN	22.2065	NaN	22.6789	NaN	NaN	22.1397	22.5369	NaN	21.0264	23.0965	23.0433	S	2	___1	RNA phosphodiester bond hydrolysis, endonucleolytic;tRNA 5'-leader removal;tRNA catabolic process;tRNA processing	protein binding;ribonuclease MRP activity;ribonuclease P activity;ribonuclease P RNA binding;RNA binding	extracellular space;multimeric ribonuclease P complex;nucleolar ribonuclease P complex;nucleolus;nucleoplasm;ribonuclease MRP complex	0.916352	0.0167938	68.107	44.384	49.418	2.794	57563000	371	Q99575	371	Q99575	Q99575	Ribonucleases P/MRP protein subunit POP1	POP1	AVCIADPLPTPSQEKSQTELPDEKIGKKRKR	17480	UID17481	1	4243
NaN	26.5572	NaN	26.5658	NaN	26.1032	NaN	27.0804	26.0309	26.2272	26.5697	NaN	NaN	NaN	25.0531	25.4495	24.0032	22.9077	23.633	24.22	23.3499	S	2	___1	RNA phosphodiester bond hydrolysis, endonucleolytic;tRNA 5'-leader removal;tRNA catabolic process;tRNA processing	protein binding;ribonuclease MRP activity;ribonuclease P activity;ribonuclease P RNA binding;RNA binding	extracellular space;multimeric ribonuclease P complex;nucleolar ribonuclease P complex;nucleolus;nucleoplasm;ribonuclease MRP complex	0.975554	1.33155e-68	233.92	210.46	125.52	-0.47228	851600000	730	Q99575	730	Q99575	Q99575	Ribonucleases P/MRP protein subunit POP1	POP1	WESRVQAYEEPSVASSPNGKESDLRRSEVPC	17482	UID17483	1	4243
25.7602	25.8877	26.1686	25.7904	25.076	25.7331	27.0379	26.5197	26.1997	26.3668	NaN	26.3468	26.1949	25.921	25.9736	26.3449	25.6995	23.4358	23.3441	23.8546	23.4092	S	2	___1	RNA phosphodiester bond hydrolysis, endonucleolytic;rRNA processing;tRNA 5'-leader removal	protein binding;ribonuclease P activity;ribonuclease P RNA binding	fibrillar center;multimeric ribonuclease P complex;nucleolus;nucleoplasm	0.998774	1.18283e-46	221.8	181.75	221.8	1.7886	1240500000	235	P78345	235	P78345	P78345	Ribonuclease P protein subunit p38	RPP38	ETEPLESQDRELLDTSFEDLSKPKRKLADGR	10525	UID10526	1	2893
23.1818	24.2037	24.0518	22.4702	22.7899	22.0589	23.64	22.2707	NaN	NaN	22.8155	21.7991	NaN	NaN	20.4567	NaN	20.6009	NaN	NaN	20.6359	NaN	S	3	___1	RNA (guanine-N7)-methylation;tRNA (guanine-N7)-methylation;tRNA methylation;tRNA modification	protein binding;tRNA (guanine-N7-)-methyltransferase activity;tRNA binding	cytosol;nucleolus;nucleoplasm;nucleus	0.832102	2.38366e-18	152.59	132.99	89.483	-0.79489	151350000	272	Q9UBP6	272	Q9UBP6	Q9UBP6	tRNA (guanine-N(7)-)-methyltransferase	METTL1	RRIQDPVLQAVTSQTSLPGH___________	19620	UID19621	1	4690
25.4279	26.5075	23.124	25.571	26.1239	26.4105	26.76	27.4358	26.5056	26.2472	26.2194	26.5035	26.1574	25.7757	25.4883	26.3608	24.4319	24.1539	NaN	24.1251	23.6525	S	3	___1	ribosomal small subunit biogenesis;ribosomal small subunit export from nucleus	protein binding	cytosol;EGO complex;late endosome membrane;nucleoplasm;nucleus;preribosome, small subunit precursor	0.999893	7.56514e-51	154.54	139.73	154.54	0.077207	2037200000	331	Q96GA3	331	Q96GA3	Q96GA3	Protein LTV1 homolog	LTV1	EPLEDQDLPMNELDESEEEEMITVVLEEAKE	16815	UID16816	1	4116
25.6311	25.3071	25.3968	24.9563	24.7918	24.9051	26.1995	25.7269	25.3855	25.3724	25.4886	25.7304	24.7421	24.3725	24.4439	24.7158	23.8535	22.7872	22.1399	23.5486	22.6858	S	2	___1	ribosomal large subunit biogenesis;ribosomal small subunit biogenesis	DNA binding;protein binding;RNA binding	cytosolic large ribosomal subunit;granular component;nucleolus;nucleoplasm	1	0.000639335	128.91	76.956	51.531	-0.65315	699480000	138	O75683	138	O75683	O75683	Surfeit locus protein 6	SURF6	EKIQEARGQGSAKELSPAALEKRRRRKQERD	7662	UID7663	1	2146
24.0428	23.9834	24.184	23.9016	22.3182	23.2502	24.9952	24.3811	23.5623	23.359	23.4131	24.5671	23.3586	NaN	22.8878	24.2758	23.3246	21.2547	21.3762	23.5908	22.8895	S	2	___1	ribosomal large subunit biogenesis;ribosomal small subunit biogenesis	DNA binding;protein binding;RNA binding	cytosolic large ribosomal subunit;granular component;nucleolus;nucleoplasm	1	3.36462e-05	136.38	94.836	130.44	0.65463	273230000	206	O75683	206	O75683	O75683	Surfeit locus protein 6	SURF6	EPREPPGLIFNKVEVSEDEPASKAQRRKEKR	7663	UID7664	1	2146
NaN	NaN	NaN	23.5836	24.0839	NaN	24.3706	24.4904	23.4906	NaN	23.7314	NaN	NaN	NaN	NaN	NaN	NaN	NaN	NaN	NaN	NaN	S	4	___1	ribosomal large subunit assembly	protein binding;RNA binding	nucleolus;nucleus	0.977833	3.49626e-07	77.065	58.021	77.065	-0.066273	101330000	261	Q8TDN6	261	Q8TDN6	Q8TDN6	Ribosome biogenesis protein BRX1 homolog	BRIX1	GSFGGPTLYENPHYQSPNMHRRVIRSITAAK	15920	UID15921	1	3917
25.7962	24.6222	NaN	23.7203	23.3701	NaN	NaN	NaN	23.5954	NaN	26.4507	NaN	NaN	NaN	NaN	NaN	NaN	NaN	NaN	NaN	23.7967	T	4	___1	response to virus;translational elongation	cadherin binding;protein binding;translation elongation factor activity	cytoplasm;cytosol;endoplasmic reticulum;extracellular exosome;membrane;nucleus	0.581344	1.28564e-10	121.35	95.942	112.13	-0.027237	227720000	43	P26641;P26641-2	43;93	P26641	P26641	Elongation factor 1-gamma	EEF1G	QVRVLSAPPHFHFGQTNRTPEFLRKFPAGKV	23342	UID23343	1	2530
NaN	24.6222	24.6769	23.7203	23.3701	24.4289	NaN	NaN	23.5954	NaN	26.4507	NaN	NaN	NaN	NaN	NaN	NaN	NaN	NaN	NaN	23.7967	T	4	___1	response to virus;translational elongation	cadherin binding;protein binding;translation elongation factor activity	cytoplasm;cytosol;endoplasmic reticulum;extracellular exosome;membrane;nucleus	0.805088	1.28564e-10	121.35	95.942	92.275	-0.0065156	218850000	46	P26641;P26641-2	46;96	P26641	P26641	Elongation factor 1-gamma	EEF1G	VLSAPPHFHFGQTNRTPEFLRKFPAGKVPAF	23343	UID23344	1	2530
21.9162	NaN	21.49	21.2194	NaN	NaN	22.7496	NaN	22.1645	21.8422	21.7012	22.4439	NaN	21.8893	NaN	NaN	21.5135	NaN	NaN	21.9132	NaN	S	2	___1	response to virus	protein binding	cellular_component	0.998848	0.00587701	68.034	46.403	43.813	-0.331	76975000	306	P13994	306	P13994	P13994	Coiled-coil domain-containing protein 130	CCDC130	GDLGIVRRRSRDVPESPQHAADTPKSGEPRV	8550	UID8551	1	2398
22.2623	22.7493	NaN	23.3265	NaN	NaN	NaN	NaN	22.1455	NaN	22.8299	NaN	NaN	21.9961	22.4949	NaN	22.2485	NaN	21.9377	NaN	21.5935	S	3	___1	response to virus	protein binding	cellular_component	0.96775	0.000268436	78.975	63.451	78.975	0.88497	56953000	300	P13994	300	P13994	P13994	Coiled-coil domain-containing protein 130	CCDC130	TSPITVGDLGIVRRRSRDVPESPQHAADTPK	8552	UID8553	1	2398
NaN	NaN	NaN	22.7321	NaN	NaN	NaN	23.7939	NaN	NaN	NaN	23.534	NaN	22.4309	20.937	NaN	21.4212	NaN	NaN	NaN	NaN	S	3	___1	response to virus	protein binding	cellular_component	0.987108	2.89196e-06	66.501	48.185	66.501	1.0429	44126000	332	P13994	332	P13994	P13994	Coiled-coil domain-containing protein 130	CCDC130	GEPRVPEEAAQDRPMSPGDCPPETTETPKCS	8553	UID8554	1	2398
22.3071	22.8731	NaN	22.3999	21.4415	21.9914	22.9254	22.8668	22.2732	21.3703	22.6326	22.6063	NaN	NaN	22.2221	21.6893	NaN	NaN	NaN	NaN	NaN	S	2	___1	response to drug;SRP-dependent cotranslational protein targeting to membrane	7S RNA binding;protein binding;ribosome binding;RNA binding;signal recognition particle binding;TPR domain binding	cytosol;endoplasmic reticulum;signal recognition particle;signal recognition particle, endoplasmic reticulum targeting	0.644603	6.15422e-12	140.28	114.56	140.28	1.9036	69979000	549	O76094-2;O76094	549;610	O76094-2	O76094-2	Signal recognition particle subunit SRP72	SRP72	KDQIGKGTQGATAGASSELDASKTVSSPPTS	7722	UID7723	1	2166
30.3957	NaN	30.1219	NaN	30.3932	30.1455	30.5596	NaN	NaN	NaN	30.2943	30.1539	NaN	30.625	30.0142	30.7261	NaN	29.7072	NaN	30.0707	29.7462	S	2	___2	response to drug;SRP-dependent cotranslational protein targeting to membrane	7S RNA binding;protein binding;ribosome binding;RNA binding;signal recognition particle binding;TPR domain binding	cytosol;endoplasmic reticulum;signal recognition particle;signal recognition particle, endoplasmic reticulum targeting	0.73173	1.51707e-25	125.11	109.49	111.92	0.69907	17080000000	559	O76094-2;O76094	559;620	O76094-2	O76094-2	Signal recognition particle subunit SRP72	SRP72	ATAGASSELDASKTVSSPPTSPRPGSAATVS	7724	UID34086	2;3	2166
NaN	NaN	24.2175	24.4573	NaN	23.6835	24.1051	24.3332	NaN	24.4046	23.2593	NaN	24.1181	NaN	NaN	24.9118	NaN	NaN	NaN	NaN	22.9757	S	3	___2	response to drug;SRP-dependent cotranslational protein targeting to membrane	7S RNA binding;protein binding;ribosome binding;RNA binding;signal recognition particle binding;TPR domain binding	cytosol;endoplasmic reticulum;signal recognition particle;signal recognition particle, endoplasmic reticulum targeting	0.943832	1.24455e-49	159.73	138.27	129.25	-0.017394	5450100000	564	O76094-2;O76094	564;625	O76094-2	O76094-2	Signal recognition particle subunit SRP72	SRP72	SSELDASKTVSSPPTSPRPGSAATVSASTSN	7726	UID34088	2;3	2166
24.5509	NaN	NaN	24.5043	24.3936	NaN	24.9259	NaN	24.3401	24.5079	23.3215	22.0546	NaN	24.064	22.9409	24.0867	22.6847	NaN	NaN	NaN	NaN	S	3	___3	response to drug;SRP-dependent cotranslational protein targeting to membrane	7S RNA binding;protein binding;ribosome binding;RNA binding;signal recognition particle binding;TPR domain binding	cytosol;endoplasmic reticulum;signal recognition particle;signal recognition particle, endoplasmic reticulum targeting	0.943832	1.24455e-49	159.73	138.27	129.25	-0.017394	5450100000	564	O76094-2;O76094	564;625	O76094-2	O76094-2	Signal recognition particle subunit SRP72	SRP72	SSELDASKTVSSPPTSPRPGSAATVSASTSN	7726	UID60449	2;3	2166
24.5509	24.7182	24.6747	24.5043	24.3936	23.5244	24.9259	NaN	24.3401	24.5079	24.2619	22.0546	23.8832	24.064	24.1171	24.0867	23.8196	NaN	23.0615	NaN	NaN	S	3	___3	response to drug;SRP-dependent cotranslational protein targeting to membrane	7S RNA binding;protein binding;ribosome binding;RNA binding;signal recognition particle binding;TPR domain binding	cytosol;endoplasmic reticulum;signal recognition particle;signal recognition particle, endoplasmic reticulum targeting	0.974095	5.36171e-24	119.36	113.33	119.36	1.204	330890000	569	O76094-2;O76094	569;630	O76094-2	O76094-2	Signal recognition particle subunit SRP72	SRP72	ASKTVSSPPTSPRPGSAATVSASTSNIIPPR	7727	UID60450	3	2166
28.3056	28.286	28.4454	28.1933	28.2983	28.4237	29.1363	28.875	28.5009	28.4325	28.6473	28.8871	28.7368	28.6243	28.4583	28.8615	28.0248	27.4379	27.4545	28.048	27.4339	S	3	___1	regulation of transcription, DNA-templated;transcription by RNA polymerase II;transcription elongation from RNA polymerase II promoter	protein binding	Cajal body;ELL-EAF complex;intercellular bridge;intracellular membrane-bounded organelle;nuclear body;nuclear speck;nucleoplasm;transcription elongation factor complex	1	2.0047e-13	199.8	163.86	47.532	-0.024015	7815700000	64	Q96JC9-2;Q96JC9	64;165	Q96JC9-2	Q96JC9-2	ELL-associated factor 1	EAF1	KPPVGPKTSPLKDNPSPEPQLDDIKRELRAE	16889	UID16890	1	4144
NaN	NaN	NaN	21.6012	NaN	20.4765	22.5695	22.3084	NaN	NaN	NaN	NaN	NaN	NaN	NaN	NaN	NaN	NaN	NaN	NaN	NaN	S	2	___1	regulation of transcription, DNA-templated;spermatid development;transcription by RNA polymerase II;transcription elongation from RNA polymerase II promoter	DNA-binding transcription factor activity;double-stranded DNA binding;protein binding	ELL-EAF complex;fibrillar center;nucleoplasm;nucleus;transcription elongation factor complex;transcriptionally active chromatin	1	3.86027e-22	94.48	79.663	49.423	3.9398	269960000	1058	Q9UHB7	1058	Q9UHB7	Q9UHB7	AF4/FMR2 family member 4	AFF4	SPGLGSKAVGMPSPVSPKLSPGNSGNYSSGA	19753	UID19754	1;2	4718
NaN	22.8024	NaN	22.5628	NaN	22.1788	23.1914	22.872	NaN	NaN	NaN	NaN	NaN	NaN	NaN	NaN	NaN	NaN	NaN	NaN	NaN	S	3	___1	regulation of transcription, DNA-templated;spermatid development;transcription by RNA polymerase II;transcription elongation from RNA polymerase II promoter	DNA-binding transcription factor activity;double-stranded DNA binding;protein binding	ELL-EAF complex;fibrillar center;nucleoplasm;nucleus;transcription elongation factor complex;transcriptionally active chromatin	0.941675	3.86027e-22	94.48	79.663	77.586	-0.15785	472500000	1062	Q9UHB7	1062	Q9UHB7	Q9UHB7	AF4/FMR2 family member 4	AFF4	GSKAVGMPSPVSPKLSPGNSGNYSSGASSAS	19754	UID19755	1;2	4718
24.223	24.4148	24.37	24.2114	23.9591	23.8649	24.7284	24.3307	24.5052	24.4613	22.7547	23.3653	23.7972	23.919	23.5981	23.8168	23.2595	NaN	23.0143	23.7886	23.4256	S	2	___1	regulation of transcription, DNA-templated;spermatid development;transcription by RNA polymerase II;transcription elongation from RNA polymerase II promoter	DNA-binding transcription factor activity;double-stranded DNA binding;protein binding	ELL-EAF complex;fibrillar center;nucleoplasm;nucleus;transcription elongation factor complex;transcriptionally active chromatin	0.999993	0.000122306	107.83	58.413	107.83	0.30202	330510000	814	Q9UHB7;Q9UHB7-2	814;814	Q9UHB7	Q9UHB7	AF4/FMR2 family member 4	AFF4	ESSKQSAAKEKDLLPSPAGPVPSKDPKTEHG	19756	UID19757	1	4718
24.2418	24.4012	24.4347	24.0803	23.7253	23.9539	25.3015	25.0222	24.3691	24.1521	24.4488	24.743	23.8013	23.4983	23.4468	23.799	23.378	22.3005	22.045	23.6546	23.3574	S	2	___1	regulation of transcription, DNA-templated;spermatid development;transcription by RNA polymerase II;transcription elongation from RNA polymerase II promoter	DNA-binding transcription factor activity;double-stranded DNA binding;protein binding	ELL-EAF complex;fibrillar center;nucleoplasm;nucleus;transcription elongation factor complex;transcriptionally active chromatin	1	0.000593598	109.44	91.114	55.064	-1.0819	645810000	694	Q9UHB7;Q9UHB7-2	694;694	Q9UHB7	Q9UHB7	AF4/FMR2 family member 4	AFF4	SSVEEEDSFFRQRMFSPMEEKELLSPLSEPD	19759	UID19760	1	4718
25.3849	25.5832	25.8687	25.9994	24.8171	25.2249	26.6119	26.4562	25.7778	25.3644	25.7565	25.8764	25.4251	24.9404	24.5787	25.6382	24.5369	23.6587	23.746	24.6018	24.1489	S	2	___1	regulation of transcription, DNA-templated;spermatid development;transcription by RNA polymerase II;transcription elongation from RNA polymerase II promoter	DNA-binding transcription factor activity;double-stranded DNA binding;protein binding	ELL-EAF complex;fibrillar center;nucleoplasm;nucleus;transcription elongation factor complex;transcriptionally active chromatin	0.999962	2.7707e-56	225.37	198.59	202.34	-0.64735	1041000000	1043	Q9UHB7	1043	Q9UHB7	Q9UHB7	AF4/FMR2 family member 4	AFF4	LTEHLKNSYNNSQAPSPGLGSKAVGMPSPVS	19760	UID19761	1	4718
22.8518	23.7972	23.2365	24.0321	22.9725	23.6085	24.4959	24.9734	24.1205	23.0033	23.8109	24.2765	23.6182	22.1058	23.1459	23.9301	22.8514	NaN	NaN	22.6694	22.4126	S	2	___1	regulation of transcription, DNA-templated;spermatid development;transcription by RNA polymerase II;transcription elongation from RNA polymerase II promoter	DNA-binding transcription factor activity;double-stranded DNA binding;protein binding	ELL-EAF complex;fibrillar center;nucleoplasm;nucleus;transcription elongation factor complex;transcriptionally active chromatin	1	1.29871e-14	186.16	167.07	186.16	0.19124	812040000	549	Q9UHB7;Q9UHB7-2	549;549	Q9UHB7	Q9UHB7	AF4/FMR2 family member 4	AFF4	KTIQKGSESGRGRQKSPAQSDSTTQRRTVGK	19761	UID19762	1	4718
24.741	24.5344	NaN	26.0078	23.7133	24.4519	25.5718	25.7969	NaN	24.2235	24.9535	NaN	NaN	22.9497	NaN	NaN	23.6369	NaN	NaN	22.6418	22.6351	S	3	___1	regulation of transcription, DNA-templated;spermatid development;transcription by RNA polymerase II;transcription elongation from RNA polymerase II promoter	DNA-binding transcription factor activity;double-stranded DNA binding;protein binding	ELL-EAF complex;fibrillar center;nucleoplasm;nucleus;transcription elongation factor complex;transcriptionally active chromatin	0.972134	7.19743e-06	102.21	86.117	102.21	-0.9003	474400000	180	Q9UHB7;Q9UHB7-2;Q9UHB7-3	180;180;180	Q9UHB7	Q9UHB7	AF4/FMR2 family member 4	AFF4	KKGQHGSEHSKSRSSSPGKPQAVSSLNSSHS	19765	UID19766	1;2	4718
NaN	22.3863	23.0507	22.5148	NaN	21.5507	22.9334	22.4994	21.0768	NaN	NaN	NaN	20.6242	NaN	NaN	21.5677	20.5994	NaN	NaN	21.4446	NaN	S	2	___1	regulation of transcription, DNA-templated;spermatid development;transcription by RNA polymerase II;transcription elongation from RNA polymerase II promoter	DNA-binding transcription factor activity;double-stranded DNA binding;protein binding	ELL-EAF complex;fibrillar center;nucleoplasm;nucleus;transcription elongation factor complex;transcriptionally active chromatin	0.995356	0.00443832	89.171	22.981	54.784	0.055212	48553000	836	Q9UHB7;Q9UHB7-2	836;836	Q9UHB7	Q9UHB7	AF4/FMR2 family member 4	AFF4	SKDPKTEHGSRKRTISQSSSLKSSSNSNKET	19768	UID19769	1	4718
NaN	22.8109	23.1858	23.3708	NaN	NaN	23.9193	NaN	NaN	20.6345	NaN	NaN	NaN	NaN	21.5663	NaN	NaN	NaN	NaN	NaN	NaN	S	2	___2	regulation of transcription, DNA-templated;spermatid development;transcription by RNA polymerase II;transcription elongation from RNA polymerase II promoter	DNA-binding transcription factor activity;double-stranded DNA binding;protein binding	ELL-EAF complex;fibrillar center;nucleoplasm;nucleus;transcription elongation factor complex;transcriptionally active chromatin	1	0.017943	49.423	32.398	49.423	3.9398	51896000	1055	Q9UHB7	1055	Q9UHB7	Q9UHB7	AF4/FMR2 family member 4	AFF4	QAPSPGLGSKAVGMPSPVSPKLSPGNSGNYS	19752	UID46114	2	4718
23.7293	26.0728	24.9833	26.097	26.3882	26.2394	NaN	26.3039	26.6024	26.6698	26.1026	25.5939	25.7728	25.8731	24.2598	26.3027	24.6922	24.8319	22.4863	25.1118	23.9678	S	2	___2	regulation of transcription, DNA-templated;spermatid development;transcription by RNA polymerase II;transcription elongation from RNA polymerase II promoter	DNA-binding transcription factor activity;double-stranded DNA binding;protein binding	ELL-EAF complex;fibrillar center;nucleoplasm;nucleus;transcription elongation factor complex;transcriptionally active chromatin	1	3.97221e-18	151.8	119.61	151.8	2.1088	1347300000	703	Q9UHB7;Q9UHB7-2	703;703	Q9UHB7	Q9UHB7	AF4/FMR2 family member 4	AFF4	FRQRMFSPMEEKELLSPLSEPDDRYPLIVKI	19757	UID46119	2	4718
23.7293	26.0728	24.9833	26.097	26.3882	26.2394	NaN	26.3039	26.6024	26.6698	26.1026	25.5939	25.7728	25.8731	24.2598	26.3027	24.6922	24.8319	22.4863	25.1118	23.9678	S	2	___2	regulation of transcription, DNA-templated;spermatid development;transcription by RNA polymerase II;transcription elongation from RNA polymerase II promoter	DNA-binding transcription factor activity;double-stranded DNA binding;protein binding	ELL-EAF complex;fibrillar center;nucleoplasm;nucleus;transcription elongation factor complex;transcriptionally active chromatin	1	3.97221e-18	151.8	119.61	151.8	2.1088	1347300000	706	Q9UHB7;Q9UHB7-2	706;706	Q9UHB7	Q9UHB7	AF4/FMR2 family member 4	AFF4	RMFSPMEEKELLSPLSEPDDRYPLIVKIDLN	19758	UID46120	2	4718
23.2233	NaN	NaN	24.3925	24.0655	23.5959	NaN	24.5247	24.5277	23.4069	24.445	25.1063	NaN	NaN	23.4143	NaN	23.1383	NaN	NaN	23.0051	NaN	S	4	___2	regulation of transcription, DNA-templated;spermatid development;transcription by RNA polymerase II;transcription elongation from RNA polymerase II promoter	DNA-binding transcription factor activity;double-stranded DNA binding;protein binding	ELL-EAF complex;fibrillar center;nucleoplasm;nucleus;transcription elongation factor complex;transcriptionally active chromatin	0.573642	1.54184e-05	76.161	68.463	70.449	-0.90541	494770000	178	Q9UHB7;Q9UHB7-2;Q9UHB7-3	178;178;178	Q9UHB7	Q9UHB7	AF4/FMR2 family member 4	AFF4	SRKKGQHGSEHSKSRSSSPGKPQAVSSLNSS	19763	UID46125	2	4718
23.2233	NaN	NaN	24.3925	24.0655	23.5959	NaN	24.5247	24.5277	23.4069	24.445	25.1063	NaN	NaN	23.4143	NaN	23.1383	NaN	NaN	23.0051	NaN	S	4	___2	regulation of transcription, DNA-templated;spermatid development;transcription by RNA polymerase II;transcription elongation from RNA polymerase II promoter	DNA-binding transcription factor activity;double-stranded DNA binding;protein binding	ELL-EAF complex;fibrillar center;nucleoplasm;nucleus;transcription elongation factor complex;transcriptionally active chromatin	0.576882	1.54184e-05	76.161	68.463	70.449	-0.90541	494770000	179	Q9UHB7;Q9UHB7-2;Q9UHB7-3	179;179;179	Q9UHB7	Q9UHB7	AF4/FMR2 family member 4	AFF4	RKKGQHGSEHSKSRSSSPGKPQAVSSLNSSH	19764	UID46126	2	4718
23.9638	23.6134	23.9507	23.8289	23.5923	23.4849	25.0325	24.1341	NaN	NaN	23.932	23.205	NaN	22.7323	NaN	NaN	NaN	NaN	NaN	NaN	NaN	S	3	___2	regulation of transcription, DNA-templated;spermatid development;transcription by RNA polymerase II;transcription elongation from RNA polymerase II promoter	DNA-binding transcription factor activity;double-stranded DNA binding;protein binding	ELL-EAF complex;fibrillar center;nucleoplasm;nucleus;transcription elongation factor complex;transcriptionally active chromatin	0.993429	6.66062e-06	72.145	57.376	45.125	0.94586	208830000	487	Q9UHB7;Q9UHB7-2	487;487	Q9UHB7	Q9UHB7	AF4/FMR2 family member 4	AFF4	WQLDNWLNKVNPHKVSPASSVDSNIPSSQGY	19769	UID46131	2;3	4718
23.9638	23.6134	23.9507	23.8289	23.5923	23.4849	25.0325	24.1341	NaN	NaN	23.932	23.205	NaN	22.7323	NaN	NaN	NaN	NaN	NaN	NaN	NaN	S	3	___2	regulation of transcription, DNA-templated;spermatid development;transcription by RNA polymerase II;transcription elongation from RNA polymerase II promoter	DNA-binding transcription factor activity;double-stranded DNA binding;protein binding	ELL-EAF complex;fibrillar center;nucleoplasm;nucleus;transcription elongation factor complex;transcriptionally active chromatin	0.910394	6.66062e-06	72.145	57.376	41.133	1.2541	208830000	490	Q9UHB7;Q9UHB7-2	490;490	Q9UHB7	Q9UHB7	AF4/FMR2 family member 4	AFF4	DNWLNKVNPHKVSPASSVDSNIPSSQGYKKE	19770	UID46132	2;3	4718
23.9638	23.6134	23.9507	23.8289	23.5923	NaN	25.0325	NaN	NaN	NaN	23.932	23.205	NaN	22.7323	NaN	NaN	NaN	NaN	NaN	NaN	NaN	S	3	___2	regulation of transcription, DNA-templated;spermatid development;transcription by RNA polymerase II;transcription elongation from RNA polymerase II promoter	DNA-binding transcription factor activity;double-stranded DNA binding;protein binding	ELL-EAF complex;fibrillar center;nucleoplasm;nucleus;transcription elongation factor complex;transcriptionally active chromatin	0.910406	6.66062e-06	72.145	57.376	41.133	1.2541	178680000	491	Q9UHB7;Q9UHB7-2	491;491	Q9UHB7	Q9UHB7	AF4/FMR2 family member 4	AFF4	NWLNKVNPHKVSPASSVDSNIPSSQGYKKEG	19771	UID46133	2;3	4718
25.6671	25.5621	25.6141	25.5092	25.1084	24.9882	25.9015	25.5603	25.6281	25.5922	25.6294	25.5297	25.1433	25.2194	25.117	25.5823	24.8146	NaN	24.0378	24.7171	24.2098	S	2	___1	regulation of transcription, DNA-templated	DNA binding;metal ion binding	nucleus	0.999999	1.29213e-96	257.35	231.8	257.35	-0.15412	1097200000	10	A6NFI3	10	A6NFI3	A6NFI3	Zinc finger protein 316	ZNF316	______MAALHTTPDSPAAQLERAEDGSECD	2016	UID2017	1;2	510
25.2993	25.4064	26.3044	25.7621	24.7587	25.1341	26.5276	26.047	25.5109	25.1302	25.6556	26.3114	25.5621	25.452	24.9221	26.1768	24.9552	NaN	23.5403	25.3361	24.2321	S	2	___1	regulation of transcription, DNA-templated	DNA binding;metal ion binding	nucleus	1	2.64682e-05	123.28	98.984	89.047	0.20148	1021600000	112	A6NFI3	112	A6NFI3	A6NFI3	Zinc finger protein 316	ZNF316	ALGTQERLSRGGDAKSPVLQEKGLQASRAPA	2017	UID2018	1	510
24.6905	24.9974	25.9378	25.5691	24.8151	24.6595	26.3229	26.2446	25.5619	25.0887	26.0219	26.2811	26.544	25.1286	NaN	26.8163	25.5789	NaN	24.1194	25.3333	25.2815	S	2	___1	regulation of transcription, DNA-templated	cadherin binding;DNA binding;lamin binding;protein binding	chromatin;nuclear envelope;nucleus	1	1.70636e-45	214.28	200.04	212.95	-0.34528	5292800000	184	P42166	184	P42166	P42166	Lamina-associated polypeptide 2, isoform alpha;Thymopoietin;Thymopentin	TMPO	AENTRQNGSNDSDRYSDNEEGKKKEHKKVKS	9524	UID9525	1	2657
25.6132	25.9079	26.0806	24.8322	25.649	25.9324	27.2398	25.0637	27.1467	27.2162	27.3471	27.9961	27.7346	27.886	27.6939	NaN	28.0649	25.5577	25.4075	26.6249	26.4907	S	2	___1	regulation of transcription, DNA-templated	cadherin binding;DNA binding;lamin binding;protein binding	chromatin;nuclear envelope;nucleus	0.999996	4.39457e-87	253.15	186.48	244.23	0.80423	3088700000	351	P42166	351	P42166	P42166	Lamina-associated polypeptide 2, isoform alpha;Thymopoietin;Thymopentin	TMPO	GIQPLCPERSHISDQSPLSSKRKALEESESS	9526	UID9527	1;2	2657
NaN	21.9495	NaN	NaN	NaN	20.8023	NaN	NaN	21.0989	NaN	NaN	21.8932	22.9485	NaN	21.1706	24.0198	24.2589	NaN	NaN	NaN	24.6734	S	2	___1	regulation of transcription, DNA-templated	cadherin binding;DNA binding;lamin binding;protein binding	chromatin;nuclear envelope;nucleus	0.904722	4.36046e-06	155.39	128.97	155.39	0.27259	95656000	354	P42166	354	P42166	P42166	Lamina-associated polypeptide 2, isoform alpha;Thymopoietin;Thymopentin	TMPO	PLCPERSHISDQSPLSSKRKALEESESSQLI	9527	UID9528	1;2	2657
NaN	23.6968	22.3877	NaN	23.056	22.9127	23.2799	24.1913	24.3355	24.2576	24.0215	23.7911	24.758	25.2513	24.2781	25.4935	24.6704	24.9924	24.9999	25.2918	24.8006	S	3	___1	regulation of transcription, DNA-templated	cadherin binding;DNA binding;lamin binding;protein binding	chromatin;nuclear envelope;nucleus	0.824544	3.44727e-55	184.46	168.73	184.46	-1.11	972410000	310	P42166	310	P42166	P42166	Lamina-associated polypeptide 2, isoform alpha;Thymopoietin;Thymopentin	TMPO	SSQPEHSAMLVSTAASPSLIKETTTGYYKDI	9529	UID9530	1	2657
NaN	NaN	NaN	NaN	NaN	NaN	NaN	NaN	NaN	NaN	NaN	NaN	24.1827	NaN	24.6687	26.3595	26.736	NaN	NaN	25.2975	25.9476	S	3	___1	regulation of transcription, DNA-templated	cadherin binding;DNA binding;lamin binding;protein binding	chromatin;nuclear envelope;nucleus	0.820315	5.4441e-36	156.86	134.74	156.86	-0.93306	369190000	442	P42166	442	P42166	P42166	Lamina-associated polypeptide 2, isoform alpha;Thymopoietin;Thymopentin	TMPO	RKVPRLSEKSVEERDSGSFVAFQNIPGSELM	9530	UID9531	1;2	2657
26.6027	26.5766	26.722	25.8738	26.2483	26.5098	27.531	27.1013	26.7046	26.8437	27.1982	27.3342	26.4177	26.5803	26.2896	27.3589	26.0565	NaN	NaN	25.6473	24.9087	S	2	___1	regulation of transcription, DNA-templated	DNA binding;protein binding	cytoplasm;membrane;nucleus	0.923361	5.8218e-06	134.68	102.36	86.699	-0.96151	2038300000	238	Q15773	238	Q15773	Q15773	Myeloid leukemia factor 2	MLF2	RAEGPPRLAIQGPEDSPSRQSRRYDW_____	12347	UID12348	1	3230
23.4756	24.6275	25.2836	24.1295	NaN	NaN	24.8776	24.0008	NaN	NaN	NaN	NaN	21.7713	NaN	21.9666	NaN	NaN	NaN	NaN	NaN	NaN	S	2	___1	regulation of transcription, DNA-templated	DNA binding;protein binding	cytoplasm;membrane;nucleus	0.990097	0.00239866	98.902	69.944	98.902	-0.14529	152070000	216	Q15773	216	Q15773	Q15773	Myeloid leukemia factor 2	MLF2	SRFRQQRPLEFRRLESSGAGGRRAEGPPRLA	12348	UID12349	1	3230
25.4527	25.7421	25.3514	25.17	26.5068	26.3638	26.2818	26.6057	26.4961	26.6118	26.6895	25.9459	26.8159	26.722	26.6321	27.033	26.0402	26.3266	26.9347	26.817	25.9241	S	2	___1	regulation of transcription, DNA-templated	DNA binding;Rab guanyl-nucleotide exchange factor activity	cytosol;nucleus	0.998778	4.7367e-36	194.58	172.05	194.58	0.10411	1851600000	1099	Q7Z401;Q7Z401-2	1099;1142	Q7Z401	Q7Z401	C-myc promoter-binding protein	DENND4A	KPPLRSKRDSLEKESSDDDTPFDGSNYLADK	14333	UID14334	1	3628
24.1963	NaN	24.9729	24.3348	23.8054	NaN	26.0182	NaN	NaN	NaN	NaN	24.6161	24.2541	24.9543	NaN	24.6232	24.0557	23.9147	24.6251	25.16	24.2921	S	2	___1	regulation of transcription, DNA-templated	DNA binding;Rab guanyl-nucleotide exchange factor activity	cytosol;nucleus	0.986725	7.76877e-06	113.59	92.285	97.69	1.4921	556870000	1151	Q7Z401;Q7Z401-2	1151;1194	Q7Z401	Q7Z401	C-myc promoter-binding protein	DENND4A	GCVATQNPKRIQRMNSSFSVKPFEKTDVATG	14337	UID14338	1	3628
26.3146	25.9064	26.4677	25.9758	26.3797	26.4126	27.2412	26.644	26.745	26.9139	26.5338	27.0069	26.6284	27.0884	27.0632	27.6531	26.9259	27.4372	27.9095	27.9852	27.3912	S	2	___1	regulation of transcription, DNA-templated	DNA binding;Rab guanyl-nucleotide exchange factor activity	cytosol;nucleus	1	2.78654e-28	213.83	173.95	148.18	-0.32109	3134000000	1035	Q7Z401;Q7Z401-2	1035;1078	Q7Z401	Q7Z401	C-myc promoter-binding protein	DENND4A	NLQQQVVWGNRNRNLSGGVLMGFMLNRINQE	14339	UID14340	1	3628
NaN	23.5264	23.7966	NaN	NaN	NaN	NaN	NaN	NaN	NaN	23.7717	23.5136	23.8289	24.5231	NaN	23.6252	NaN	23.7326	24.6873	24.4611	NaN	S	3	___1	regulation of transcription, DNA-templated	DNA binding;Rab guanyl-nucleotide exchange factor activity	cytosol;nucleus	0.730392	1.87771e-07	95.523	87.531	95.523	0.23561	182560000	1217	Q7Z401;Q7Z401-2	1217;1260	Q7Z401	Q7Z401	C-myc promoter-binding protein	DENND4A	RDLAEEIVMYMNNMSSPLTSRTPSIDLQRAC	14341	UID14342	1	3628
NaN	23.364	NaN	23.1788	23.5947	23.1069	23.9027	NaN	23.1395	NaN	24.5271	NaN	22.8293	NaN	NaN	NaN	23.052	NaN	NaN	NaN	NaN	S	2	___1	regulation of transcription, DNA-templated	DNA binding;Rab guanyl-nucleotide exchange factor activity	cytosol;nucleus	0.893458	0.0134462	78.816	23.285	63.216	0.15046	114380000	1196	Q7Z401;Q7Z401-2	1196;1239	Q7Z401	Q7Z401	C-myc promoter-binding protein	DENND4A	QKEEEEEDEDDSKSISTPSARRDLAEEIVMY	14347	UID14348	1;2	3628
25.3964	25.8943	26.8072	25.6799	25.3714	25.6522	27.538	26.3619	26.3496	26.0734	26.5295	26.6054	25.7773	26.1291	26.1285	NaN	25.7037	26.7362	26.08	NaN	26.0787	S	2	___1	regulation of transcription, DNA-templated	DNA binding;Rab guanyl-nucleotide exchange factor activity	cytosol;nucleus	0.999659	5.73081e-34	193.3	150	150.09	-0.12165	1831700000	1589	Q7Z401;Q7Z401-2	1589;1632	Q7Z401	Q7Z401	C-myc promoter-binding protein	DENND4A	TAMSKCPIFPMARSISTSGPLDKEDTGRQKL	14349	UID14350	1;2	3628
NaN	NaN	22.1787	22.7497	22.9195	NaN	23.3688	23.5689	23.6264	23.3742	23.4681	NaN	22.6377	23.4092	23.0837	23.101	NaN	23.0443	23.2859	23.719	NaN	S	2	___1	regulation of transcription, DNA-templated	DNA binding;Rab guanyl-nucleotide exchange factor activity	cytosol;nucleus	0.994384	2.37211e-06	124.21	101.88	98.156	-0.87599	355080000	728	Q7Z401;Q7Z401-2;H3BTW5	728;728;728	Q7Z401	Q7Z401	C-myc promoter-binding protein	DENND4A	GFLQAKKNKLPSKSSSPNSPLPMFRRTKQEI	14356	UID14357	1;2	3628
22.7116	23.2475	22.4683	22.4712	23.3094	23.2288	23.2631	NaN	23.5594	23.9577	24.2969	23.9214	23.3207	24.1505	24.1676	24.3815	23.2274	23.7127	24.0209	24.4366	23.7736	S	2	___1	regulation of transcription, DNA-templated	DNA binding;Rab guanyl-nucleotide exchange factor activity	cytosol;nucleus	1	2.91354e-06	136.93	119.99	136.93	-0.11219	1095800000	731	Q7Z401;Q7Z401-2;H3BTW5	731;731;731	Q7Z401	Q7Z401	C-myc promoter-binding protein	DENND4A	QAKKNKLPSKSSSPNSPLPMFRRTKQEIKSA	14357	UID14358	1;2	3628
23.9152	NaN	23.5297	NaN	23.3399	NaN	24.1472	24.0161	23.6312	23.9053	24.2496	24.0869	23.7595	23.9152	23.6444	23.9472	NaN	23.29	23.3838	23.8047	23.3707	S	2	___1	regulation of transcription, DNA-templated	DNA binding;Rab guanyl-nucleotide exchange factor activity	cytosol;nucleus	0.99998	0.00299763	103.26	55.361	77.662	-0.01324	246570000	1225	Q7Z401;Q7Z401-2	1225;1268	Q7Z401	Q7Z401	C-myc promoter-binding protein	DENND4A	MYMNNMSSPLTSRTPSIDLQRACDDKLNKKS	14358	UID14359	1	3628
NaN	24.3099	NaN	23.9849	NaN	24.3863	24.5508	23.9823	25.2266	25.4012	23.8358	24.6364	24.8078	25.4553	24.567	25.4528	24.0357	NaN	NaN	25.3042	23.7769	S	2	___1	regulation of transcription, DNA-templated	DNA binding;Rab guanyl-nucleotide exchange factor activity	cytosol;nucleus	0.985958	1.61897e-144	281.3	258.86	245.03	1.3612	572830000	1128	Q7Z401;Q7Z401-2	1128;1171	Q7Z401	Q7Z401	C-myc promoter-binding protein	DENND4A	DKVDSPVIFDLEDLDSETDVSKAGCVATQNP	14360	UID14361	1;2	3628
NaN	26.4035	NaN	NaN	26.3539	NaN	NaN	26.8383	NaN	26.8243	27.0291	26.9388	26.64	26.8018	NaN	NaN	26.116	NaN	27.0387	NaN	NaN	T	3	___1	regulation of transcription, DNA-templated	DNA binding;Rab guanyl-nucleotide exchange factor activity	cytosol;nucleus	0.872642	1.98878e-06	110.33	91.283	65.25	-0.5149	1111100000	1512	Q7Z401;Q7Z401-2	1512;1555	Q7Z401	Q7Z401	C-myc promoter-binding protein	DENND4A	DLRRPGRYFLKSSPSTENMHFPSSISSQTRQ	24614	UID24615	1	3628
24.4672	24.4394	24.9456	24.4669	24.3566	24.5366	25.9295	25.4032	25.4987	NaN	25.3835	25.7788	25.5138	25.7217	25.6914	26.1525	24.4127	24.1176	24.5285	NaN	24.214	S	3	___2	regulation of transcription, DNA-templated	DNA binding;Rab guanyl-nucleotide exchange factor activity	cytosol;nucleus	0.918079	0.000176886	96.447	59.996	68.653	0.21947	808190000	1251	Q7Z401;Q7Z401-2	1251;1294	Q7Z401	Q7Z401	C-myc promoter-binding protein	DENND4A	LNKKSPPLVKACRRSSLPPNSPKPVRLTKSK	14344	UID40706	2	3628
24.4672	24.4394	24.9456	24.4669	24.3566	24.5366	25.9295	25.4032	25.4987	24.473	25.3835	25.7788	25.5138	25.7217	25.6914	26.1525	24.4127	24.1176	24.5285	NaN	24.214	S	3	___2	regulation of transcription, DNA-templated	DNA binding;Rab guanyl-nucleotide exchange factor activity	cytosol;nucleus	1	0.000176886	96.447	59.996	96.447	0.27276	831480000	1256	Q7Z401;Q7Z401-2	1256;1299	Q7Z401	Q7Z401	C-myc promoter-binding protein	DENND4A	PPLVKACRRSSLPPNSPKPVRLTKSKSYTKS	14345	UID40707	2	3628
NaN	22.318	22.542	22.4281	21.5316	21.3727	22.9203	22.5679	22.6475	NaN	NaN	22.2951	NaN	NaN	22.0036	23.0395	22.4781	NaN	22.463	23.2207	23.0376	S	2	___2	regulation of transcription, DNA-templated	DNA binding;Rab guanyl-nucleotide exchange factor activity	cytosol;nucleus	0.999988	0.00277128	79.82	46.076	79.82	0.14191	151180000	1587	Q7Z401;Q7Z401-2	1587;1630	Q7Z401	Q7Z401	C-myc promoter-binding protein	DENND4A	SKTAMSKCPIFPMARSISTSGPLDKEDTGRQ	14348	UID40710	2	3628
NaN	22.318	22.542	22.4281	21.5316	21.3727	22.9203	22.5679	22.6475	21.7645	22.6292	NaN	22.337	22.2776	22.6147	22.7952	21.6927	NaN	22.463	23.0703	22.7609	S	2	___2	regulation of transcription, DNA-templated	DNA binding;Rab guanyl-nucleotide exchange factor activity	cytosol;nucleus	0.999659	5.73081e-34	193.3	150	150.09	-0.12165	1831700000	1589	Q7Z401;Q7Z401-2	1589;1632	Q7Z401	Q7Z401	C-myc promoter-binding protein	DENND4A	TAMSKCPIFPMARSISTSGPLDKEDTGRQKL	14349	UID40711	1;2	3628
NaN	NaN	NaN	NaN	NaN	NaN	NaN	22.1629	21.7657	21.7645	22.6292	22.2951	22.337	NaN	22.6147	23.0395	22.4781	NaN	22.4121	23.2207	23.0376	S	2	___2	regulation of transcription, DNA-templated	DNA binding;Rab guanyl-nucleotide exchange factor activity	cytosol;nucleus	0.993394	0.00177442	86.114	57.158	77.062	0.44528	171700000	1591	Q7Z401;Q7Z401-2	1591;1634	Q7Z401	Q7Z401	C-myc promoter-binding protein	DENND4A	MSKCPIFPMARSISTSGPLDKEDTGRQKLIS	14350	UID40712	1;2	3628
NaN	NaN	21.7634	NaN	NaN	22.7963	23.2035	23.2513	23.8157	23.2741	23.6373	NaN	23.3135	24.5327	24.0045	NaN	23.2838	22.5409	NaN	23.377	23.0437	S	2	___2	regulation of transcription, DNA-templated	DNA binding;Rab guanyl-nucleotide exchange factor activity	cytosol;nucleus	0.994384	2.37211e-06	124.21	101.88	98.156	-0.87599	355080000	728	Q7Z401;Q7Z401-2;H3BTW5	728;728;728	Q7Z401	Q7Z401	C-myc promoter-binding protein	DENND4A	GFLQAKKNKLPSKSSSPNSPLPMFRRTKQEI	14356	UID40718	1;2	3628
NaN	NaN	22.5393	NaN	22.9817	22.8419	23.2035	23.2513	23.8157	23.4491	23.6373	23.9514	23.4539	24.5327	24.0045	24.9088	23.6749	24.2508	24.5222	24.5623	24.3809	S	2	___2	regulation of transcription, DNA-templated	DNA binding;Rab guanyl-nucleotide exchange factor activity	cytosol;nucleus	1	2.91354e-06	136.93	119.99	136.93	-0.11219	1095800000	731	Q7Z401;Q7Z401-2;H3BTW5	731;731;731	Q7Z401	Q7Z401	C-myc promoter-binding protein	DENND4A	QAKKNKLPSKSSSPNSPLPMFRRTKQEIKSA	14357	UID40719	1;2	3628
25.2624	23.8562	NaN	22.3979	NaN	NaN	23.1264	23.0309	22.2567	NaN	24.6716	21.9781	23.7106	NaN	NaN	NaN	22.7143	NaN	21.7486	NaN	NaN	S	2	___2	regulation of transcription by RNA polymerase II;snRNA transcription;snRNA transcription by RNA polymerase II;snRNA transcription by RNA polymerase III;transcription by RNA polymerase II;transcription by RNA polymerase III	DNA binding;DNA-binding transcription factor activity;DNA-binding transcription factor activity, RNA polymerase II-specific	nucleoplasm;nucleus;snRNA-activating protein complex	1	1.24421e-09	130.88	109.93	124.22	0.37046	138690000	1398	Q5SXM2	1398	Q5SXM2	Q5SXM2	snRNA-activating protein complex subunit 4	SNAPC4	PQGVRTTLSVPSRVGSESEDEDLLSELELAD	12990	UID39352	2	3373
25.2624	23.8562	NaN	22.3979	NaN	NaN	23.1264	23.0309	22.2567	NaN	24.6716	21.9781	23.7106	NaN	NaN	NaN	22.7143	NaN	21.7486	NaN	NaN	S	2	___2	regulation of transcription by RNA polymerase II;snRNA transcription;snRNA transcription by RNA polymerase II;snRNA transcription by RNA polymerase III;transcription by RNA polymerase II;transcription by RNA polymerase III	DNA binding;DNA-binding transcription factor activity;DNA-binding transcription factor activity, RNA polymerase II-specific	nucleoplasm;nucleus;snRNA-activating protein complex	1	1.24421e-09	130.88	109.93	130.88	-0.90792	138690000	1400	Q5SXM2	1400	Q5SXM2	Q5SXM2	snRNA-activating protein complex subunit 4	SNAPC4	GVRTTLSVPSRVGSESEDEDLLSELELADRD	12991	UID39353	2	3373
NaN	23.1537	23.3491	22.8395	22.0781	NaN	23.7684	22.8937	23.1809	NaN	22.5297	NaN	NaN	22.9516	NaN	NaN	21.8656	NaN	NaN	NaN	NaN	S	2	___1	regulation of transcription by RNA polymerase II;regulation of transcription, DNA-templated;viral process	DNA binding;DNA-binding transcription factor activity;DNA-binding transcription factor activity, RNA polymerase II-specific;enzyme binding;metal ion binding;mitogen-activated protein kinase binding;protein binding;transcription factor binding	cytoplasm;nuclear periphery;nucleoplasm;nucleus	0.999999	9.11805e-82	243.99	216.65	229.92	-0.33476	1700400000	97	P17544-2;P17544-6;P17544-3;P17544;K7ELQ4;P17544-4;K7ESA4	97;97;108;108;97;97;108	P17544-2	P17544-2	Cyclic AMP-dependent transcription factor ATF-7	ATF7	ADEDEKKAAAGPLDMSLPSTPDIKIKEEEPV	8722	UID8723	1;2	2444
NaN	23.362	22.5838	NaN	NaN	21.3286	23.0839	22.3281	NaN	NaN	NaN	NaN	NaN	NaN	NaN	NaN	NaN	NaN	NaN	NaN	NaN	S	2	___1	regulation of transcription by RNA polymerase II;regulation of transcription, DNA-templated;viral process	DNA binding;DNA-binding transcription factor activity;DNA-binding transcription factor activity, RNA polymerase II-specific;enzyme binding;metal ion binding;mitogen-activated protein kinase binding;protein binding;transcription factor binding	cytoplasm;nuclear periphery;nucleoplasm;nucleus	0.695155	8.96004e-45	229.92	192.37	76.942	0.65166	164130000	100	P17544-2;P17544-6;P17544-3;P17544;K7ELQ4;P17544-4;K7ESA4	100;100;111;111;100;100;111	P17544-2	P17544-2	Cyclic AMP-dependent transcription factor ATF-7	ATF7	DEKKAAAGPLDMSLPSTPDIKIKEEEPVEEV	8723	UID8724	1;2	2444
26.4698	NaN	26.029	25.8746	25.4597	25.581	26.3703	25.7055	25.3003	25.67	25.7442	NaN	NaN	25.039	25.0272	24.6403	24.1477	24.2558	24.5168	23.1882	24.0772	S	3	___1	regulation of transcription by RNA polymerase II;regulation of transcription, DNA-templated;viral process	DNA binding;DNA-binding transcription factor activity;DNA-binding transcription factor activity, RNA polymerase II-specific;enzyme binding;metal ion binding;mitogen-activated protein kinase binding;protein binding;transcription factor binding	cytoplasm;nuclear periphery;nucleoplasm;nucleus	0.999072	7.74949e-61	175.95	168.31	143.09	-0.013835	796350000	402	P17544-2;P17544-6;P17544-3;P17544;P17544-4	402;423;413;434;247	P17544-2	P17544-2	Cyclic AMP-dependent transcription factor ATF-7	ATF7	QGYLESPKESSEPTGSPAPVIQHSSATAPSN	8724	UID8725	1	2444
26.7621	27.1253	27.4114	27.0031	26.2051	26.4179	27.3768	26.908	26.3765	26.5052	26.5089	25.1578	25.771	25.9643	25.1612	NaN	24.4225	NaN	NaN	NaN	NaN	S	4	___1	regulation of transcription by RNA polymerase II;regulation of transcription, DNA-templated;viral process	DNA binding;DNA-binding transcription factor activity;DNA-binding transcription factor activity, RNA polymerase II-specific;enzyme binding;metal ion binding;mitogen-activated protein kinase binding;protein binding;transcription factor binding	cytoplasm;nuclear periphery;nucleoplasm;nucleus	0.926246	5.68707e-51	158.1	139.84	129.09	0.12918	2329500000	225	P17544-2;P17544-6;P17544-3;P17544;K7ELQ4	225;246;236;257;246	P17544-2	P17544-2	Cyclic AMP-dependent transcription factor ATF-7	ATF7	IPGIPGPPVNSSGSISPSGHPIPSEAKMRLK	8728	UID8729	1	2444
22.6646	23.3392	22.9818	23.0092	22.3004	NaN	23.4515	23.0176	NaN	21.8045	22.5529	NaN	21.1776	NaN	NaN	NaN	NaN	NaN	NaN	NaN	NaN	S	2	___1	regulation of transcription by RNA polymerase II;regulation of transcription, DNA-templated;viral process	DNA binding;DNA-binding transcription factor activity;DNA-binding transcription factor activity, RNA polymerase II-specific;enzyme binding;metal ion binding;mitogen-activated protein kinase binding;protein binding;transcription factor binding	cytoplasm;nuclear periphery;nucleoplasm;nucleus	0.999965	0.00548734	86.114	67.02	86.114	-0.81578	71302000	392	P17544-2;P17544-6;P17544-3;P17544;P17544-4	392;413;403;424;237	P17544-2	P17544-2	Cyclic AMP-dependent transcription factor ATF-7	ATF7	CPVTALQKKTQGYLESPKESSEPTGSPAPVI	8731	UID8732	1	2444
NaN	23.1579	23.4584	22.7143	22.381	NaN	23.8243	23.9009	22.9261	NaN	NaN	NaN	22.541	22.5172	22.6395	NaN	NaN	NaN	NaN	21.8747	NaN	T	2	___1	regulation of transcription by RNA polymerase II;regulation of transcription, DNA-templated;viral process	DNA binding;DNA-binding transcription factor activity;DNA-binding transcription factor activity, RNA polymerase II-specific;enzyme binding;metal ion binding;mitogen-activated protein kinase binding;protein binding;transcription factor binding	cytoplasm;nuclear periphery;nucleoplasm;nucleus	0.995503	3.23621e-51	228.51	213.31	155.92	0.87213	2795400000	53	P17544-2;P17544-6;P17544-3;P17544;K7ELQ4;P17544-4;K7ESA4;P17544-5	53;53;53;53;53;53;53;53	P17544-2	P17544-2	Cyclic AMP-dependent transcription factor ATF-7	ATF7	GPARTDSVIIADQTPTPTRFLKNCEEVGLFN	23258	UID23259	1;2;3	2444
26.7629	26.1709	26.6074	26.7892	26.245	25.9407	26.3303	26.3339	26.1521	26.0522	26.3979	24.8261	25.2629	25.4846	25.5968	25.7743	24.706	24.6391	24.6595	25.0332	24.4423	S	2	___2	regulation of transcription by RNA polymerase II;regulation of transcription, DNA-templated;viral process	DNA binding;DNA-binding transcription factor activity;DNA-binding transcription factor activity, RNA polymerase II-specific;enzyme binding;metal ion binding;mitogen-activated protein kinase binding;protein binding;transcription factor binding	cytoplasm;nuclear periphery;nucleoplasm;nucleus	0.999999	9.11805e-82	243.99	216.65	229.92	-0.33476	1700400000	97	P17544-2;P17544-6;P17544-3;P17544;K7ELQ4;P17544-4;K7ESA4	97;97;108;108;97;97;108	P17544-2	P17544-2	Cyclic AMP-dependent transcription factor ATF-7	ATF7	ADEDEKKAAAGPLDMSLPSTPDIKIKEEEPV	8722	UID35084	1;2	2444
26.7629	26.1709	26.6074	26.7892	NaN	25.9407	26.3303	26.3339	26.1521	26.0522	26.3979	24.8261	25.2629	25.4846	25.2461	25.7743	24.706	24.6391	24.6595	25.0332	24.4423	T	2	___2	regulation of transcription by RNA polymerase II;regulation of transcription, DNA-templated;viral process	DNA binding;DNA-binding transcription factor activity;DNA-binding transcription factor activity, RNA polymerase II-specific;enzyme binding;metal ion binding;mitogen-activated protein kinase binding;protein binding;transcription factor binding	cytoplasm;nuclear periphery;nucleoplasm;nucleus	0.984257	9.11805e-82	243.99	216.65	191.15	1.183	1488600000	101	P17544-2;P17544-6;P17544-3;P17544;K7ELQ4;P17544-4;K7ESA4	101;101;112;112;101;101;112	P17544-2	P17544-2	Cyclic AMP-dependent transcription factor ATF-7	ATF7	EKKAAAGPLDMSLPSTPDIKIKEEEPVEEVT	23255	UID49617	2	2444
27.3462	27.7	27.7708	27.5379	26.6505	26.5916	27.9902	27.3834	26.3228	26.695	27.0071	25.7994	25.6664	NaN	26.0018	25.4039	24.8615	24.9416	24.668	25.0447	24.9286	T	2	___2	regulation of transcription by RNA polymerase II;regulation of transcription, DNA-templated;viral process	DNA binding;DNA-binding transcription factor activity;DNA-binding transcription factor activity, RNA polymerase II-specific;enzyme binding;metal ion binding;mitogen-activated protein kinase binding;protein binding;transcription factor binding	cytoplasm;nuclear periphery;nucleoplasm;nucleus	0.999821	3.23621e-51	228.51	213.31	134.44	-0.60327	2666900000	51	P17544-2;P17544-6;P17544-3;P17544;K7ELQ4;P17544-4;K7ESA4;P17544-5	51;51;51;51;51;51;51;51	P17544-2	P17544-2	Cyclic AMP-dependent transcription factor ATF-7	ATF7	KFGPARTDSVIIADQTPTPTRFLKNCEEVGL	23257	UID49619	2;3	2444
27.3462	27.7	27.7708	27.5379	26.6505	26.5916	27.9902	27.3834	26.3228	26.695	27.0071	25.7994	25.6664	NaN	26.0018	25.4039	24.8615	24.9416	24.668	25.0447	24.9286	T	2	___2	regulation of transcription by RNA polymerase II;regulation of transcription, DNA-templated;viral process	DNA binding;DNA-binding transcription factor activity;DNA-binding transcription factor activity, RNA polymerase II-specific;enzyme binding;metal ion binding;mitogen-activated protein kinase binding;protein binding;transcription factor binding	cytoplasm;nuclear periphery;nucleoplasm;nucleus	0.995503	3.23621e-51	228.51	213.31	155.92	0.87213	2795400000	53	P17544-2;P17544-6;P17544-3;P17544;K7ELQ4;P17544-4;K7ESA4;P17544-5	53;53;53;53;53;53;53;53	P17544-2	P17544-2	Cyclic AMP-dependent transcription factor ATF-7	ATF7	GPARTDSVIIADQTPTPTRFLKNCEEVGLFN	23258	UID49620	1;2;3	2444
24.2243	25.0568	25.3304	24.8775	24.1937	23.2929	25.2197	24.3896	22.567	22.5929	23.0903	NaN	NaN	NaN	NaN	22.1352	NaN	NaN	NaN	NaN	NaN	S	2	___3	regulation of transcription by RNA polymerase II;regulation of transcription, DNA-templated;viral process	DNA binding;DNA-binding transcription factor activity;DNA-binding transcription factor activity, RNA polymerase II-specific;enzyme binding;metal ion binding;mitogen-activated protein kinase binding;protein binding;transcription factor binding	cytoplasm;nuclear periphery;nucleoplasm;nucleus	0.960118	5.42195e-18	177.42	151.06	177.42	-2.4682	278450000	44	P17544-2;P17544-6;P17544-3;P17544;K7ELQ4;P17544-4;K7ESA4;P17544-5	44;44;44;44;44;44;44;44	P17544-2	P17544-2	Cyclic AMP-dependent transcription factor ATF-7	ATF7	HKHEMTLKFGPARTDSVIIADQTPTPTRFLK	8730	UID61453	2;3	2444
24.2243	25.0568	25.3304	24.8775	24.1937	23.2929	25.2197	24.3896	22.567	22.5929	23.0903	NaN	NaN	NaN	NaN	22.1352	NaN	NaN	NaN	NaN	NaN	T	2	___3	regulation of transcription by RNA polymerase II;regulation of transcription, DNA-templated;viral process	DNA binding;DNA-binding transcription factor activity;DNA-binding transcription factor activity, RNA polymerase II-specific;enzyme binding;metal ion binding;mitogen-activated protein kinase binding;protein binding;transcription factor binding	cytoplasm;nuclear periphery;nucleoplasm;nucleus	0.999821	3.23621e-51	228.51	213.31	134.44	-0.60327	2666900000	51	P17544-2;P17544-6;P17544-3;P17544;K7ELQ4;P17544-4;K7ESA4;P17544-5	51;51;51;51;51;51;51;51	P17544-2	P17544-2	Cyclic AMP-dependent transcription factor ATF-7	ATF7	KFGPARTDSVIIADQTPTPTRFLKNCEEVGL	23257	UID75980	2;3	2444
24.2243	25.0568	25.3304	24.8775	24.1937	23.2929	25.2197	24.3896	22.567	22.5929	23.0903	NaN	NaN	NaN	NaN	22.1352	NaN	NaN	NaN	NaN	NaN	T	2	___3	regulation of transcription by RNA polymerase II;regulation of transcription, DNA-templated;viral process	DNA binding;DNA-binding transcription factor activity;DNA-binding transcription factor activity, RNA polymerase II-specific;enzyme binding;metal ion binding;mitogen-activated protein kinase binding;protein binding;transcription factor binding	cytoplasm;nuclear periphery;nucleoplasm;nucleus	0.995503	3.23621e-51	228.51	213.31	155.92	0.87213	2795400000	53	P17544-2;P17544-6;P17544-3;P17544;K7ELQ4;P17544-4;K7ESA4;P17544-5	53;53;53;53;53;53;53;53	P17544-2	P17544-2	Cyclic AMP-dependent transcription factor ATF-7	ATF7	GPARTDSVIIADQTPTPTRFLKNCEEVGLFN	23258	UID75981	1;2;3	2444
NaN	NaN	NaN	21.7346	NaN	22.3348	NaN	NaN	NaN	23.7497	23.9365	24.5633	NaN	24.2326	23.0187	NaN	NaN	NaN	NaN	NaN	NaN	S	4	___1	regulation of transcription by RNA polymerase II;regulation of transcription, DNA-templated	DNA binding;DNA-binding transcription factor activity;DNA-binding transcription factor activity, RNA polymerase II-specific;metal ion binding;protein binding	nucleus	0.800033	1.06274e-22	91.485	85.517	88.987	-2.2909	91940000	230	O15015;O15015-2;C9J3L0	230;230;230	O15015	O15015	Zinc finger protein 646	ZNF646	AESVVNFTGGQEPTQSPPAEEERRYKCSQCG	6789	UID6790	1	1969
25.1368	25.477	25.6426	24.9822	25.2288	25.1848	25.9873	26.4185	25.8141	25.9044	26.0819	26.5075	NaN	25.9197	25.5495	26.2002	25.6604	24.2013	23.658	25.0207	24.7892	S	3	___1	regulation of transcription by RNA polymerase II;regulation of transcription, DNA-templated	DNA binding;DNA-binding transcription factor activity;DNA-binding transcription factor activity, RNA polymerase II-specific;metal ion binding;protein binding	nucleus	1	3.61663e-104	200.79	183.45	200.79	-0.54948	1053000000	991	O15015;O15015-2	991;991	O15015	O15015	Zinc finger protein 646	ZNF646	HHQSQSSGTTADKAPSPLGVAGDAMEMVVDS	6790	UID6791	1	1969
23.1304	23.0324	NaN	NaN	22.2437	22.4903	NaN	23.2225	NaN	22.5453	NaN	NaN	22.0403	NaN	21.8101	NaN	NaN	NaN	NaN	NaN	NaN	S	3	___1	regulation of transcription by RNA polymerase II;regulation of transcription, DNA-templated	DNA binding;DNA-binding transcription factor activity;DNA-binding transcription factor activity, RNA polymerase II-specific;metal ion binding	nucleus	1	0.000104043	89.011	63.558	48.616	-0.37324	52517000	208	P17029;E9PC66	208;172	P17029	P17029	Zinc finger protein with KRAB and SCAN domains 1	ZKSCAN1	RALPAAHIPAPPHEGSPRDQAMASALFTADS	8693	UID8694	1	2433
26.0189	26.1925	26.633	26.6436	25.1875	NaN	26.8303	26.4869	25.5653	25.3887	25.7966	26.2358	25.092	25.0026	24.7988	25.2261	NaN	22.7918	NaN	24.1809	NaN	S	2	___1	regulation of transcription by RNA polymerase II;regulation of transcription, DNA-templated	DNA binding;DNA-binding transcription factor activity;DNA-binding transcription factor activity, RNA polymerase II-specific;metal ion binding	nucleus	0.999986	4.0445e-20	191.48	159.32	191.48	0.18411	1000200000	13	P17029;C9JRM9	13;13	P17029	P17029	Zinc finger protein with KRAB and SCAN domains 1	ZKSCAN1	___MMTAESREATGLSPQAAQEKDGIVIVKV	8694	UID8695	1	2433
23.4565	23.8711	NaN	23.5058	NaN	23.1744	23.3878	NaN	NaN	21.8718	23.8941	NaN	NaN	NaN	NaN	24.9466	23.2584	NaN	NaN	NaN	NaN	S	2	___1	regulation of transcription by RNA polymerase II;regulation of transcription, DNA-templated	DNA binding;DNA-binding transcription factor activity;DNA-binding transcription factor activity, RNA polymerase II-specific;metal ion binding	nucleus	0.996922	1.26075e-30	176.69	158.58	176.69	-1.2821	121000000	359	P17029;E9PC66;B3KRF7	359;323;146	P17029	P17029	Zinc finger protein with KRAB and SCAN domains 1	ZKSCAN1	ERGPREKGKGLGRSFSLSSNFTTPEEVPTGT	8695	UID8696	1	2433
24.5585	NaN	24.2028	NaN	24.3223	23.8192	24.6548	24.6757	24.545	24.0763	24.6519	23.931	23.8237	24.3868	24.1706	24.2468	NaN	NaN	NaN	NaN	21.8945	S	3	___1	regulation of transcription by RNA polymerase II;regulation of transcription, DNA-templated	DNA binding;DNA-binding transcription factor activity;DNA-binding transcription factor activity, RNA polymerase II-specific;metal ion binding	nucleus	1	3.76111e-51	173.2	161.23	167.42	-0.38328	694650000	532	Q6N043-2;Q6N043;H0YL38;Q6N043-4;Q6N043-3	532;545;532;249;545	Q6N043-2	Q6N043-2	Zinc finger protein 280D	ZNF280D	SPTPSISASASTLQLSPPRTKNITAKNPAKS	13654	UID13655	1;2	3501
NaN	21.6055	22.0808	21.7608	NaN	21.2339	22.7268	22.1237	22.2111	NaN	NaN	22.5817	21.7596	NaN	NaN	NaN	NaN	NaN	NaN	NaN	21.0977	S	2	___1	regulation of transcription by RNA polymerase II;regulation of transcription, DNA-templated	DNA binding;DNA-binding transcription factor activity;DNA-binding transcription factor activity, RNA polymerase II-specific;metal ion binding	nucleus	0.995944	0.000517386	109.72	48.56	78.692	0.10743	42084000	793	Q6N043-2;Q6N043;Q6N043-5	793;806;47	Q6N043-2	Q6N043-2	Zinc finger protein 280D	ZNF280D	FEGSSTTKSEESITVSDKENETCLADQETGS	13660	UID13661	1	3501
22.2296	22.1686	NaN	22.1769	NaN	NaN	NaN	22.9558	NaN	NaN	22.8334	22.6286	22.5272	NaN	22.4797	22.6997	22.1744	NaN	NaN	NaN	NaN	S	3	___1	regulation of transcription by RNA polymerase II;regulation of transcription, DNA-templated	DNA-binding transcription factor activity, RNA polymerase II-specific;RNA polymerase II regulatory region sequence-specific DNA binding;zinc ion binding	integral component of membrane;membrane;nucleus	0.909501	0.00095074	52.095	47.694	52.095	-0.26962	59906000	65	Q6ZNB6-2;Q6ZNB6	65;65	Q6ZNB6-2	Q6ZNB6-2	NF-X1-type zinc finger protein NFXL1	NFXL1	SPGGVATTAAAGSRHSPAGSQALQTTAASEL	14003	UID14004	1	3565
22.3444	22.5723	22.2179	NaN	NaN	22.0358	22.8014	NaN	22.6392	NaN	NaN	NaN	NaN	21.844	NaN	NaN	NaN	NaN	NaN	NaN	NaN	S	2	___1	regulation of transcription by RNA polymerase II;regulation of transcription, DNA-templated	DNA binding;DNA-binding transcription factor activity;DNA-binding transcription factor activity, RNA polymerase II-specific;metal ion binding	nucleus	0.999988	0.00103957	90.759	65.983	90.759	0.10695	38346000	1000	Q9H582-2;Q9H582;A0A087WZL9	1000;1000;572	Q9H582-2	Q9H582-2	Zinc finger protein 644	ZNF644	HLHRAGLSYEARHVVSPEQIATSDKMQHFKR	18571	UID18572	1	4452
NaN	25.1973	25.8539	25.7757	24.7456	24.9812	26.8259	26.1598	25.5468	25.2257	25.9094	26.386	25.4904	25.3903	NaN	28.2896	24.7715	NaN	NaN	23.9537	22.9341	S	2	___1	regulation of transcription by RNA polymerase II;regulation of transcription, DNA-templated	DNA binding;DNA-binding transcription factor activity;DNA-binding transcription factor activity, RNA polymerase II-specific;metal ion binding	nucleus	1	0.00089781	127.37	93.45	127.37	0.11557	1263400000	1189	Q9H582-2;Q9H582	1189;1189	Q9H582-2	Q9H582-2	Zinc finger protein 644	ZNF644	LLKNKRMGEERNSAISPQKIHNQTARKRFVQ	18574	UID18575	1	4452
23.4326	24.0354	22.2924	22.1726	NaN	NaN	22.2778	22.859	NaN	NaN	22.8922	NaN	NaN	NaN	NaN	NaN	NaN	NaN	NaN	NaN	NaN	S	3	___1	regulation of transcription by RNA polymerase II;regulation of transcription, DNA-templated	DNA binding;DNA-binding transcription factor activity, RNA polymerase II-specific;enhancer sequence-specific DNA binding;metal ion binding;RNA polymerase II proximal promoter sequence-specific DNA binding	cytoplasm;cytosol;nucleus	0.763716	0.00102952	49.101	33.204	49.101	1.0956	58858000	376	Q9H8N7	376	Q9H8N7	Q9H8N7	Zinc finger protein 395	ZNF395	GLPLSALPPPLHKAQSSGPEHPGPESSLPSG	18714	UID18715	1	4481
25.3955	25.7666	24.9038	24.7225	25.5577	25.5619	NaN	25.216	23.8819	24.4963	25.4129	25.4672	24.8816	23.7307	22.9789	24.4384	23.5609	NaN	NaN	NaN	NaN	S	2	___1	regulation of transcription by RNA polymerase II;regulation of transcription, DNA-templated	DNA binding;DNA-binding transcription factor activity, RNA polymerase II-specific;enhancer sequence-specific DNA binding;metal ion binding;RNA polymerase II proximal promoter sequence-specific DNA binding	cytoplasm;cytosol;nucleus	0.999836	2.54719e-32	205.87	166.29	192.18	-0.016374	516580000	449	Q9H8N7	449	Q9H8N7	Q9H8N7	Zinc finger protein 395	ZNF395	PSAACSLSPVRSRSLSFSEPQQPAPAMKSHL	18715	UID18716	1	4481
21.2174	NaN	NaN	NaN	NaN	NaN	NaN	22.1361	22.7169	NaN	NaN	22.6018	21.9784	22.5226	21.5426	22.5928	NaN	NaN	NaN	NaN	NaN	T	2	___1	regulation of transcription by RNA polymerase II;regulation of transcription, DNA-templated	DNA binding;DNA-binding transcription factor activity;DNA-binding transcription factor activity, RNA polymerase II-specific;metal ion binding	nucleus	0.88222	2.32475e-05	125.28	71.715	125.28	-0.10397	44298000	165	Q9H582-2;Q9H582	165;165	Q9H582-2	Q9H582-2	Zinc finger protein 644	ZNF644	ESCSTLKVAADLQLSTPQKASQHQVLFLLSD	25458	UID25459	1	4452
21.5002	23.8352	NaN	22.8104	NaN	23.6723	24.3922	23.833	23.5242	23.9966	23.7829	23.6652	NaN	NaN	23.2898	22.8037	22.4086	NaN	22.3598	21.6156	NaN	S	3	___2	regulation of transcription by RNA polymerase II;regulation of transcription, DNA-templated	DNA binding;DNA-binding transcription factor activity;DNA-binding transcription factor activity, RNA polymerase II-specific;metal ion binding	nucleus	0.647664	4.48034e-20	109.39	98.281	109.39	2.7537	175570000	517	Q6N043-2;Q6N043;H0YL38;Q6N043-4;Q6N043-3	517;530;517;234;530	Q6N043-2	Q6N043-2	Zinc finger protein 280D	ZNF280D	KVTIRASVGPLQSGASPTPSISASASTLQLS	13652	UID40014	2	3501
23.504	23.8352	24.0757	23.8384	23.8423	23.6723	24.3922	23.833	24.0728	23.9966	23.7829	23.6652	NaN	24.3517	23.6161	22.8037	23.0056	NaN	22.3598	21.6156	NaN	S	3	___2	regulation of transcription by RNA polymerase II;regulation of transcription, DNA-templated	DNA binding;DNA-binding transcription factor activity;DNA-binding transcription factor activity, RNA polymerase II-specific;metal ion binding	nucleus	1	3.76111e-51	173.2	161.23	167.42	-0.38328	694650000	532	Q6N043-2;Q6N043;H0YL38;Q6N043-4;Q6N043-3	532;545;532;249;545	Q6N043-2	Q6N043-2	Zinc finger protein 280D	ZNF280D	SPTPSISASASTLQLSPPRTKNITAKNPAKS	13654	UID40016	1;2	3501
26.118	26.2097	26.0866	26.1492	26.0938	26.2225	26.4019	26.4247	25.9704	26.1605	26.13	26.3007	26.2332	26.1322	25.724	26.272	25.8635	25.7534	25.5017	25.9706	25.4792	S	3	___1	regulation of transcription by RNA polymerase II	DNA binding;DNA-binding transcription factor activity, RNA polymerase II-specific;metal ion binding	nucleus	0.927876	2.73172e-15	142.21	131.81	95.223	-0.14754	1488200000	12	Q15776;Q15776-2	12;12	Q15776	Q15776	Zinc finger protein with KRAB and SCAN domains 8	ZKSCAN8	____MAEESRKPSAPSPPDQTPEEDLVIVKV	12351	UID12352	1	3231
25.5156	25.6737	26.1495	25.4492	25.1035	25.4368	26.54	26.1631	25.7274	25.42	25.7738	26.3968	25.62	25.498	25.3777	26.0874	24.7358	23.4684	24.1788	25.6401	24.8294	S	2	___1	regulation of transcription by RNA polymerase II	DNA binding;DNA-binding transcription factor activity, RNA polymerase II-specific;metal ion binding	nucleus	1	0.00056084	113.63	97.426	94.616	0.147	1076600000	177	Q15776	177	Q15776	Q15776	Zinc finger protein with KRAB and SCAN domains 8	ZKSCAN8	EPPNTQLQSEATQHKSPVPQESQERAMSTSQ	12352	UID12353	1	3231
NaN	21.7387	23.0119	22.6379	21.9874	NaN	NaN	22.3417	22.2563	22.1942	21.3786	22.3038	NaN	22.2428	NaN	21.8725	NaN	NaN	20.7647	NaN	NaN	S	2	___1	regulation of transcription by RNA polymerase II	DNA binding;DNA-binding transcription factor activity, RNA polymerase II-specific;metal ion binding;protein binding	mitochondrion;nucleus	1	4.46003e-05	110.38	73.686	110.38	0.38882	56254000	202	Q15916	202	Q15916	Q15916	Zinc finger and BTB domain-containing protein 6	ZBTB6	QSTVESLTSERKEMKSPELSTVDIGFKDNEI	12368	UID12369	1	3239
22.1951	22.4497	21.7911	NaN	NaN	21.4943	22.7206	NaN	21.3316	21.55	NaN	NaN	NaN	NaN	NaN	NaN	NaN	NaN	NaN	NaN	NaN	S	2	___1	regulation of transcription by RNA polymerase II	DNA-binding transcription factor activity;DNA-binding transcription factor activity, RNA polymerase II-specific;RNA polymerase II proximal promoter sequence-specific DNA binding	nucleus	1	0.00841212	90.906	71.211	55.461	0.57242	128520000	1071	Q2KHR2;H0YLX2;Q2KHR2-2	1071;1071;1071	Q2KHR2	Q2KHR2	DNA-binding protein RFX7	RFX7	GTNSSASSNFRCRSVSPAVHRQRNLSGSTLY	12476	UID12477	1;2	3268
25.6766	25.5844	25.8628	25.6626	25.2297	25.3822	27.029	26.0206	25.7111	25.9783	25.7816	26.0024	24.6612	25.1159	24.5998	NaN	23.7554	NaN	21.3983	22.9298	21.7997	S	3	___1	regulation of transcription by RNA polymerase II	DNA-binding transcription factor activity;DNA-binding transcription factor activity, RNA polymerase II-specific;RNA polymerase II proximal promoter sequence-specific DNA binding	nucleus	1	2.09225e-25	158	128.56	149.84	-0.41636	1329600000	1028	Q2KHR2;H0YLX2;Q2KHR2-2	1028;1028;1028	Q2KHR2	Q2KHR2	DNA-binding protein RFX7	RFX7	QSRHHDTHFGRLTPVSPVQHQGATVNNTNKQ	12477	UID12478	1;2	3268
23.5889	24.0609	NaN	23.6405	23.3343	23.6112	NaN	24.2795	23.4689	23.5951	23.8275	NaN	22.896	22.7216	22.4744	NaN	NaN	NaN	NaN	NaN	NaN	S	2	___1	regulation of transcription by RNA polymerase II	DNA-binding transcription factor activity;DNA-binding transcription factor activity, RNA polymerase II-specific;RNA polymerase II proximal promoter sequence-specific DNA binding	nucleus	0.999997	0.000140291	106.32	81.547	99.011	-0.72566	146670000	225	Q2KHR2;H0YLX2;Q2KHR2-2	225;225;225	Q2KHR2	Q2KHR2	DNA-binding protein RFX7	RFX7	LQRKIQKKQQEQKLQSPLPGESAAKKSESAT	12478	UID12479	1	3268
23.6649	24.12	24.3967	23.6709	23.5965	23.9309	25.0516	24.4868	24.1502	23.8731	24.3596	23.9409	23.0241	22.829	22.9157	NaN	21.3441	NaN	NaN	NaN	NaN	S	2	___1	regulation of transcription by RNA polymerase II	DNA-binding transcription factor activity;DNA-binding transcription factor activity, RNA polymerase II-specific;RNA polymerase II proximal promoter sequence-specific DNA binding	nucleus	0.860203	1.41614e-10	172.85	137.19	92.457	0.14337	252110000	424	Q2KHR2;H0YLX2;Q2KHR2-2	424;424;424	Q2KHR2	Q2KHR2	DNA-binding protein RFX7	RFX7	RSVPQIKNGSVVSLQSPGSRSSSAGGTSAVE	12482	UID12483	1	3268
26.1771	26.3873	26.2714	26.2153	25.869	25.9961	26.7027	26.5122	25.806	25.5865	25.7704	24.9939	25.1952	25.0703	24.4265	24.3934	NaN	21.924	22.0864	NaN	NaN	S	2	___1	regulation of transcription by RNA polymerase II	DNA-binding transcription factor activity;DNA-binding transcription factor activity, RNA polymerase II-specific;RNA polymerase II proximal promoter sequence-specific DNA binding	nucleus	0.999995	6.54912e-41	214.65	185.64	204.23	-0.14574	1031500000	1081	Q2KHR2;H0YLX2;Q2KHR2-2	1081;1081;1081	Q2KHR2	Q2KHR2	DNA-binding protein RFX7	RFX7	RCRSVSPAVHRQRNLSGSTLYPVSNIPRSNV	12483	UID12484	1	3268
NaN	24.4856	24.2504	24.2871	23.6583	23.7602	NaN	24.9856	NaN	23.6597	24.3061	23.6423	NaN	22.8755	22.5974	NaN	22.833	NaN	NaN	NaN	NaN	S	2	___1	regulation of transcription by RNA polymerase II	DNA-binding transcription factor activity;DNA-binding transcription factor activity, RNA polymerase II-specific;RNA polymerase II proximal promoter sequence-specific DNA binding	nucleus	0.992517	1.13252e-09	123.29	95.609	123.29	0.037051	193190000	282	Q2KHR2;H0YLX2;Q2KHR2-2	282;282;282	Q2KHR2	Q2KHR2	DNA-binding protein RFX7	RFX7	VPSPIPVQRTRQLVTSPSPMSSSDGKVLPLN	12490	UID12491	1	3268
25.5359	25.9927	25.794	25.6264	25.9542	26.0673	26.1769	NaN	26.2403	26.0012	26.12	24.7337	25.1245	25.3376	24.7707	24.3099	22.729	NaN	NaN	NaN	NaN	S	3	___1	regulation of transcription by RNA polymerase II	DNA-binding transcription factor activity;DNA-binding transcription factor activity, RNA polymerase II-specific;RNA polymerase II proximal promoter sequence-specific DNA binding	nucleus	0.999944	2.73449e-70	186.31	171.76	186.31	0.72903	819200000	1232	Q2KHR2;H0YLX2;Q2KHR2-2	1232;1232;1232	Q2KHR2	Q2KHR2	DNA-binding protein RFX7	RFX7	PSYLTKSNSTGQINFSPGDNQAQSEIGEQQL	12493	UID12494	1	3268
25.3413	24.0406	25.7313	26.0348	NaN	25.3091	26.4128	26.1099	25.1839	24.6657	24.9145	24.1313	NaN	24.0125	23.9271	NaN	24.3212	NaN	22.5985	NaN	NaN	S	3	___1	regulation of transcription by RNA polymerase II	DNA-binding transcription factor activity;DNA-binding transcription factor activity, RNA polymerase II-specific;RNA polymerase II proximal promoter sequence-specific DNA binding	nucleus	0.957834	4.58497e-15	142.26	121.2	97.352	0.39338	701250000	1128	Q2KHR2;H0YLX2;Q2KHR2-2	1128;1128;1128	Q2KHR2	Q2KHR2	DNA-binding protein RFX7	RFX7	VHTDACANNIAQRSQSVPLTVMMQTAFPNAL	12495	UID12496	1	3268
25.7716	25.9445	25.6862	25.253	25.5301	25.6532	26.289	26.301	25.7046	25.9243	26.1316	25.6718	25.1039	25.2249	24.9502	24.874	23.3166	NaN	21.5465	22.7197	22.3105	S	2	___1	regulation of transcription by RNA polymerase II	DNA-binding transcription factor activity;DNA-binding transcription factor activity, RNA polymerase II-specific;RNA polymerase II proximal promoter sequence-specific DNA binding	nucleus	1	1.09403e-07	154.72	132.22	154.72	-0.055285	891120000	321	Q2KHR2;H0YLX2;Q2KHR2-2	321;321;321	Q2KHR2	Q2KHR2	DNA-binding protein RFX7	RFX7	QSVKQAPKTPQNVPASPGGDRSARHRYPQIL	12499	UID12500	1	3268
19.1706	18.5047	22.5796	22.5627	20.8014	NaN	23.7008	23.1955	22.7988	NaN	23.0057	23.8631	18.2518	NaN	21.9236	19.0467	22.0794	NaN	NaN	22.1975	NaN	S	2	___1	regulation of transcription by RNA polymerase II	DNA binding;DNA-binding transcription factor activity, RNA polymerase II-specific;metal ion binding	nucleus	0.999841	0.00156168	103.46	85.614	103.46	0.22011	86262000	647	Q2TB10	647	Q2TB10	Q2TB10	Zinc finger protein 800	ZNF800	YLEHHKKTHKANASNSPEGNKTKGRSTRSKA	12551	UID12552	1	3278
24.6061	24.3518	24.1615	NaN	24.9638	24.7143	NaN	25.6369	25.3225	25.3842	25.2312	25.3604	24.5094	25.0525	NaN	25.1779	24.6569	NaN	NaN	NaN	NaN	S	4	___1	regulation of transcription by RNA polymerase II	DNA binding;DNA-binding transcription factor activity, RNA polymerase II-specific;metal ion binding	nucleus	0.628529	1.94605e-09	97.771	77.146	92.238	-0.70202	650340000	334	Q2TB10	334	Q2TB10	Q2TB10	Zinc finger protein 800	ZNF800	TPDIATKPGQPLFLDSISPKKSFKTRKQKSS	12553	UID12554	1	3278
24.1908	24.2081	24.0829	23.6312	24.2765	24.3025	24.5579	24.8091	25.244	24.9567	24.6998	23.7392	24.3452	24.9448	24.4422	24.6523	23.4314	NaN	NaN	NaN	NaN	S	2	___1	regulation of transcription by RNA polymerase II	DNA binding;DNA-binding transcription factor activity, RNA polymerase II-specific;metal ion binding	nucleus	0.992367	4.22107e-19	149.59	127.39	103.79	0.77468	929010000	336	Q2TB10	336	Q2TB10	Q2TB10	Zinc finger protein 800	ZNF800	DIATKPGQPLFLDSISPKKSFKTRKQKSSSK	12554	UID12555	1;2	3278
24.5614	25.688	26.6278	25.3723	24.4181	25.4531	27.0673	26.1473	25.9261	24.2811	26.4222	26.934	25.6643	24.7958	25.3365	26.5902	25.3515	NaN	24.0068	26.0029	25.134	S	2	___1	regulation of transcription by RNA polymerase II	DNA binding;DNA-binding transcription factor activity, RNA polymerase II-specific;metal ion binding	nucleus	0.999607	1.34321e-05	145.28	125.5	113.38	-0.081685	1266800000	462	Q2TB10	462	Q2TB10	Q2TB10	Zinc finger protein 800	ZNF800	QKNKVKQDSESPKSTSPSAAGGQQKTRKPKL	12557	UID12558	1;3	3278
26.734	26.536	26.6382	26.1447	26.3922	26.337	27.2185	26.4488	26.4875	26.7817	26.6937	26.543	26.0701	26.0167	25.9392	26.6967	25.662	NaN	25.3072	26.168	25.2009	S	3	___1	regulation of transcription by RNA polymerase II	DNA binding;DNA-binding transcription factor activity, RNA polymerase II-specific;metal ion binding	nucleus	0.999322	1.62822e-55	193.6	172.54	179.54	-0.23923	3803300000	426	Q2TB10	426	Q2TB10	Q2TB10	Zinc finger protein 800	ZNF800	EPADSVESSPPSITHSPQNELKGTNHSNEKK	12561	UID12562	1;2;3	3278
NaN	NaN	NaN	23.5874	NaN	22.9943	22.8829	24.4784	22.6605	NaN	24.5798	23.4437	22.9031	NaN	NaN	NaN	NaN	NaN	20.0776	NaN	22.2996	S	4	___1	regulation of transcription by RNA polymerase II	DNA binding;DNA-binding transcription factor activity, RNA polymerase II-specific;metal ion binding	nucleus	0.978925	1.09298e-09	95.823	84.44	49.537	-0.65125	474560000	404	Q5T0B9	404	Q5T0B9	Q5T0B9	Zinc finger protein 362	ZNF362	HMSKHTVVEHLVSHHSPQRTESPGIPVRISL	13003	UID13004	1;2	3379
24.4709	24.5485	24.8099	24.4123	23.5529	23.7357	25.0841	24.0968	23.5804	23.6129	24.0644	23.3354	23.0675	23.199	22.312	22.8243	NaN	NaN	20.3951	NaN	NaN	S	2	___1	regulation of transcription by RNA polymerase II	DNA binding;DNA-binding transcription factor activity, RNA polymerase II-specific;metal ion binding	nucleus	1	0.00370028	99.568	55.219	53.569	-1.0049	265250000	336	Q5T7W0-2;Q5T7W0-4;Q5T7W0	336;396;429	Q5T7W0-2	Q5T7W0-2	Zinc finger protein 618	ZNF618	HAADNENNIASNQSRSPPAVVEEKWKPQAQR	13161	UID13162	1	3405
NaN	22.5129	22.5851	22.5861	NaN	NaN	23.3204	22.8691	NaN	NaN	22.752	23.4061	NaN	22.6251	22.2038	23.3336	NaN	NaN	20.0824	22.397	21.8838	S	3	___1	regulation of transcription by RNA polymerase II	DNA binding;DNA-binding transcription factor activity, RNA polymerase II-specific;metal ion binding	nucleus	0.988506	0.00016818	68.88	58.959	58.457	0.71024	87263000	388	Q6AHZ1	388	Q6AHZ1	Q6AHZ1	Zinc finger protein 518A	ZNF518A	KDERLHCENNDKAPESESEKPTPLSTGQGNR	13560	UID13561	1	3477
NaN	NaN	NaN	24.2433	NaN	23.9528	NaN	24.9784	NaN	NaN	24.7661	25.0318	24.0393	NaN	NaN	NaN	NaN	23.14	22.6792	23.6428	22.6228	S	3	___1	regulation of transcription by RNA polymerase II	transcription coregulator activity	mediator complex	1	0.000282651	83.758	72.971	46.131	0.67475	222460000	923	Q71F56	923	Q71F56	Q71F56	Mediator of RNA polymerase II transcription subunit 13-like	MED13L	TQLTEFKMEVEDGLGSPKPEEIKDFSYVHKV	14106	UID14107	1	3591
23.8019	NaN	24.3877	NaN	24.5486	24.3726	NaN	25.2495	25.3813	25.0738	24.989	NaN	25.3483	25.3357	24.6996	NaN	NaN	NaN	NaN	NaN	NaN	S	3	___1	regulation of transcription by RNA polymerase II	DNA binding;DNA-binding transcription factor activity;DNA-binding transcription factor activity, RNA polymerase II-specific;metal ion binding	nucleoplasm;nucleus	1	1.69591e-84	240.21	216.33	193.53	-0.80475	484100000	310	Q7RTV3	310	Q7RTV3	Q7RTV3	Zinc finger protein 367	ZNF367	QKADQEQQDPLEYLQSDEEDDEKRGAQRRLQ	14246	UID14247	1	3616
26.1759	26.1679	NaN	25.6145	26.5866	26.7582	27.4517	27.5086	27.3013	27.2491	27.5438	27.3244	26.9965	27.4118	27.0572	27.2909	26.173	NaN	22.7107	24.3478	23.2815	S	2	___1	regulation of transcription by RNA polymerase II	DNA-binding transcription factor activity, RNA polymerase II-specific		0.996348	1.84059e-41	216.26	177	170.16	0.37499	2998500000	69	Q8IXQ3	69	Q8IXQ3	Q8IXQ3	Uncharacterized protein C9orf40	C9orf40	RKRKIDAGTMAEPSASPSKRRDSGDNSAPSG	15033	UID15034	1	3741
22.3401	23.4796	23.3683	22.7161	23.0404	23.6826	24.679	25.019	24.3731	24.1829	24.3863	25.1295	24.4411	23.8771	23.9765	25.2319	24.7705	24.612	23.8708	25.2924	24.785	S	2	___1	regulation of transcription by RNA polymerase II	DNA-binding transcription factor activity, RNA polymerase II-specific		0.999998	2.40466e-05	118.47	82.511	104.41	-0.10255	18279000000	76	Q8IXQ3	76	Q8IXQ3	Q8IXQ3	Uncharacterized protein C9orf40	C9orf40	GTMAEPSASPSKRRDSGDNSAPSGQEREDHG	15034	UID15035	1	3741
NaN	22.3502	23.5885	NaN	22.4447	22.7744	23.0155	22.9805	22.9795	23.3889	23.0511	23.2301	23.3741	23.7285	22.7825	NaN	NaN	NaN	NaN	NaN	NaN	S	2	___1	regulation of transcription by RNA polymerase II	DNA binding;DNA-binding transcription factor activity, RNA polymerase II-specific;metal ion binding;protein binding	cytosol;nucleoplasm	0.994614	8.59074e-10	125.45	104.36	99.044	-1.1975	785800000	253	Q8N1G0;F8WCX2;Q8N1G0-2	253;253;253	Q8N1G0	Q8N1G0	Zinc finger protein 687	ZNF687	GSGSSPKATDIPASASPPPVAGVPFFKQSPG	15254	UID15255	1;3;4	3781
24.3909	NaN	NaN	NaN	23.9454	NaN	NaN	NaN	NaN	NaN	25.0766	25.0083	NaN	NaN	24.2631	24.9865	NaN	NaN	22.7855	23.7889	23.3632	S	2	___1	regulation of transcription by RNA polymerase II	DNA binding;DNA-binding transcription factor activity, RNA polymerase II-specific;metal ion binding;protein binding	cytosol;nucleoplasm	0.90883	0.00134594	86.756	70.875	86.756	-0.085707	193170000	433	Q8N1G0;F8WCX2;Q8N1G0-2;H0Y5I5	433;433;433;36	Q8N1G0	Q8N1G0	Zinc finger protein 687	ZNF687	SVARKAVVLPGGTATSPKMIAKNVLGLVPQA	15258	UID15259	1	3781
22.8995	22.968	22.5385	NaN	22.5702	23.0105	23.4039	23.5336	23.3434	23.4347	23.843	23.0724	NaN	23.5947	23.1946	23.7625	23.1218	NaN	20.9511	NaN	NaN	S	2	___1	regulation of transcription by RNA polymerase II	DNA binding;DNA-binding transcription factor activity, RNA polymerase II-specific;metal ion binding;protein binding	cytosol;nucleoplasm	1	1.90745e-05	136.38	102.42	76.326	1.056	153540000	1106	Q8N1G0	1106	Q8N1G0	Q8N1G0	Zinc finger protein 687	ZNF687	DSTTPPAKSPRGGPGSGGHGPLRYRSSSSTE	15261	UID15262	1	3781
26.9106	26.9524	27.1398	26.9731	26.3859	26.76	27.9002	27.672	26.9563	26.8566	27.4443	27.9595	27.0658	26.8179	26.5953	28.049	26.6315	25.5184	25.2027	26.1897	25.902	S	2	___1	regulation of transcription by RNA polymerase II	DNA binding;DNA-binding transcription factor activity, RNA polymerase II-specific;metal ion binding;protein binding	cytosol;nucleoplasm	1	3.39719e-60	240.42	208.38	179.46	-0.53821	4413500000	1057	Q8N1G0;A6PVV7	1057;25	Q8N1G0	Q8N1G0	Zinc finger protein 687	ZNF687	EKHVQVRHGLQLGAQSPGRGTTLARGSSARA	15262	UID15263	1	3781
23.5703	23.3872	23.1401	22.9549	23.1845	NaN	23.4778	23.3277	23.3369	23.4419	22.6745	NaN	23.1892	23.221	NaN	23.134	23.2929	23.5584	NaN	23.0492	NaN	S	4	___1	regulation of transcription by RNA polymerase II	DNA binding;DNA-binding transcription factor activity, RNA polymerase II-specific;metal ion binding;protein binding	cytosol;nucleoplasm	0.784521	1.28487e-13	88.744	76.423	61.228	0.22339	161080000	183	Q8N1G0;F8WCX2;Q8N1G0-2	183;183;183	Q8N1G0	Q8N1G0	Zinc finger protein 687	ZNF687	PEPGDHSDPLPPSAPSPTREGALTPPPFPSS	15272	UID15273	1	3781
NaN	24.233	24.2254	23.874	22.7452	23.6587	NaN	23.8006	23.8105	23.9643	22.5339	23.9694	NaN	NaN	NaN	NaN	NaN	23.2231	NaN	23.7373	NaN	S	3	___1	regulation of transcription by RNA polymerase II	DNA binding;DNA-binding transcription factor activity, RNA polymerase II-specific;protein binding;zinc ion binding	condensed chromosome kinetochore;kinetochore;nucleus	0.824358	0.00011158	52.465	41.36	52.106	1.7499	166940000	524	Q8N554-2;Q8N554	524;599	Q8N554-2	Q8N554-2	Zinc finger protein 276	ZNF276	DKALPLEAEPPPGPPSPSVTTEGQAVKPEPT	15393	UID15394	1	3799
26.8178	26.8584	27.0251	27.1056	23.9436	25.5315	26.3398	26.2937	25.2859	NaN	25.6152	25.2852	24.9911	24.7537	24.7563	24.5244	23.3953	23.5459	22.8919	23.4152	22.5276	S	3	___1	regulation of transcription by RNA polymerase II	DNA binding;DNA-binding transcription factor activity, RNA polymerase II-specific;metal ion binding;RNA binding	nucleus	0.97671	6.30513e-14	130.2	118.59	109.06	0.8102	1334200000	483	Q8NAF0	483	Q8NAF0	Q8NAF0	Zinc finger protein 579	ZNF579	ERAAALQALQAQAPTSPPPPPPPLKAEQEEE	15473	UID15474	1	3826
23.067	NaN	23.6357	22.7251	NaN	NaN	22.8786	22.7433	22.2164	NaN	23.001	NaN	NaN	NaN	NaN	NaN	NaN	NaN	NaN	NaN	NaN	S	2	___1	regulation of transcription by RNA polymerase II	DNA binding;DNA-binding transcription factor activity, RNA polymerase II-specific;metal ion binding;RNA binding	nucleus	0.720856	1.01117e-07	130.2	104.88	66.498	0.79633	56753000	196	Q8NAF0	196	Q8NAF0	Q8NAF0	Zinc finger protein 579	ZNF579	TLAAPTSAAEPRESESEEAEAGAAELRAELA	15475	UID15476	1	3826
23.1236	23.105	23.7004	23.4478	22.9503	23.3561	23.5005	23.2945	NaN	23.5229	22.915	NaN	NaN	22.7066	NaN	NaN	NaN	NaN	NaN	NaN	NaN	S	3	___1	regulation of transcription by RNA polymerase II	DNA binding;DNA-binding transcription factor activity, RNA polymerase II-specific;metal ion binding;protein binding	cytosol;microtubule cytoskeleton;nucleolus;plasma membrane	0.828653	5.35171e-07	119.85	114.01	110.74	-0.25308	111040000	236	Q8NF99	236	Q8NF99	Q8NF99	Zinc finger protein 397	ZNF397	NLVWKQGSATGEKLRSPSQGGSFSQVIFTNK	15686	UID15687	1	3863
23.0729	23.0004	NaN	NaN	22.7575	22.3634	23.1658	NaN	NaN	23.288	NaN	22.5693	NaN	23.3719	NaN	23.1761	22.4599	NaN	NaN	NaN	NaN	S	2	___1	regulation of transcription by RNA polymerase II	DNA binding;DNA-binding transcription factor activity, RNA polymerase II-specific;metal ion binding;protein binding	nucleus	0.996095	1.56339e-14	168.47	156.3	151.44	-0.29691	1061300000	361	Q92610;H0YM74	361;361	Q92610	Q92610	Zinc finger protein 592	ZNF592	SDSPRSICSDSSSKGSPSVAASSPPAIPKVR	16371	UID16372	1;2	4008
24.1874	23.7164	NaN	NaN	23.6772	NaN	NaN	24.0568	NaN	23.9718	24.4695	NaN	23.5878	24.4717	23.0343	NaN	23.3994	NaN	NaN	24.1057	21.755	S	3	___1	regulation of transcription by RNA polymerase II	DNA binding;DNA-binding transcription factor activity, RNA polymerase II-specific;metal ion binding;protein binding	nucleus	0.901505	7.06263e-09	93.166	84.978	91.583	0.21991	180550000	691	Q92610;H0YM74	691;691	Q92610	Q92610	Zinc finger protein 592	ZNF592	APSSSPKHGLTSGSASPPPPALPLYPDPVRL	16377	UID16378	1	4008
27.7465	27.6863	27.5298	27.5095	27.3585	NaN	28.1159	28.0534	27.4798	27.4049	NaN	27.7436	NaN	26.8344	27.6232	NaN	27.3444	25.826	26.3104	NaN	26.5281	S	4	___1	regulation of transcription by RNA polymerase II	DNA binding;DNA-binding transcription factor activity, RNA polymerase II-specific;metal ion binding;protein binding	nucleus	0.999877	1.63406e-122	222.75	207.57	175.3	0.5918	3951300000	1264	Q92610	1264	Q92610	Q92610	Zinc finger protein 592	ZNF592	HSQPQASQDQDSHTLSPQV____________	16378	UID16379	1	4008
24.7593	25.0003	25.5333	24.9022	23.5689	24.1668	25.8339	25.166	24.5382	23.8619	25.1146	25.3473	24.609	23.7081	24.3821	25.1762	23.9734	17.4235	22.8052	24.2928	23.4728	S	2	___1	regulation of transcription by RNA polymerase II	DNA binding;DNA-binding transcription factor activity, RNA polymerase II-specific;metal ion binding;protein binding	nucleus	1	0.00144603	110.53	72.985	55.461	0.49817	782930000	78	Q92610;H0YM74	78;78	Q92610	Q92610	Zinc finger protein 592	ZNF592	VPAVSVIVKNTSRQESFEAEKDHITPSLLHN	16379	UID16380	1;2	4008
NaN	NaN	23.4364	23.2545	22.0767	NaN	23.1707	NaN	23.2102	NaN	NaN	23.0274	NaN	23.5884	NaN	25.1789	25.2252	NaN	NaN	23.9569	NaN	S	3	___1	regulation of transcription by RNA polymerase II	DNA binding;DNA-binding transcription factor activity, RNA polymerase II-specific;metal ion binding;protein binding	nucleus	1	5.35302e-07	120.23	105.68	120.23	-0.51528	159580000	529	Q92610;H0YM74	529;529	Q92610	Q92610	Zinc finger protein 592	ZNF592	SVAASVTAKSSVQRRSQPQLTQMSVPLVHQV	16394	UID16395	1	4008
25.1045	25.1654	25.257	24.8471	24.3832	24.8534	NaN	NaN	24.955	24.5353	25.5533	25.9138	25.3204	NaN	25.3449	NaN	25.1886	23.166	24.0939	NaN	24.4582	S	4	___1	regulation of transcription by RNA polymerase II	DNA binding;DNA-binding transcription factor activity, RNA polymerase II-specific;metal ion binding;protein binding	nucleus	1	0.000248964	87.287	78.467	56.121	0.62866	732790000	1089	Q92610	1089	Q92610	Q92610	Zinc finger protein 592	ZNF592	PDLSQTSKVKPPGGHSPQVNHLKRPVSGVGD	16395	UID16396	1	4008
NaN	NaN	NaN	23.4598	NaN	NaN	23.7397	22.7599	23.2545	23.4827	NaN	22.6843	22.871	NaN	23.2862	NaN	NaN	NaN	23.0809	NaN	21.5565	S	3	___1	regulation of transcription by RNA polymerase II	DNA binding;DNA-binding transcription factor activity, RNA polymerase II-specific;metal ion binding;protein binding	nucleus	0.964468	1.65374e-05	67.911	56.611	67.911	-0.22174	90972000	573	Q92610;H0YM74	573;573	Q92610	Q92610	Zinc finger protein 592	ZNF592	VLHSSNPVPLYAPNLSPPADSRIHVPASGYC	16396	UID16397	1	4008
23.366	23.5395	23.684	22.9157	22.6852	23.3696	23.9387	NaN	NaN	22.807	NaN	NaN	22.1161	NaN	22.4829	NaN	NaN	NaN	20.6353	22.7244	NaN	S	2	___1	regulation of transcription by RNA polymerase II	DNA binding;DNA-binding transcription factor activity, RNA polymerase II-specific;metal ion binding;protein binding	nucleus	1	0.00352464	67.964	53.611	67.964	0.35529	104360000	409	Q96KM6	409	Q96KM6	Q96KM6	Zinc finger protein 512B	ZNF512B	RPSGGMEALKAAGPASPPEEDPERTKHRRKQ	16993	UID16994	1	4160
26.2233	26.0084	25.7845	25.7415	25.8263	24.7799	26.667	26.8188	NaN	26.1508	26.2682	NaN	26.5352	26.1139	25.6667	26.3973	NaN	24.8143	25.1804	25.2287	25.4292	S	4	___1	regulation of transcription by RNA polymerase II	chromatin binding;DNA binding;DNA-binding transcription factor activity, RNA polymerase II-specific	nucleus	1	4.67701e-38	137.04	125.27	42.884	-0.24056	1569700000	70	Q96RY5	70	Q96RY5	Q96RY5	Protein cramped-like	CRAMP1L	GADGPPAPPGAPQAPSPPQGSPQDQHHFLRS	17247	UID17248	1;2	4214
23.1238	22.8647	22.6911	23.0931	NaN	22.524	24.0701	23.6595	22.885	23.5042	23.2506	NaN	23.0721	23.4491	22.6126	23.6459	22.7657	NaN	21.7079	NaN	NaN	S	3	___1	regulation of transcription by RNA polymerase II	chromatin binding;DNA binding;DNA-binding transcription factor activity, RNA polymerase II-specific	nucleus	0.999994	1.57795e-05	90.884	76.424	76.733	0.65714	153620000	645	Q96RY5	645	Q96RY5	Q96RY5	Protein cramped-like	CRAMP1L	KDLADAPAEELQEKGSPAGPPPSQGQPAARP	17250	UID17251	1	4214
22.4301	22.681	22.9844	22.8653	21.8654	22.3644	23.5275	23.3199	22.2932	22.1679	22.6227	22.6701	22.1596	21.1056	NaN	22.6522	21.5439	NaN	20.9486	22.3852	21.4161	S	2	___1	regulation of transcription by RNA polymerase II	DNA binding;DNA-binding transcription factor activity, RNA polymerase II-specific;identical protein binding;metal ion binding;protein binding	nucleus	1	2.48279e-05	89.231	66.999	89.231	-0.27087	234360000	338	Q9H9D4	338	Q9H9D4	Q9H9D4	Zinc finger protein 408	ZNF408	PEPGAQQSGFPTLSRSPPGPAGSSPKQGRRY	18737	UID18738	1;2	4490
NaN	22.6714	23.2182	22.696	NaN	22.1129	NaN	22.7796	22.2224	NaN	NaN	NaN	21.8656	NaN	21.5724	NaN	NaN	NaN	NaN	NaN	NaN	S	2	___1	regulation of transcription by RNA polymerase II	DNA binding;DNA-binding transcription factor activity, RNA polymerase II-specific;metal ion binding	nucleus	0.999991	0.0030128	73.881	63.124	72.089	-0.99821	46801000	28	Q9UEG4	28	Q9UEG4	Q9UEG4	Zinc finger protein 629	ZNF629	QGPEQSPNDAHRGAESENEEESPRQESSGEE	19676	UID19677	1	4702
22.9171	23.2707	23.6023	23.3995	NaN	21.9071	22.8908	22.6224	22.2056	NaN	NaN	22.7414	NaN	NaN	NaN	NaN	NaN	NaN	NaN	NaN	NaN	T	3	___1	regulation of transcription by RNA polymerase II	DNA binding;DNA-binding transcription factor activity, RNA polymerase II-specific;metal ion binding;RNA binding	nucleus	0.590581	9.68707e-11	100.67	92.867	99.86	0.1811	242030000	482	Q8NAF0	482	Q8NAF0	Q8NAF0	Zinc finger protein 579	ZNF579	LERAAALQALQAQAPTSPPPPPPPLKAEQEE	24865	UID24866	1	3826
23.4586	23.1927	23.0558	22.8749	23.0485	NaN	23.6171	NaN	23.3067	NaN	NaN	23.3248	23.763	23.9937	NaN	23.5304	NaN	NaN	22.3453	NaN	NaN	T	2	___1	regulation of transcription by RNA polymerase II	DNA binding;DNA-binding transcription factor activity, RNA polymerase II-specific;protein binding	nucleoplasm	0.630764	4.14647e-13	136.26	106.53	136.26	-0.15277	128340000	41	Q96JN0-2;Q96JN0	41;41	Q96JN0-2	Q96JN0-2	Ligand-dependent corepressor	LCOR	NSTKNQSLPKASPVTTSPTAATTQNPVLSKL	25152	UID25153	1	4151
NaN	NaN	23.8181	23.0525	NaN	NaN	24.0132	24.4685	24.4695	24.7686	24.7061	24.3337	24.1116	24.9782	24.4239	24.6717	NaN	NaN	NaN	NaN	NaN	T	3	___1	regulation of transcription by RNA polymerase II	chromatin binding;DNA binding;DNA-binding transcription factor activity, RNA polymerase II-specific	nucleus	0.621044	1.392e-28	147.42	126.53	82.988	-0.45309	264370000	767	Q96RY5	767	Q96RY5	Q96RY5	Protein cramped-like	CRAMP1L	ISTASVRPAQEEQSMTPPGKVVTVSSRSPRC	25205	UID25206	1	4214
23.4142	24.1932	23.9609	23.67	NaN	23.7714	25.0357	23.9695	23.1432	23.405	NaN	NaN	22.851	NaN	22.8552	21.62	NaN	NaN	21.1925	NaN	NaN	S	3	___2	regulation of transcription by RNA polymerase II	DNA binding;DNA-binding transcription factor activity, RNA polymerase II-specific;metal ion binding	nucleoplasm	0.625865	1.19533e-05	95.153	82.635	95.153	0.89791	166320000	2300	P31629	2300	P31629	P31629	Transcription factor HIVEP2	HIVEP2	RGPHALQSSGPPSTPSSPRLLMKQSTSEDSL	9170	UID35532	2	2580
22.5925	NaN	23.6307	NaN	22.3776	22.7742	23.7617	NaN	22.3035	NaN	NaN	NaN	NaN	NaN	20.7697	21.8493	NaN	NaN	NaN	NaN	NaN	S	2	___2	regulation of transcription by RNA polymerase II	DNA-binding transcription factor activity;DNA-binding transcription factor activity, RNA polymerase II-specific;RNA polymerase II proximal promoter sequence-specific DNA binding	nucleus	1	0.0124745	70.908	50.208	55.461	0.57242	98784000	1069	Q2KHR2;H0YLX2;Q2KHR2-2	1069;1069;1069	Q2KHR2	Q2KHR2	DNA-binding protein RFX7	RFX7	NKGTNSSASSNFRCRSVSPAVHRQRNLSGST	12475	UID38837	2	3268
22.5925	NaN	23.6307	NaN	22.3776	22.7742	23.7617	NaN	22.3035	NaN	NaN	NaN	NaN	NaN	20.7697	21.8493	NaN	NaN	NaN	NaN	NaN	S	2	___2	regulation of transcription by RNA polymerase II	DNA-binding transcription factor activity;DNA-binding transcription factor activity, RNA polymerase II-specific;RNA polymerase II proximal promoter sequence-specific DNA binding	nucleus	1	0.00841212	90.906	71.211	55.461	0.57242	128520000	1071	Q2KHR2;H0YLX2;Q2KHR2-2	1071;1071;1071	Q2KHR2	Q2KHR2	DNA-binding protein RFX7	RFX7	GTNSSASSNFRCRSVSPAVHRQRNLSGSTLY	12476	UID38838	1;2	3268
26.2413	NaN	26.0768	24.4621	NaN	NaN	24.4237	NaN	NaN	NaN	25.5222	23.6802	NaN	NaN	NaN	NaN	NaN	NaN	NaN	NaN	NaN	S	3	___2	regulation of transcription by RNA polymerase II	DNA-binding transcription factor activity;DNA-binding transcription factor activity, RNA polymerase II-specific;RNA polymerase II proximal promoter sequence-specific DNA binding	nucleus	1	2.09225e-25	158	128.56	149.84	-0.41636	1329600000	1028	Q2KHR2;H0YLX2;Q2KHR2-2	1028;1028;1028	Q2KHR2	Q2KHR2	DNA-binding protein RFX7	RFX7	QSRHHDTHFGRLTPVSPVQHQGATVNNTNKQ	12477	UID38839	1;2	3268
24.3122	24.7643	24.9679	24.7128	25.0863	NaN	26.2653	25.6621	24.8119	24.2311	NaN	24.8268	NaN	24.5091	23.5164	NaN	NaN	NaN	NaN	NaN	NaN	S	3	___2	regulation of transcription by RNA polymerase II	DNA-binding transcription factor activity;DNA-binding transcription factor activity, RNA polymerase II-specific;RNA polymerase II proximal promoter sequence-specific DNA binding	nucleus	0.914028	2.4059e-107	247.61	233.13	164.41	-0.25493	486310000	349	Q2KHR2;H0YLX2;Q2KHR2-2	349;349;349	Q2KHR2	Q2KHR2	DNA-binding protein RFX7	RFX7	QILPKPANTSALTIRSPTTVLFTSSPIKTAV	12487	UID38849	2	3268
NaN	NaN	NaN	NaN	25.0863	24.8907	26.2653	NaN	23.9009	NaN	NaN	NaN	NaN	24.5091	NaN	NaN	NaN	NaN	NaN	NaN	NaN	S	2	___2	regulation of transcription by RNA polymerase II	DNA-binding transcription factor activity;DNA-binding transcription factor activity, RNA polymerase II-specific;RNA polymerase II proximal promoter sequence-specific DNA binding	nucleus	0.587219	2.4059e-107	247.61	233.13	174.83	-0.45955	224050000	357	Q2KHR2;H0YLX2;Q2KHR2-2	357;357;357	Q2KHR2	Q2KHR2	DNA-binding protein RFX7	RFX7	TSALTIRSPTTVLFTSSPIKTAVVPASHMSS	12488	UID38850	2	3268
NaN	24.7643	24.9679	NaN	21.9155	22.5948	NaN	23.5403	NaN	25.1722	25.0915	NaN	24.318	NaN	NaN	NaN	22.109	NaN	NaN	NaN	NaN	S	2	___2	regulation of transcription by RNA polymerase II	DNA-binding transcription factor activity;DNA-binding transcription factor activity, RNA polymerase II-specific;RNA polymerase II proximal promoter sequence-specific DNA binding	nucleus	0.867821	8.08142e-40	174.19	160.3	152.07	0.75359	187520000	358	Q2KHR2;H0YLX2;Q2KHR2-2	358;358;358	Q2KHR2	Q2KHR2	DNA-binding protein RFX7	RFX7	SALTIRSPTTVLFTSSPIKTAVVPASHMSSL	12489	UID38851	2	3268
NaN	24.697	NaN	23.2289	NaN	24.227	24.1517	24.8965	NaN	NaN	24.3826	22.9723	NaN	23.7419	NaN	NaN	NaN	NaN	NaN	NaN	NaN	S	3	___2	regulation of transcription by RNA polymerase II	DNA-binding transcription factor activity;DNA-binding transcription factor activity, RNA polymerase II-specific;RNA polymerase II proximal promoter sequence-specific DNA binding	nucleus	0.928941	1.91731e-18	85.185	73.308	85.185	-0.25866	150660000	656	Q2KHR2;H0YLX2;Q2KHR2-2	656;656;656	Q2KHR2	Q2KHR2	DNA-binding protein RFX7	RFX7	VISDSALEQQTTPSSSPDIKVKLEGSVFLLD	12500	UID38862	2	3268
NaN	NaN	NaN	NaN	NaN	25.6481	25.881	25.5532	25.4476	25.7169	25.5507	25.0916	25.357	NaN	25.1574	NaN	NaN	NaN	24.0913	NaN	24.2738	S	3	___2	regulation of transcription by RNA polymerase II	DNA binding;DNA-binding transcription factor activity, RNA polymerase II-specific;metal ion binding	nucleus	0.786214	1.18059e-08	91.086	75.605	64.213	-0.20643	1000500000	419	Q2TB10	419	Q2TB10	Q2TB10	Zinc finger protein 800	ZNF800	SEIKVKVEPADSVESSPPSITHSPQNELKGT	12559	UID38921	2;3	3278
25.202	25.1517	NaN	NaN	25.2709	25.6374	26.0446	26.0088	NaN	NaN	25.6708	25.7703	25.951	25.0065	25.7713	NaN	NaN	NaN	25.1631	NaN	NaN	S	3	___2	regulation of transcription by RNA polymerase II	DNA binding;DNA-binding transcription factor activity, RNA polymerase II-specific;metal ion binding	nucleus	0.927882	5.79397e-12	115.54	85.183	54.466	0.26282	1068400000	422	Q2TB10	422	Q2TB10	Q2TB10	Zinc finger protein 800	ZNF800	KVKVEPADSVESSPPSITHSPQNELKGTNHS	12560	UID38922	2;3	3278
25.202	25.1517	24.9545	25.6342	25.2709	25.6481	26.0446	26.0088	25.4476	25.7169	25.6708	25.7703	25.951	25.0065	25.7713	NaN	25.1701	NaN	25.1631	NaN	NaN	S	3	___2	regulation of transcription by RNA polymerase II	DNA binding;DNA-binding transcription factor activity, RNA polymerase II-specific;metal ion binding	nucleus	0.999322	1.62822e-55	193.6	172.54	179.54	-0.23923	3803300000	426	Q2TB10	426	Q2TB10	Q2TB10	Zinc finger protein 800	ZNF800	EPADSVESSPPSITHSPQNELKGTNHSNEKK	12561	UID38923	1;2;3	3278
25.1429	24.6083	NaN	24.7829	NaN	NaN	NaN	NaN	NaN	NaN	24.5529	NaN	24.9605	NaN	23.9892	NaN	24.4933	NaN	NaN	NaN	24.0683	S	4	___2	regulation of transcription by RNA polymerase II	DNA binding;DNA-binding transcription factor activity, RNA polymerase II-specific;metal ion binding	nucleus	0.978925	1.09298e-09	95.823	84.44	49.537	-0.65125	474560000	404	Q5T0B9	404	Q5T0B9	Q5T0B9	Zinc finger protein 362	ZNF362	HMSKHTVVEHLVSHHSPQRTESPGIPVRISL	13003	UID39365	1;2	3379
NaN	NaN	NaN	NaN	NaN	NaN	23.8126	NaN	NaN	25.7626	NaN	22.9691	23.472	23.9957	NaN	NaN	24.2074	23.6361	NaN	23.5708	NaN	S	3	___2	regulation of transcription by RNA polymerase II	transcription coregulator activity	mediator complex	0.999909	1.42184e-71	154.2	134.3	154.2	-0.091527	506630000	817	Q71F56	817	Q71F56	Q71F56	Mediator of RNA polymerase II transcription subunit 13-like	MED13L	DLAPSLHDLDNIFDNSDDDELGAVSPALRSS	14104	UID40466	1;2	3591
NaN	NaN	NaN	NaN	NaN	NaN	23.9662	24.2947	24.7702	25.6065	23.4138	23.9573	23.6064	NaN	22.6988	23.9805	NaN	NaN	NaN	NaN	NaN	S	3	___2	regulation of transcription by RNA polymerase II	transcription coregulator activity	mediator complex	1	4.40225e-56	139.75	122.62	131.65	-0.94808	333370000	826	Q71F56	826	Q71F56	Q71F56	Mediator of RNA polymerase II transcription subunit 13-like	MED13L	DNIFDNSDDDELGAVSPALRSSKMPAVGTED	14105	UID40467	2	3591
24.6187	24.8906	25.0624	24.9538	22.8536	24.6726	25.5421	25.4206	24.5695	NaN	24.9439	25.2913	24.8539	23.6447	23.9919	24.2299	24.0493	NaN	22.474	23.8767	23.5778	S	2	___2	regulation of transcription by RNA polymerase II	DNA binding;DNA-binding transcription factor activity, RNA polymerase II-specific;metal ion binding;protein binding	cytosol;nucleoplasm	1	2.86654e-06	103.3	87.072	52.172	-1.4521	2104200000	266	Q8N1G0;F8WCX2;Q8N1G0-2	266;266;266	Q8N1G0	Q8N1G0	Zinc finger protein 687	ZNF687	SASPPPVAGVPFFKQSPGHQSPLASPKVPVC	15255	UID41617	2;3;4	3781
24.6187	24.8906	25.0624	24.9538	22.8536	24.6726	25.5421	25.4206	24.5695	NaN	24.9439	25.2913	24.8539	23.6447	23.9919	24.2299	24.0493	NaN	22.474	23.8767	23.5778	S	2	___2	regulation of transcription by RNA polymerase II	DNA binding;DNA-binding transcription factor activity, RNA polymerase II-specific;metal ion binding;protein binding	cytosol;nucleoplasm	1	2.86654e-06	103.3	87.072	52.172	-1.4521	2104200000	271	Q8N1G0;F8WCX2;Q8N1G0-2	271;271;271	Q8N1G0	Q8N1G0	Zinc finger protein 687	ZNF687	PVAGVPFFKQSPGHQSPLASPKVPVCQPLKE	15256	UID41618	2;3;4	3781
23.5745	NaN	NaN	NaN	NaN	NaN	NaN	23.5683	NaN	NaN	NaN	NaN	NaN	23.9197	NaN	23.9323	23.4794	23.4454	NaN	NaN	22.9022	S	4	___2	regulation of transcription by RNA polymerase II	DNA binding;DNA-binding transcription factor activity, RNA polymerase II-specific;metal ion binding;protein binding	cytosol;nucleoplasm	0.612385	1.18419e-23	103.14	93.398	103.14	-0.90537	121260000	214	Q8N1G0;F8WCX2;Q8N1G0-2	214;214;214	Q8N1G0	Q8N1G0	Zinc finger protein 687	ZNF687	FELAQENGPGMQPPVSSPPLGALKQESCSPH	15259	UID41621	2	3781
24.0038	24.3113	23.7575	NaN	NaN	NaN	24.2037	24.1206	24.2507	24.3547	NaN	NaN	24.5549	24.3188	23.7781	23.8074	23.8744	NaN	24.0624	NaN	22.7522	S	4	___2	regulation of transcription by RNA polymerase II	DNA binding;DNA-binding transcription factor activity, RNA polymerase II-specific;metal ion binding;protein binding	cytosol;nucleoplasm	0.893117	1.26259e-17	89.674	83.885	83.112	-0.27281	499980000	215	Q8N1G0;F8WCX2;Q8N1G0-2	215;215;215	Q8N1G0	Q8N1G0	Zinc finger protein 687	ZNF687	ELAQENGPGMQPPVSSPPLGALKQESCSPHH	15260	UID41622	2	3781
NaN	25.2937	23.4173	23.9883	NaN	NaN	NaN	23.8639	NaN	23.9632	24.3423	25.103	25.035	24.9335	24.111	25.1171	23.8354	24.2318	24.2417	25.7821	23.8887	S	2	___2	regulation of transcription by RNA polymerase II	DNA binding;DNA-binding transcription factor activity, RNA polymerase II-specific;metal ion binding;protein binding	cytosol;nucleoplasm	1	1.51005e-80	172.12	163.64	101.3	0.4435	1101300000	374	Q8N1G0;F8WCX2;Q8N1G0-2	374;374;374	Q8N1G0	Q8N1G0	Zinc finger protein 687	ZNF687	LAEGAFLAEASLLKLSPATPTSEGPKVVSVQ	15263	UID41625	1;2	3781
NaN	25.4169	25.9937	NaN	24.9061	25.4935	NaN	26.6077	25.4177	NaN	26.102	NaN	26.2495	26.2414	24.8941	NaN	24.3905	NaN	NaN	NaN	23.8146	S	3	___2	regulation of transcription by RNA polymerase II	DNA binding;DNA-binding transcription factor activity, RNA polymerase II-specific;metal ion binding;protein binding	cytosol;nucleoplasm	0.975596	1.70545e-05	66.894	53.439	58.835	-0.14723	636440000	227	Q8N1G0;F8WCX2;Q8N1G0-2	227;227;227	Q8N1G0	Q8N1G0	Zinc finger protein 687	ZNF687	PVSSPPLGALKQESCSPHHPQVLAQQGSGSS	15265	UID41627	2	3781
NaN	22.6212	NaN	NaN	NaN	NaN	NaN	20.7182	23.1588	22.4573	23.0669	NaN	23.3144	23.7875	22.6857	NaN	NaN	NaN	22.8733	NaN	NaN	S	4	___2	regulation of transcription by RNA polymerase II	DNA binding;DNA-binding transcription factor activity, RNA polymerase II-specific;metal ion binding;protein binding	cytosol;nucleoplasm	0.753656	1.13334e-65	152.13	145.26	152.13	-0.1011	93213000	369	Q8N1G0;F8WCX2;Q8N1G0-2	369;369;369	Q8N1G0	Q8N1G0	Zinc finger protein 687	ZNF687	DPPAPLAEGAFLAEASLLKLSPATPTSEGPK	15273	UID41635	2	3781
25.4908	25.6158	NaN	25.6666	25.5703	25.5245	NaN	26.0771	25.6121	25.6769	25.7691	NaN	26.2734	26.0009	25.9652	26.7354	25.8792	24.9901	24.7569	NaN	25.184	S	2	___2	regulation of transcription by RNA polymerase II	DNA binding;DNA-binding transcription factor activity, RNA polymerase II-specific;metal ion binding;protein binding	nucleus	0.996095	1.56339e-14	168.47	156.3	151.44	-0.29691	1061300000	361	Q92610;H0YM74	361;361	Q92610	Q92610	Zinc finger protein 592	ZNF592	SDSPRSICSDSSSKGSPSVAASSPPAIPKVR	16371	UID42733	1;2	4008
25.4908	25.6158	NaN	25.6666	25.5703	25.5245	NaN	26.0771	25.6121	NaN	25.7691	NaN	26.2734	26.0009	25.9652	26.7354	25.8792	NaN	24.7569	NaN	25.184	S	2	___2	regulation of transcription by RNA polymerase II	DNA binding;DNA-binding transcription factor activity, RNA polymerase II-specific;metal ion binding;protein binding	nucleus	0.990739	1.56339e-14	168.47	156.3	156.72	-0.13548	900560000	368	Q92610;H0YM74	368;368	Q92610	Q92610	Zinc finger protein 592	ZNF592	CSDSSSKGSPSVAASSPPAIPKVRIKTIKTS	16374	UID42736	1;2	4008
23.1327	23.4826	23.8692	23.9517	22.799	22.6324	24.4701	24.073	23.47	23.1427	24.3411	24.3781	23.9001	23.4103	23.7708	NaN	23.9076	NaN	21.5427	NaN	22.8302	S	2	___2	regulation of transcription by RNA polymerase II	DNA binding;DNA-binding transcription factor activity, RNA polymerase II-specific;metal ion binding;protein binding	nucleus	1	0.00144603	110.53	72.985	55.461	0.49817	782930000	78	Q92610;H0YM74	78;78	Q92610	Q92610	Zinc finger protein 592	ZNF592	VPAVSVIVKNTSRQESFEAEKDHITPSLLHN	16379	UID42741	1;2	4008
21.9726	22.792	21.8336	NaN	23.4526	22.2141	23.9503	23.7188	23.4152	24.4716	NaN	23.7845	NaN	23.0373	NaN	NaN	22.3825	NaN	NaN	22.6365	NaN	S	3	___2	regulation of transcription by RNA polymerase II	DNA binding;DNA-binding transcription factor activity, RNA polymerase II-specific;metal ion binding;protein binding	nucleus	0.999774	6.1676e-14	127.5	108.44	107.15	0.14391	1347600000	142	Q92610;H0YM74	142;142	Q92610	Q92610	Zinc finger protein 592	ZNF592	LEPPKSEPLPTFNQFSPISSPEPEDPIKDNG	16383	UID42745	2;3	4008
21.5866	22.9298	NaN	NaN	23.4526	NaN	23.9503	23.8302	23.2421	24.4716	22.6466	23.3782	23.4152	23.2114	22.6285	24.2173	NaN	NaN	NaN	NaN	NaN	S	3	___2	regulation of transcription by RNA polymerase II	DNA binding;DNA-binding transcription factor activity, RNA polymerase II-specific;metal ion binding;protein binding	nucleus	1	6.1676e-14	127.5	108.44	107.15	0.14391	1397300000	145	Q92610;H0YM74	145;145	Q92610	Q92610	Zinc finger protein 592	ZNF592	PKSEPLPTFNQFSPISSPEPEDPIKDNGFGI	16384	UID42746	2;3	4008
21.9726	22.9298	21.8336	NaN	NaN	22.2141	23.239	23.8302	23.4152	NaN	22.6466	23.7845	23.4152	23.2114	22.6285	24.2173	21.448	NaN	NaN	22.6365	NaN	S	3	___2	regulation of transcription by RNA polymerase II	DNA binding;DNA-binding transcription factor activity, RNA polymerase II-specific;metal ion binding;protein binding	nucleus	1	6.1676e-14	127.5	108.44	107.15	0.14391	1401400000	146	Q92610;H0YM74	146;146	Q92610	Q92610	Zinc finger protein 592	ZNF592	KSEPLPTFNQFSPISSPEPEDPIKDNGFGIK	16385	UID42747	2;3	4008
26.9562	27.3461	27.6401	27.0475	26.865	27.0568	28.2165	27.6834	27.3215	27.0634	27.4147	27.9614	27.6072	27.3526	27.1518	28.0557	27.1275	25.724	25.3242	27.184	26.4627	S	2	___2	regulation of transcription by RNA polymerase II	DNA binding;DNA-binding transcription factor activity, RNA polymerase II-specific;metal ion binding;protein binding	nucleus	1	0.000312068	150.14	131.33	150.14	-0.0093245	5209800000	331	Q92610;H0YM74	331;331	Q92610	Q92610	Zinc finger protein 592	ZNF592	KESSKGSPKMPKSPKSPRSPLEATRKSIKPS	16387	UID42749	2;3	4008
26.9562	27.3461	27.6401	27.0475	26.865	27.0568	28.2165	27.6834	27.3215	27.0634	27.4147	27.9614	27.6072	27.3526	27.1518	28.0557	27.1275	25.724	25.3242	27.184	26.4627	S	2	___2	regulation of transcription by RNA polymerase II	DNA binding;DNA-binding transcription factor activity, RNA polymerase II-specific;metal ion binding;protein binding	nucleus	1	0.000312068	150.14	131.33	150.14	-0.0093245	5209800000	334	Q92610;H0YM74	334;334	Q92610	Q92610	Zinc finger protein 592	ZNF592	SKGSPKMPKSPKSPRSPLEATRKSIKPSDSP	16388	UID42750	2;3	4008
24.6827	NaN	24.5383	24.7966	25.2287	25.0889	24.9404	24.3721	24.8232	24.6215	NaN	NaN	24.593	24.5926	NaN	NaN	NaN	NaN	NaN	NaN	NaN	S	3	___2	regulation of transcription by RNA polymerase II	DNA binding;DNA-binding transcription factor activity, RNA polymerase II-specific;metal ion binding;protein binding	nucleus	0.999119	9.20809e-46	123.96	107.11	76.461	0.29287	1166800000	404	Q92610;H0YM74	404;404	Q92610	Q92610	Zinc finger protein 592	ZNF592	RTVTRILPDPDDPSKSPVGSPLGSAIAEAPS	16389	UID42751	2;3	4008
23.327	24.3652	NaN	24.022	24.8507	24.6685	25.5466	24.7194	24.77	25.1781	24.3515	25.1185	24.6745	NaN	24.2266	25.7096	24.3208	24.6014	23.8884	24.3647	23.9611	S	3	___2	regulation of transcription by RNA polymerase II	DNA binding;DNA-binding transcription factor activity, RNA polymerase II-specific;zinc ion binding	nucleus	0.999925	1.47358e-17	119.65	106.46	100.1	0.86083	547630000	117	Q99676	117	Q99676	Q99676	Zinc finger protein 184	ZNF184	ETRLENSVSAPEPDISEEELSPEVIVEKHKR	17520	UID43882	2	4250
23.327	24.3652	NaN	24.022	24.8507	24.6685	25.5466	24.7194	24.77	25.1781	24.3515	25.1185	24.6745	NaN	24.2266	25.7096	24.3208	24.6014	23.8884	24.3647	23.9611	S	3	___2	regulation of transcription by RNA polymerase II	DNA binding;DNA-binding transcription factor activity, RNA polymerase II-specific;zinc ion binding	nucleus	1	1.47358e-17	119.65	106.46	119.65	-0.18667	547630000	122	Q99676	122	Q99676	Q99676	Zinc finger protein 184	ZNF184	NSVSAPEPDISEEELSPEVIVEKHKRDDSWS	17521	UID43883	2	4250
22.2236	22.7706	NaN	NaN	22.2364	22.7863	23.9857	23.4176	22.8296	21.6089	23.1911	23.8086	22.5701	22.6585	22.6857	23.127	22.0671	NaN	NaN	21.1231	20.9242	S	2	___2	regulation of transcription by RNA polymerase II	DNA binding;DNA-binding transcription factor activity, RNA polymerase II-specific;identical protein binding;metal ion binding;protein binding	nucleus	1	2.48279e-05	89.231	66.999	89.231	-0.27087	234360000	338	Q9H9D4	338	Q9H9D4	Q9H9D4	Zinc finger protein 408	ZNF408	PEPGAQQSGFPTLSRSPPGPAGSSPKQGRRY	18737	UID45099	1;2	4490
22.2236	22.7706	NaN	NaN	22.2364	22.7863	23.9857	23.4176	22.8296	21.6089	23.1911	23.8086	22.5701	22.6585	22.6857	23.127	22.0671	NaN	NaN	21.1231	20.9242	S	2	___2	regulation of transcription by RNA polymerase II	DNA binding;DNA-binding transcription factor activity, RNA polymerase II-specific;identical protein binding;metal ion binding;protein binding	nucleus	0.636582	6.74166e-09	89.231	66.999	62.042	-0.37475	493380000	345	Q9H9D4	345	Q9H9D4	Q9H9D4	Zinc finger protein 408	ZNF408	SGFPTLSRSPPGPAGSSPKQGRRYRCGECGK	18738	UID45100	2;3	4490
NaN	30.1382	NaN	29.5944	NaN	NaN	NaN	NaN	29.8843	28.3934	NaN	30.4966	NaN	27.9639	29.8422	29.9564	NaN	NaN	27.1766	NaN	29.3575	S	2	___2	regulation of transcription by RNA polymerase II	DNA binding;DNA-binding transcription factor activity, RNA polymerase II-specific;metal ion binding;protein binding	nucleus	0.998934	0.0108505	53.403	22.576	53.403	-1.4632	8859300000	721	Q9P2J8-2;Q9P2J8	721;847	Q9P2J8-2	Q9P2J8-2	Zinc finger protein 624	ZNF624	GEKPYKCNECGKAFRSSSSLTVHQRIHQRET	19535	UID45897	2	4672
23.4142	24.1932	23.9609	NaN	NaN	23.7714	25.0357	23.9695	23.1432	23.405	NaN	NaN	22.851	NaN	NaN	NaN	NaN	NaN	NaN	NaN	NaN	T	3	___2	regulation of transcription by RNA polymerase II	DNA binding;DNA-binding transcription factor activity, RNA polymerase II-specific;metal ion binding	nucleoplasm	0.625829	2.17563e-05	95.153	82.635	95.153	0.89791	139770000	2298	P31629	2298	P31629	P31629	Transcription factor HIVEP2	HIVEP2	EKRGPHALQSSGPPSTPSSPRLLMKQSTSED	23361	UID49723	2	2580
26.2413	NaN	26.0768	24.4621	NaN	NaN	24.4237	NaN	NaN	NaN	25.5222	23.6802	NaN	NaN	NaN	NaN	NaN	NaN	NaN	NaN	NaN	T	5	___2	regulation of transcription by RNA polymerase II	DNA-binding transcription factor activity;DNA-binding transcription factor activity, RNA polymerase II-specific;RNA polymerase II proximal promoter sequence-specific DNA binding	nucleus	0.97309	7.6763e-18	115.77	106.31	73.317	0.37141	412940000	1025	Q2KHR2;H0YLX2;Q2KHR2-2	1025;1025;1025	Q2KHR2	Q2KHR2	DNA-binding protein RFX7	RFX7	YQSQSRHHDTHFGRLTPVSPVQHQGATVNNT	24196	UID50558	2	3268
NaN	NaN	NaN	NaN	21.9155	24.8907	NaN	23.5403	NaN	25.1722	25.0915	NaN	24.318	NaN	NaN	NaN	22.109	NaN	NaN	NaN	NaN	T	3	___2	regulation of transcription by RNA polymerase II	DNA-binding transcription factor activity;DNA-binding transcription factor activity, RNA polymerase II-specific;RNA polymerase II proximal promoter sequence-specific DNA binding	nucleus	0.68848	3.48739e-45	174.19	160.3	152	-0.93077	152600000	346	Q2KHR2;H0YLX2;Q2KHR2-2	346;346;346	Q2KHR2	Q2KHR2	DNA-binding protein RFX7	RFX7	RYPQILPKPANTSALTIRSPTTVLFTSSPIK	24199	UID50561	2	3268
NaN	NaN	NaN	23.2289	NaN	24.227	24.1517	24.8965	NaN	NaN	24.3826	22.9723	NaN	23.7419	NaN	NaN	NaN	NaN	NaN	NaN	NaN	T	3	___2	regulation of transcription by RNA polymerase II	DNA-binding transcription factor activity;DNA-binding transcription factor activity, RNA polymerase II-specific;RNA polymerase II proximal promoter sequence-specific DNA binding	nucleus	0.804525	1.91731e-18	85.185	73.308	85.185	-0.25866	123470000	652	Q2KHR2;H0YLX2;Q2KHR2-2	652;652;652	Q2KHR2	Q2KHR2	DNA-binding protein RFX7	RFX7	SSALVISDSALEQQTTPSSSPDIKVKLEGSV	24205	UID50567	2	3268
25.1429	24.6083	NaN	24.7829	NaN	NaN	NaN	NaN	NaN	NaN	24.5529	NaN	24.9605	NaN	23.9892	NaN	24.4933	NaN	NaN	NaN	24.0683	T	4	___2	regulation of transcription by RNA polymerase II	DNA binding;DNA-binding transcription factor activity, RNA polymerase II-specific;metal ion binding	nucleus	0.572134	1.09298e-09	95.823	84.44	95.823	0.33122	343000000	408	Q5T0B9	408	Q5T0B9	Q5T0B9	Zinc finger protein 362	ZNF362	HTVVEHLVSHHSPQRTESPGIPVRISLI___	24308	UID50670	2	3379
23.5745	24.1326	24.5635	23.7959	24.1178	24.1734	24.8608	23.5683	23.8378	23.8617	23.8579	24.3877	24.1847	23.9197	23.7805	23.9323	23.4794	23.4454	23.6955	23.818	22.9022	T	4	___2	regulation of transcription by RNA polymerase II	DNA binding;DNA-binding transcription factor activity, RNA polymerase II-specific;metal ion binding;protein binding	cytosol;nucleoplasm	0.999739	1.18419e-23	103.14	93.398	103.14	-0.90537	621240000	191	Q8N1G0;F8WCX2;Q8N1G0-2	191;191;191	Q8N1G0	Q8N1G0	Zinc finger protein 687	ZNF687	PLPPSAPSPTREGALTPPPFPSSFELAQENG	24812	UID51174	2	3781
NaN	25.2937	23.4173	23.9883	NaN	24.377	NaN	23.8639	NaN	23.9632	24.3423	25.103	25.035	24.9335	24.111	25.1171	23.8354	24.2318	24.2417	25.7821	23.8887	T	2	___2	regulation of transcription by RNA polymerase II	DNA binding;DNA-binding transcription factor activity, RNA polymerase II-specific;metal ion binding;protein binding	cytosol;nucleoplasm	0.984379	1.51005e-80	172.12	163.64	101.3	0.4435	1115400000	377	Q8N1G0;F8WCX2;Q8N1G0-2	377;377;377	Q8N1G0	Q8N1G0	Zinc finger protein 687	ZNF687	GAFLAEASLLKLSPATPTSEGPKVVSVQLGD	24813	UID51175	2	3781
24.4524	24.9455	24.8044	24.8573	24.0318	24.3709	NaN	24.4243	NaN	24.2405	23.54	23.7126	23.7572	23.2314	23.3811	23.8285	22.9039	NaN	23.3221	23.8526	23.479	T	4	___2	regulation of transcription by RNA polymerase II	DNA binding;DNA-binding transcription factor activity, RNA polymerase II-specific;identical protein binding;metal ion binding;protein binding	nucleus	1	6.93007e-26	126.06	110.13	126.06	0.99835	930720000	322	Q9H9D4	322	Q9H9D4	Q9H9D4	Zinc finger protein 408	ZNF408	KKLHSPSDQCPPRAKTPEPGAQQSGFPTLSR	25492	UID51854	2;3	4490
NaN	NaN	21.2973	NaN	NaN	21.1924	22.73	22.3003	22.1463	NaN	NaN	22.7166	22.8044	22.2241	22.2635	23.4308	NaN	NaN	NaN	NaN	23.0346	S	3	___3	regulation of transcription by RNA polymerase II	DNA binding;DNA-binding transcription factor activity, RNA polymerase II-specific;metal ion binding	nucleus	0.55943	0.0171856	40.669	34.765	40.669	0.016728	65789000	457	Q2TB10	457	Q2TB10	Q2TB10	Zinc finger protein 800	ZNF800	NTPAAQKNKVKQDSESPKSTSPSAAGGQQKT	12555	UID65278	3	3278
NaN	NaN	21.2973	NaN	NaN	21.1924	22.73	22.3003	22.1463	NaN	NaN	22.7166	22.8044	22.2241	22.2635	23.4308	NaN	NaN	NaN	NaN	23.0346	S	3	___3	regulation of transcription by RNA polymerase II	DNA binding;DNA-binding transcription factor activity, RNA polymerase II-specific;metal ion binding	nucleus	0.530874	0.0171856	40.669	34.765	40.669	0.016728	65789000	460	Q2TB10	460	Q2TB10	Q2TB10	Zinc finger protein 800	ZNF800	AAQKNKVKQDSESPKSTSPSAAGGQQKTRKP	12556	UID65279	3	3278
NaN	NaN	21.2973	NaN	NaN	21.1924	22.73	22.3003	22.1463	NaN	NaN	22.7166	22.8044	22.2241	22.2635	23.4308	NaN	NaN	NaN	NaN	23.0346	S	2	___3	regulation of transcription by RNA polymerase II	DNA binding;DNA-binding transcription factor activity, RNA polymerase II-specific;metal ion binding	nucleus	0.999607	1.34321e-05	145.28	125.5	113.38	-0.081685	1266800000	462	Q2TB10	462	Q2TB10	Q2TB10	Zinc finger protein 800	ZNF800	QKNKVKQDSESPKSTSPSAAGGQQKTRKPKL	12557	UID65280	1;3	3278
23.0615	24.783	NaN	NaN	25.084	NaN	NaN	NaN	NaN	25.4325	25.4166	23.4246	NaN	NaN	NaN	24.8327	24.1395	NaN	NaN	NaN	NaN	S	3	___3	regulation of transcription by RNA polymerase II	DNA binding;DNA-binding transcription factor activity, RNA polymerase II-specific;metal ion binding	nucleus	0.692646	8.33101e-07	81.847	66.792	81.847	-0.47544	222880000	418	Q2TB10	418	Q2TB10	Q2TB10	Zinc finger protein 800	ZNF800	SSEIKVKVEPADSVESSPPSITHSPQNELKG	12558	UID65281	3	3278
23.0615	NaN	NaN	24.4588	25.084	25.0955	NaN	25.434	25.4041	25.4325	25.4166	25.2416	24.8836	24.7067	24.598	24.8327	24.1395	23.109	24.0063	24.9499	24.2133	S	3	___3	regulation of transcription by RNA polymerase II	DNA binding;DNA-binding transcription factor activity, RNA polymerase II-specific;metal ion binding	nucleus	0.786214	1.18059e-08	91.086	75.605	64.213	-0.20643	1000500000	419	Q2TB10	419	Q2TB10	Q2TB10	Zinc finger protein 800	ZNF800	SEIKVKVEPADSVESSPPSITHSPQNELKGT	12559	UID65282	2;3	3278
NaN	24.783	NaN	24.4588	25.084	25.0955	25.7418	25.434	25.4041	NaN	NaN	24.76	24.8836	24.7067	24.598	NaN	NaN	23.109	24.0063	24.9499	24.2133	S	3	___3	regulation of transcription by RNA polymerase II	DNA binding;DNA-binding transcription factor activity, RNA polymerase II-specific;metal ion binding	nucleus	0.927882	5.79397e-12	115.54	85.183	54.466	0.26282	1068400000	422	Q2TB10	422	Q2TB10	Q2TB10	Zinc finger protein 800	ZNF800	KVKVEPADSVESSPPSITHSPQNELKGTNHS	12560	UID65283	2;3	3278
23.0615	24.783	NaN	24.4588	25.084	25.0955	25.7418	25.434	25.4041	25.4325	25.4166	25.2416	24.8836	24.7067	24.598	24.8327	24.1395	23.109	24.0063	24.9499	24.2133	S	3	___3	regulation of transcription by RNA polymerase II	DNA binding;DNA-binding transcription factor activity, RNA polymerase II-specific;metal ion binding	nucleus	0.999322	1.62822e-55	193.6	172.54	179.54	-0.23923	3803300000	426	Q2TB10	426	Q2TB10	Q2TB10	Zinc finger protein 800	ZNF800	EPADSVESSPPSITHSPQNELKGTNHSNEKK	12561	UID65284	1;2;3	3278
26.5493	25.566	25.2098	25.4654	25.2993	25.3626	26.2843	26.3106	25.8344	25.7133	25.9041	25.5966	26.016	NaN	25.2739	NaN	25.2906	NaN	24.6896	24.7	22.9178	S	2	___3	regulation of transcription by RNA polymerase II	DNA binding;DNA-binding transcription factor activity, RNA polymerase II-specific;metal ion binding	nucleus	0.418636	0.0192725	50.178	22.915	46.663	0.33995	922480000	522	Q6AHZ1	522	Q6AHZ1	Q6AHZ1	Zinc finger protein 518A	ZNF518A	YMKAATPFSCSSSILSGKASSEKEMTLISQR	13557	UID66280	3	3477
30.7417	30.7738	30.7758	30.6952	30.4211	30.8527	31.577	26.3106	31.0343	31.054	31.1029	NaN	NaN	NaN	30.7198	31.2972	NaN	30.4221	29.8528	30.5262	NaN	S	2	___3	regulation of transcription by RNA polymerase II	DNA binding;DNA-binding transcription factor activity, RNA polymerase II-specific;metal ion binding	nucleus	0.983633	0.0192725	50.178	22.915	50.178	-0.048105	28968000000	527	Q6AHZ1	527	Q6AHZ1	Q6AHZ1	Zinc finger protein 518A	ZNF518A	TPFSCSSSILSGKASSEKEMTLISQRNNMLQ	13559	UID66282	3	3477
NaN	23.8797	22.6851	24.1009	NaN	23.7484	24.2881	23.7293	24.1746	24.139	23.6593	NaN	24.0945	24.4944	23.9276	24.3642	23.6403	NaN	NaN	23.6476	NaN	S	2	___3	regulation of transcription by RNA polymerase II	DNA binding;DNA-binding transcription factor activity, RNA polymerase II-specific;metal ion binding;protein binding	cytosol;nucleoplasm	0.994614	8.59074e-10	125.45	104.36	99.044	-1.1975	785800000	253	Q8N1G0;F8WCX2;Q8N1G0-2	253;253;253	Q8N1G0	Q8N1G0	Zinc finger protein 687	ZNF687	GSGSSPKATDIPASASPPPVAGVPFFKQSPG	15254	UID67977	1;3;4	3781
24.1724	24.8914	18.3916	24.5761	NaN	24.4432	25.2662	NaN	NaN	24.6712	24.1814	24.8037	NaN	24.9393	23.6963	25.6765	24.1818	23.8376	NaN	24.6765	23.7949	S	2	___3	regulation of transcription by RNA polymerase II	DNA binding;DNA-binding transcription factor activity, RNA polymerase II-specific;metal ion binding;protein binding	cytosol;nucleoplasm	1	2.86654e-06	103.3	87.072	52.172	-1.4521	2104200000	266	Q8N1G0;F8WCX2;Q8N1G0-2	266;266;266	Q8N1G0	Q8N1G0	Zinc finger protein 687	ZNF687	SASPPPVAGVPFFKQSPGHQSPLASPKVPVC	15255	UID67978	2;3;4	3781
24.1724	24.8914	18.3916	24.5761	NaN	24.4432	25.2662	NaN	NaN	24.6712	24.1814	24.8037	NaN	24.9393	23.6963	25.6765	24.1818	23.8376	NaN	24.6765	23.7949	S	2	___3	regulation of transcription by RNA polymerase II	DNA binding;DNA-binding transcription factor activity, RNA polymerase II-specific;metal ion binding;protein binding	cytosol;nucleoplasm	1	2.86654e-06	103.3	87.072	52.172	-1.4521	2104200000	271	Q8N1G0;F8WCX2;Q8N1G0-2	271;271;271	Q8N1G0	Q8N1G0	Zinc finger protein 687	ZNF687	PVAGVPFFKQSPGHQSPLASPKVPVCQPLKE	15256	UID67979	2;3;4	3781
24.1724	24.8914	18.3916	24.5761	NaN	24.4432	25.2662	NaN	NaN	24.6712	24.1814	24.8037	NaN	24.9393	23.6963	25.6765	24.1818	23.8376	NaN	24.6765	23.7949	S	2	___3	regulation of transcription by RNA polymerase II	DNA binding;DNA-binding transcription factor activity, RNA polymerase II-specific;metal ion binding;protein binding	cytosol;nucleoplasm	1	2.86654e-06	79.317	55.998	52.172	-1.4521	1421800000	275	Q8N1G0;F8WCX2;Q8N1G0-2	275;275;275	Q8N1G0	Q8N1G0	Zinc finger protein 687	ZNF687	VPFFKQSPGHQSPLASPKVPVCQPLKEEDDD	15257	UID67980	3;4	3781
NaN	24.9119	NaN	23.3485	24.8902	24.6429	24.6233	27.5979	25.2391	26.7991	21.3609	NaN	24.9878	24.6807	NaN	28.389	23.0305	26.4644	NaN	26.6672	NaN	S	3	___3	regulation of transcription by RNA polymerase II	DNA binding;DNA-binding transcription factor activity, RNA polymerase II-specific;metal ion binding;protein binding	nucleus	0.999774	6.1676e-14	127.5	108.44	107.15	0.14391	1347600000	142	Q92610;H0YM74	142;142	Q92610	Q92610	Zinc finger protein 592	ZNF592	LEPPKSEPLPTFNQFSPISSPEPEDPIKDNG	16383	UID69106	2;3	4008
NaN	24.9119	NaN	23.3485	24.8902	24.6429	24.6233	27.5979	25.2391	26.7991	21.3609	NaN	24.9878	24.6807	NaN	28.389	23.0305	26.4644	NaN	26.6672	NaN	S	3	___3	regulation of transcription by RNA polymerase II	DNA binding;DNA-binding transcription factor activity, RNA polymerase II-specific;metal ion binding;protein binding	nucleus	1	6.1676e-14	127.5	108.44	107.15	0.14391	1397300000	145	Q92610;H0YM74	145;145	Q92610	Q92610	Zinc finger protein 592	ZNF592	PKSEPLPTFNQFSPISSPEPEDPIKDNGFGI	16384	UID69107	2;3	4008
NaN	24.9119	NaN	23.3485	24.8902	24.6429	24.6233	27.5979	25.2391	26.7991	21.3609	NaN	24.9878	24.6807	NaN	28.389	23.0305	26.4644	NaN	26.6672	NaN	S	3	___3	regulation of transcription by RNA polymerase II	DNA binding;DNA-binding transcription factor activity, RNA polymerase II-specific;metal ion binding;protein binding	nucleus	1	6.1676e-14	127.5	108.44	107.15	0.14391	1401400000	146	Q92610;H0YM74	146;146	Q92610	Q92610	Zinc finger protein 592	ZNF592	KSEPLPTFNQFSPISSPEPEDPIKDNGFGIK	16385	UID69108	2;3	4008
24.9198	NaN	25.5333	24.9157	24.625	24.8	26.7848	26.1813	25.197	25.0972	25.7629	26.6866	25.4654	25.7156	25.1574	NaN	25.0105	24.3909	NaN	25.9273	24.4449	S	2	___3	regulation of transcription by RNA polymerase II	DNA binding;DNA-binding transcription factor activity, RNA polymerase II-specific;metal ion binding;protein binding	nucleus	1	0.000312068	97.45	68.126	93.51	1.118	1296100000	328	Q92610;H0YM74	328;328	Q92610	Q92610	Zinc finger protein 592	ZNF592	GPTKESSKGSPKMPKSPKSPRSPLEATRKSI	16386	UID69109	3	4008
24.9198	NaN	25.5333	24.9157	24.625	24.8	26.7848	26.1813	25.197	25.0972	25.7629	26.6866	25.4654	25.7156	25.1574	NaN	25.0105	24.3909	NaN	25.9273	24.4449	S	2	___3	regulation of transcription by RNA polymerase II	DNA binding;DNA-binding transcription factor activity, RNA polymerase II-specific;metal ion binding;protein binding	nucleus	1	0.000312068	150.14	131.33	150.14	-0.0093245	5209800000	331	Q92610;H0YM74	331;331	Q92610	Q92610	Zinc finger protein 592	ZNF592	KESSKGSPKMPKSPKSPRSPLEATRKSIKPS	16387	UID69110	2;3	4008
24.9198	NaN	25.5333	24.9157	24.625	24.8	26.7848	26.1813	25.197	25.0972	25.7629	26.6866	25.4654	25.7156	25.1574	NaN	25.0105	24.3909	NaN	25.9273	24.4449	S	2	___3	regulation of transcription by RNA polymerase II	DNA binding;DNA-binding transcription factor activity, RNA polymerase II-specific;metal ion binding;protein binding	nucleus	1	0.000312068	150.14	131.33	150.14	-0.0093245	5209800000	334	Q92610;H0YM74	334;334	Q92610	Q92610	Zinc finger protein 592	ZNF592	SKGSPKMPKSPKSPRSPLEATRKSIKPSDSP	16388	UID69111	2;3	4008
NaN	NaN	25.6414	25.5288	NaN	25.3063	25.5476	NaN	25.8283	25.9972	NaN	25.6439	26.4766	25.7833	25.244	26.5721	25.2071	24.9403	NaN	25.4734	NaN	S	3	___3	regulation of transcription by RNA polymerase II	DNA binding;DNA-binding transcription factor activity, RNA polymerase II-specific;metal ion binding;protein binding	nucleus	0.999119	9.20809e-46	123.96	107.11	76.461	0.29287	1166800000	404	Q92610;H0YM74	404;404	Q92610	Q92610	Zinc finger protein 592	ZNF592	RTVTRILPDPDDPSKSPVGSPLGSAIAEAPS	16389	UID69112	2;3	4008
NaN	25.6953	25.6414	25.5288	NaN	25.3063	25.5476	NaN	25.8283	25.9972	NaN	25.6439	26.4766	25.7833	25.244	26.5721	25.2071	24.9403	NaN	25.4734	NaN	S	4	___3	regulation of transcription by RNA polymerase II	DNA binding;DNA-binding transcription factor activity, RNA polymerase II-specific;metal ion binding;protein binding	nucleus	0.992349	9.20809e-46	123.96	107.11	84.347	0.39947	905650000	408	Q92610;H0YM74	408;408	Q92610	Q92610	Zinc finger protein 592	ZNF592	RILPDPDDPSKSPVGSPLGSAIAEAPSEMPG	16390	UID69113	3	4008
24.7029	24.2442	NaN	24.3537	23.8407	NaN	NaN	NaN	23.7353	NaN	24.332	23.8237	24.1517	24.5014	23.9366	NaN	NaN	NaN	NaN	NaN	NaN	S	2	___3	regulation of transcription by RNA polymerase II	DNA binding;DNA-binding transcription factor activity, RNA polymerase II-specific;identical protein binding;metal ion binding;protein binding	nucleus	0.636582	6.74166e-09	89.231	66.999	62.042	-0.37475	493380000	345	Q9H9D4	345	Q9H9D4	Q9H9D4	Zinc finger protein 408	ZNF408	SGFPTLSRSPPGPAGSSPKQGRRYRCGECGK	18738	UID71461	2;3	4490
NaN	NaN	21.2973	NaN	NaN	21.1924	22.73	22.3003	22.1463	NaN	NaN	22.7166	22.8044	22.2241	22.2635	23.4308	NaN	NaN	NaN	NaN	23.0346	T	3	___3	regulation of transcription by RNA polymerase II	DNA binding;DNA-binding transcription factor activity, RNA polymerase II-specific;metal ion binding	nucleus	0.530874	0.0171856	40.669	34.765	40.669	0.016728	65789000	461	Q2TB10	461	Q2TB10	Q2TB10	Zinc finger protein 800	ZNF800	AQKNKVKQDSESPKSTSPSAAGGQQKTRKPK	24215	UID76938	3	3278
23.6805	NaN	NaN	24.2025	24.3729	NaN	25.0143	24.513	24.5088	NaN	24.7216	24.4744	24.3294	24.6728	24.0522	24.3079	23.3321	NaN	22.3772	NaN	NaN	T	4	___3	regulation of transcription by RNA polymerase II	DNA binding;DNA-binding transcription factor activity, RNA polymerase II-specific;identical protein binding;metal ion binding;protein binding	nucleus	1	6.93007e-26	126.06	110.13	126.06	0.99835	930720000	322	Q9H9D4	322	Q9H9D4	Q9H9D4	Zinc finger protein 408	ZNF408	KKLHSPSDQCPPRAKTPEPGAQQSGFPTLSR	25492	UID78215	2;3	4490
24.2674	23.9369	NaN	23.0484	23.9247	23.7371	NaN	NaN	NaN	NaN	NaN	NaN	NaN	NaN	NaN	NaN	NaN	NaN	NaN	NaN	NaN	S	2	___1	regulation of TOR signaling	protein binding	ASTRA complex;cytoplasm;TORC1 complex;TORC2 complex	1	1.26107e-15	132.08	118.4	132.08	-0.27184	74835000	828	O43156	828	O43156	O43156	TELO2-interacting protein 1 homolog	TTI1	LLNYLKEKDVADGNVSDFDNEEEEQSVPPKV	6958	UID6959	1	2008
25.1122	25.2491	NaN	24.9279	24.9466	25.0737	NaN	25.8404	25.219	25.1059	25.6983	NaN	25.1984	24.9632	24.8876	NaN	23.8872	NaN	23.5075	NaN	23.7614	S	2	___1	regulation of Rho protein signal transduction	Rho guanyl-nucleotide exchange factor activity	cytoplasm	1	0.011171	67.207	34.476	67.207	-0.33463	509310000	866	Q8TER5-4;Q8TER5-3;Q8TER5;Q8TER5-2	866;866;866;152	Q8TER5-4	Q8TER5-4	Rho guanine nucleotide exchange factor 40	ARHGEF40	QKVLDIFEQRLEQVESGLHRALRLQRFFQQA	16012	UID16013	1	3932
23.0608	23.0324	22.9024	22.6238	21.8717	22.2595	24.6298	23.6358	22.6339	22.023	22.5165	22.362	NaN	NaN	NaN	NaN	NaN	NaN	NaN	NaN	NaN	S	2	___1	regulation of Rho protein signal transduction	Rho guanyl-nucleotide exchange factor activity	nucleoplasm;nucleus	0.989518	0.000622079	100.38	79.004	100.38	-0.8852	101650000	1183	Q9ULL1	1183	Q9ULL1	Q9ULL1	Pleckstrin homology domain-containing family G member 1	PLEKHG1	RKGISAKSQPYHRSQSSSSVLINKSMDSINY	20064	UID20065	1	4776
NaN	24.1379	24.825	24.0106	22.7898	23.6869	25.0597	24.5806	NaN	23.5714	NaN	24.8518	NaN	NaN	24.072	25.8798	24.1381	NaN	NaN	24.6098	NaN	S	1	___2	regulation of Rho protein signal transduction	Rho guanyl-nucleotide exchange factor activity		0.999955	0.0159189	66.682	40.08	66.682	-2.1547	312090000	561	A1L390-3;A1L390;G3V311;A1L390-2	561;617;122;150	A1L390-3	A1L390-3	Pleckstrin homology domain-containing family G member 3	PLEKHG3	ASVIAERFVSSFSRRSSVAQEDSKSSGFGSP	1927	UID28289	2	480
NaN	24.1379	24.825	24.0106	22.7898	23.6869	25.0597	24.5806	NaN	23.5714	NaN	24.8518	NaN	NaN	24.072	25.8798	24.1381	NaN	NaN	24.6098	NaN	S	1	___2	regulation of Rho protein signal transduction	Rho guanyl-nucleotide exchange factor activity		0.99996	0.0159189	66.682	40.08	66.682	-2.1547	312090000	562	A1L390-3;A1L390;G3V311;A1L390-2	562;618;123;151	A1L390-3	A1L390-3	Pleckstrin homology domain-containing family G member 3	PLEKHG3	SVIAERFVSSFSRRSSVAQEDSKSSGFGSPR	1928	UID28290	2	480
23.0101	23.3086	23.5824	23.17	23.6351	23.7698	25.208	24.7572	25.0681	23.883	24.3131	24.832	24.5653	24.7186	24.4559	25.4189	24.7767	23.9321	23.6467	24.3748	24.4628	S	2	___1	regulation of Ral protein signal transduction;small GTPase mediated signal transduction	guanyl-nucleotide exchange factor activity	cytoplasm;plasma membrane	0.98765	1.63582e-19	172.26	143.29	172.26	0.12645	1616400000	308	Q86X27-3;Q86X27;H7C2H2	308;308;46	Q86X27-3	Q86X27-3	Ras-specific guanine nucleotide-releasing factor RalGPS2	RALGPS2	SAASREDLVGPEVGASPQSGRKSVAAEGALL	14741	UID14742	1;2	3694
NaN	22.4694	21.7932	22.3414	NaN	22.6395	23.4669	23.4381	23.3711	23.145	23.5397	22.9824	22.5362	23.2456	23.07	23.1125	NaN	NaN	22.9429	22.4934	NaN	T	2	___1	regulation of Ral protein signal transduction;small GTPase mediated signal transduction	guanyl-nucleotide exchange factor activity	cytoplasm;plasma membrane	1	1.04005e-37	208.43	147.27	208.43	0.38398	849850000	326	Q86X27-3;Q86X27;H7C2H2	326;326;64	Q86X27-3	Q86X27-3	Ras-specific guanine nucleotide-releasing factor RalGPS2	RALGPS2	SGRKSVAAEGALLPQTPPSPRNLIPHGHRKC	24704	UID24705	1;2	3694
24.6167	24.7964	24.5149	23.9586	25.077	25.034	25.0641	24.9825	24.145	25.7361	25.6588	24.7235	24.471	25.2252	25.1178	NaN	24.7081	NaN	24.5792	25.1802	24.6924	S	2	___2	regulation of Ral protein signal transduction;small GTPase mediated signal transduction	guanyl-nucleotide exchange factor activity	cytoplasm;plasma membrane	0.98765	1.63582e-19	172.26	143.29	172.26	0.12645	1616400000	308	Q86X27-3;Q86X27;H7C2H2	308;308;46	Q86X27-3	Q86X27-3	Ras-specific guanine nucleotide-releasing factor RalGPS2	RALGPS2	SAASREDLVGPEVGASPQSGRKSVAAEGALL	14741	UID41103	1;2	3694
24.6167	24.7964	24.5149	23.9586	25.077	25.034	25.0641	24.9825	24.145	25.7361	25.6588	24.7235	24.471	25.2252	25.1178	NaN	24.7081	NaN	24.5792	25.1802	24.6924	S	3	___2	regulation of Ral protein signal transduction;small GTPase mediated signal transduction	guanyl-nucleotide exchange factor activity	cytoplasm;plasma membrane	0.804918	6.39771e-07	85.937	72.417	56.22	0.98331	1032900000	296	Q86X27-3;Q86X27;H7C2H2	296;296;34	Q86X27-3	Q86X27-3	Ras-specific guanine nucleotide-releasing factor RalGPS2	RALGPS2	SLKIEPGTSTPRSAASREDLVGPEVGASPQS	14742	UID41104	2	3694
24.1442	NaN	24.073	NaN	24.6999	24.3728	24.8963	24.6022	25.144	25.1374	25.1514	24.6688	24.8826	25.4435	25.1861	25.5441	24.9639	NaN	24.8877	25.1738	NaN	S	2	___2	regulation of Ral protein signal transduction;small GTPase mediated signal transduction	guanyl-nucleotide exchange factor activity	cytoplasm;plasma membrane	1	1.04005e-37	208.43	147.27	208.43	0.38398	717120000	329	Q86X27-3;Q86X27;H7C2H2	329;329;67	Q86X27-3	Q86X27-3	Ras-specific guanine nucleotide-releasing factor RalGPS2	RALGPS2	KSVAAEGALLPQTPPSPRNLIPHGHRKCHSL	14743	UID41105	2	3694
24.1442	NaN	24.073	NaN	24.6999	24.3728	24.8963	24.6022	25.144	25.1374	25.1514	24.6688	24.8826	25.4435	25.1861	25.5441	24.9639	NaN	24.8877	25.1738	NaN	T	2	___2	regulation of Ral protein signal transduction;small GTPase mediated signal transduction	guanyl-nucleotide exchange factor activity	cytoplasm;plasma membrane	1	1.04005e-37	208.43	147.27	208.43	0.38398	849850000	326	Q86X27-3;Q86X27;H7C2H2	326;326;64	Q86X27-3	Q86X27-3	Ras-specific guanine nucleotide-releasing factor RalGPS2	RALGPS2	SGRKSVAAEGALLPQTPPSPRNLIPHGHRKC	24704	UID51066	1;2	3694
22.6465	21.4389	21.6015	NaN	22.0488	NaN	23.1838	NaN	22.5195	22.9267	NaN	23.597	22.9612	21.6655	21.7025	NaN	22.1508	NaN	21.5737	23.4538	22.7263	S	3	___1	regulation of mRNA splicing, via spliceosome	protein binding	cytosol;nucleoplasm;nucleus;spliceosomal complex	0.999818	4.09699e-18	148.29	134.87	53.342	1.1663	261680000	15	Q9NZ63	15	Q9NZ63	Q9NZ63	Uncharacterized protein C9orf78	C9orf78	_MPVVRKIFRRRRGDSESEEDEQDSEEVRLK	19393	UID19394	1;2	4640
23.4548	22.9738	22.4093	21.9703	21.8335	22.4701	23.568	23.4152	22.8227	21.3404	24.3055	24.8435	24.1364	NaN	NaN	NaN	23.0825	NaN	22.9442	23.2604	23.5992	S	3	___1	regulation of mRNA splicing, via spliceosome	protein binding	cytosol;nucleoplasm;nucleus;spliceosomal complex	0.999818	5.78006e-05	99.838	82.557	53.342	1.1663	310640000	17	Q9NZ63	17	Q9NZ63	Q9NZ63	Uncharacterized protein C9orf78	C9orf78	PVVRKIFRRRRGDSESEEDEQDSEEVRLKLE	19394	UID19395	1;2	4640
30.7515	30.4121	30.5237	30.083	30.3002	30.3598	31.3633	30.6428	30.5074	30.7092	31.1823	31.1284	30.5224	30.9233	30.6521	29.3695	30.3914	28.6482	29.9799	23.6511	30.6403	S	3	___1	regulation of mRNA splicing, via spliceosome	protein binding	cytosol;nucleoplasm;nucleus;spliceosomal complex	1	2.4653e-23	176.42	156.7	170.53	-0.23524	37053000000	261	Q9NZ63	261	Q9NZ63	Q9NZ63	Uncharacterized protein C9orf78	C9orf78	RPLRVGDTEKPEPERSPPNRKRPANEKATDD	19395	UID19396	1	4640
28.2138	28.2654	27.9162	28.3097	27.8651	28.3159	28.2315	28.491	28.2629	27.9459	28.3214	27.6661	28.2195	28.2086	27.9299	28.3229	27.7129	27.4237	27.6934	27.6632	27.4214	S	2	___1	regulation of growth		endoplasmic reticulum;endoplasmic reticulum membrane;integral component of membrane;mitochondrion	1	0	393.15	363.81	377.81	0.1352	10347000000	45	Q8N2F6-6;Q8N2F6-4;Q8N2F6-5;Q8N2F6-2	45;45;45;45	Q8N2F6-6	Q8N2F6-6	Armadillo repeat-containing protein 10	ARMC10	GRRRGDRELGIRSSKSAEDLTDGSYDDVLNA	15310	UID15311	1	3788
23.7212	NaN	23.3551	23.0076	23.3876	NaN	NaN	24.5866	NaN	NaN	24.114	NaN	NaN	23.5372	NaN	NaN	NaN	NaN	NaN	NaN	23.0314	S	4	___1	regulation of gene expression;regulation of transcription by RNA polymerase II	DNA-binding transcription factor activity, RNA polymerase II-specific;RNA polymerase II core promoter sequence-specific DNA binding;zinc ion binding	histone methyltransferase complex;nucleus	0.681396	1.56347e-06	67.441	53.212	50.224	1.1744	108060000	952	Q9C0G0-3;Q9C0G0-2;Q9C0G0	952;952;952	Q9C0G0-3	Q9C0G0-3	Zinc finger protein 407	ZNF407	SAVTMSDEHANKPAESPTSVLEKPDRGNSIE	18163	UID18164	1	4381
27.8525	27.9581	28.1484	27.9791	27.6512	27.7157	29.0461	28.6887	28.0365	28.0008	28.2791	28.7054	28.1578	27.769	27.5314	28.5013	27.3649	26.5358	25.7902	27.1012	26.7418	S	2	___1	regulation of DNA double-strand break processing;regulation of histone H2B conserved C-terminal lysine ubiquitination	enzyme binding	nucleus;site of double-strand break	1	2.13403e-192	318.18	196.94	211.51	0.079993	10511000000	638	Q9NW82	638	Q9NW82	Q9NW82	WD repeat-containing protein 70	WDR70	AYSKTQPKTMFAQVESDDEEAKNEPEWKKRK	19252	UID19253	1	4600
22.7365	22.8204	NaN	24.9124	NaN	23.2651	24.6027	25.911	24.1841	23.846	24.5532	25.2483	25.6897	25.2003	NaN	25.3482	NaN	NaN	NaN	NaN	NaN	S	4	___1	regulation of cytoplasmic mRNA processing body assembly;stress granule assembly	cadherin binding;protein binding;RNA binding	cytoplasmic stress granule;cytosol;membrane;nuclear speck	0.968132	1.5628e-17	91.748	79.962	71.183	-0.036327	414770000	634	Q8WWM7-6;Q8WWM7-8;Q8WWM7-5;Q8WWM7-4;Q8WWM7-9;Q8WWM7-2;Q8WWM7;Q8WWM7-3;H3BUF6	634;634;634;634;634;634;634;634;640	Q8WWM7-6	Q8WWM7-6	Ataxin-2-like protein	ATXN2L	EGPEQPPPPCPSQTGSPPVGLIKGEDKDEGP	16156	UID16157	1	3968
NaN	NaN	NaN	NaN	23.8664	23.7408	22.0948	24.7333	24.74	24.5009	24.5627	24.5412	24.0434	24.2977	24.0109	24.1363	23.7747	NaN	21.6188	NaN	NaN	S	2	___1	regulation of cytoplasmic mRNA processing body assembly;stress granule assembly	cadherin binding;protein binding;RNA binding	cytoplasmic stress granule;cytosol;membrane;nuclear speck	0.974511	0.00122933	110.53	56.777	105.98	-2.3397	253470000	306	Q8WWM7-6;Q8WWM7-8;Q8WWM7-5;Q8WWM7-4;Q8WWM7-9;Q8WWM7-2;Q8WWM7;Q8WWM7-3;H3BUF6;H3BSK9;Q8WWM7-7	306;306;306;306;306;306;306;306;306;246;306	Q8WWM7-6	Q8WWM7-6	Ataxin-2-like protein	ATXN2L	QRELRAAQLAREIESSPQYRLRIAMENDDGR	16157	UID16158	1	3968
28.3964	28.4938	28.2568	28.4473	28.1653	28.0881	28.8159	28.8669	28.7494	28.5768	28.3849	28.3468	28.3207	28.2341	28.2473	28.6096	27.6846	27.4375	22.9866	23.5101	27.4447	S	2	___1	regulation of cytoplasmic mRNA processing body assembly;stress granule assembly	cadherin binding;protein binding;RNA binding	cytoplasmic stress granule;cytosol;membrane;nuclear speck	0.999542	2.27209e-119	270.79	239.72	268.17	0.64303	7249600000	594	Q8WWM7-6;Q8WWM7-8;Q8WWM7-5;Q8WWM7-4;Q8WWM7-9;Q8WWM7-2;Q8WWM7;Q8WWM7-3;H3BUF6	594;594;594;594;594;594;594;594;600	Q8WWM7-6	Q8WWM7-6	Ataxin-2-like protein	ATXN2L	KEKEVDGLLTSEPMGSPVSSKTESVSDKEDK	16158	UID16159	1	3968
22.4921	22.4882	22.2436	22.6674	22.5913	22.6113	24.3802	NaN	23.7393	23.0816	24.585	25.9291	22.6872	22.2406	23.8486	24.673	24.3944	NaN	21.0366	23.533	23.5082	S	2	___1	regulation of cytoplasmic mRNA processing body assembly;stress granule assembly	cadherin binding;protein binding;RNA binding	cytoplasmic stress granule;cytosol;membrane;nuclear speck	0.986396	0.000941429	94.287	77.755	94.287	-0.43147	271750000	409	Q8WWM7-6;Q8WWM7-8;Q8WWM7-5;Q8WWM7-4;Q8WWM7-9;Q8WWM7-2;Q8WWM7;Q8WWM7-3;H3BUF6	409;409;409;409;409;409;409;409;409	Q8WWM7-6	Q8WWM7-6	Ataxin-2-like protein	ATXN2L	PGSEARGINGGPSRMSPKAQRPLRGAKTLSS	16159	UID16160	1	3968
NaN	25.1286	25.1837	NaN	NaN	NaN	NaN	NaN	25.8717	25.6936	NaN	24.7811	25.3855	25.7297	NaN	24.8457	25.5019	NaN	NaN	NaN	24.3569	S	3	___1	regulation of cytoplasmic mRNA processing body assembly;stress granule assembly	cadherin binding;protein binding;RNA binding	cytoplasmic stress granule;cytosol;membrane;nuclear speck	0.914882	1.2301e-05	108.96	102.88	59.983	0.4048	422540000	391	Q8WWM7-6;Q8WWM7-8;Q8WWM7-5;Q8WWM7-4;Q8WWM7-9;Q8WWM7-2;Q8WWM7;Q8WWM7-3;H3BUF6	391;391;391;391;391;391;391;391;391	Q8WWM7-6	Q8WWM7-6	Ataxin-2-like protein	ATXN2L	LSSLPPRGPHHLDNSSPGPGSEARGINGGPS	16161	UID16162	1	3968
27.3921	27.4757	27.4536	27.4273	26.687	26.5861	27.444	27.3623	26.8934	26.8501	26.5863	25.9339	26.5195	26.4813	26.4681	26.8832	26.0193	25.5869	26.1643	26.1588	25.7385	S	2	___1	regulation of cytoplasmic mRNA processing body assembly;stress granule assembly	cadherin binding;protein binding;RNA binding	cytoplasmic stress granule;cytosol;membrane;nuclear speck	1	1.28716e-112	270.42	220.21	270.42	-0.6611	3726200000	111	Q8WWM7-6;Q8WWM7-8;Q8WWM7-5;Q8WWM7-4;Q8WWM7-9;Q8WWM7-2;Q8WWM7;Q8WWM7-3;H3BUF6;H3BSK9;Q8WWM7-7	111;111;111;111;111;111;111;111;111;51;111	Q8WWM7-6	Q8WWM7-6	Ataxin-2-like protein	ATXN2L	IGSARGQSTGKGPPQSPVFEGVYNNSRMLHF	16162	UID16163	1	3968
25.2105	25.5937	NaN	25.0795	24.7334	25.1768	25.7972	25.3356	NaN	NaN	25.3117	24.6818	25.484	25.8822	24.8281	NaN	NaN	25.0579	25.3609	24.8004	25.2118	S	2	___1	regulation of cytoplasmic mRNA processing body assembly;stress granule assembly	cadherin binding;protein binding;RNA binding	cytoplasmic stress granule;cytosol;membrane;nuclear speck	0.986013	1.28616e-17	155.1	112.29	137.27	-0.77928	731460000	559	Q8WWM7-6;Q8WWM7-8;Q8WWM7-5;Q8WWM7-4;Q8WWM7-9;Q8WWM7-2;Q8WWM7;Q8WWM7-3;H3BUF6	559;559;559;559;559;559;559;559;565	Q8WWM7-6	Q8WWM7-6	Ataxin-2-like protein	ATXN2L	ELRKFGAQFKLQPSSSPENSLDPFPPRILKE	16165	UID16166	1	3968
23.5386	23.6373	23.0946	23.0358	22.9198	23.4496	24.3128	23.9997	23.7371	23.4628	24.1371	23.929	23.4021	23.3936	23.2093	23.2246	22.4464	NaN	21.4662	21.8865	21.1664	S	2	___1	regulation of cytoplasmic mRNA processing body assembly;stress granule assembly	cadherin binding;protein binding;RNA binding	cytoplasmic stress granule;cytosol;membrane;nuclear speck	0.999996	0.0126972	81.972	68.38	68.371	0.30526	248420000	449	Q8WWM7-6;Q8WWM7-8;Q8WWM7-5;Q8WWM7-4;Q8WWM7-9;Q8WWM7-2;Q8WWM7;Q8WWM7-3;H3BUF6	449;449;449;449;449;449;449;449;455	Q8WWM7-6	Q8WWM7-6	Ataxin-2-like protein	ATXN2L	SVPPPPAVGRMYPPRSPKSAAPAPISASCPE	16166	UID16167	1	3968
NaN	26.1507	26.1983	25.7062	NaN	NaN	27.0645	26.5662	26.1707	26.1378	26.4666	27.0356	26.3202	25.9475	25.8247	NaN	NaN	NaN	NaN	26.2594	NaN	S	2	___1	regulation of cytoplasmic mRNA processing body assembly;stress granule assembly	cadherin binding;protein binding;RNA binding	cytoplasmic stress granule;cytosol;membrane;nuclear speck	0.985571	0.000251078	91.657	78.52	81.494	0.19079	2838600000	339	Q8WWM7-6;Q8WWM7-8;Q8WWM7-5;Q8WWM7-4;Q8WWM7-9;Q8WWM7-2;Q8WWM7;Q8WWM7-3;H3BUF6;H3BSK9;Q8WWM7-7	339;339;339;339;339;339;339;339;339;279;339	Q8WWM7-6	Q8WWM7-6	Ataxin-2-like protein	ATXN2L	EEKHSAVQRQGSGRESPSLASREGKYIPLPQ	16168	UID16169	1;2	3968
NaN	26.0311	24.7504	24.1357	NaN	NaN	NaN	NaN	NaN	NaN	26.3861	NaN	25.2048	NaN	NaN	25.9065	24.8464	18.7606	18.8625	NaN	NaN	S	2	___1	regulation of cytoplasmic mRNA processing body assembly;stress granule assembly	cadherin binding;protein binding;RNA binding	cytoplasmic stress granule;cytosol;membrane;nuclear speck	0.961157	4.39354e-05	133.32	125.87	133.32	0.12699	893170000	684	Q8WWM7-6;Q8WWM7-8;Q8WWM7-5;Q8WWM7-4;Q8WWM7-9;Q8WWM7-2;Q8WWM7;Q8WWM7-3;H3BUF6;H3BRB0;A0A0C4DGL7	684;684;684;684;684;684;684;684;690;9;9	Q8WWM7-6	Q8WWM7-6	Ataxin-2-like protein	ATXN2L	TKPLLSVNKSTSTPTSPGPRTHSTPSIPVLT	16170	UID16171	1;2	3968
23.8155	24.0747	24.7644	23.627	22.656	22.8667	25.5972	24.0752	23.6993	23.341	23.9735	24.6362	24.0537	24.0956	23.5483	24.4006	24.1921	NaN	23.0057	24.3898	24.2799	S	2	___2	regulation of cytoplasmic mRNA processing body assembly;stress granule assembly	cadherin binding;protein binding;RNA binding	cytoplasmic stress granule;cytosol;membrane;nuclear speck	0.992764	0.00259701	59.261	39.499	45.973	1.3447	491600000	335	Q8WWM7-6;Q8WWM7-8;Q8WWM7-5;Q8WWM7-4;Q8WWM7-9;Q8WWM7-2;Q8WWM7;Q8WWM7-3;H3BUF6;H3BSK9;Q8WWM7-7	335;335;335;335;335;335;335;335;335;275;335	Q8WWM7-6	Q8WWM7-6	Ataxin-2-like protein	ATXN2L	GRTEEEKHSAVQRQGSGRESPSLASREGKYI	16167	UID42529	1;2	3968
23.8155	24.0747	24.7644	23.627	22.656	22.8667	25.5972	24.0752	23.6993	23.341	23.9735	24.6362	24.0537	24.0956	23.5483	24.4006	24.1921	NaN	23.0057	24.3898	24.2799	S	2	___2	regulation of cytoplasmic mRNA processing body assembly;stress granule assembly	cadherin binding;protein binding;RNA binding	cytoplasmic stress granule;cytosol;membrane;nuclear speck	0.985571	0.000251078	91.657	78.52	81.494	0.19079	2838600000	339	Q8WWM7-6;Q8WWM7-8;Q8WWM7-5;Q8WWM7-4;Q8WWM7-9;Q8WWM7-2;Q8WWM7;Q8WWM7-3;H3BUF6;H3BSK9;Q8WWM7-7	339;339;339;339;339;339;339;339;339;279;339	Q8WWM7-6	Q8WWM7-6	Ataxin-2-like protein	ATXN2L	EEKHSAVQRQGSGRESPSLASREGKYIPLPQ	16168	UID42530	1;2	3968
23.8028	24.5666	24.0886	NaN	24.4804	24.6618	25.3254	NaN	24.9141	24.2934	25.7453	25.857	NaN	25.5531	25.3166	26.5363	25.1008	23.9772	24.5849	25.3802	25.3172	S	2	___2	regulation of cytoplasmic mRNA processing body assembly;stress granule assembly	cadherin binding;protein binding;RNA binding	cytoplasmic stress granule;cytosol;membrane;nuclear speck	0.999264	4.39354e-05	133.32	125.87	133.32	0.12699	1144700000	680	Q8WWM7-6;Q8WWM7-8;Q8WWM7-5;Q8WWM7-4;Q8WWM7-9;Q8WWM7-2;Q8WWM7;Q8WWM7-3;H3BUF6;H3BRB0;A0A0C4DGL7	680;680;680;680;680;680;680;680;686;5;5	Q8WWM7-6	Q8WWM7-6	Ataxin-2-like protein	ATXN2L	EFNPTKPLLSVNKSTSTPTSPGPRTHSTPSI	16169	UID42531	1;2	3968
23.8028	24.5666	NaN	NaN	23.5043	NaN	25.3254	NaN	24.9141	24.2934	25.7453	NaN	NaN	25.5531	25.3166	26.5363	25.1008	23.9772	24.5849	25.3802	NaN	S	2	___2	regulation of cytoplasmic mRNA processing body assembly;stress granule assembly	cadherin binding;protein binding;RNA binding	cytoplasmic stress granule;cytosol;membrane;nuclear speck	0.961157	4.39354e-05	133.32	125.87	133.32	0.12699	893170000	684	Q8WWM7-6;Q8WWM7-8;Q8WWM7-5;Q8WWM7-4;Q8WWM7-9;Q8WWM7-2;Q8WWM7;Q8WWM7-3;H3BUF6;H3BRB0;A0A0C4DGL7	684;684;684;684;684;684;684;684;690;9;9	Q8WWM7-6	Q8WWM7-6	Ataxin-2-like protein	ATXN2L	TKPLLSVNKSTSTPTSPGPRTHSTPSIPVLT	16170	UID42532	1;2	3968
24.0819	NaN	NaN	23.0853	23.024	23.6249	24.3711	23.8116	23.6081	23.9009	23.5006	23.6675	23.4481	23.2374	22.9305	24.2364	22.6202	NaN	NaN	NaN	NaN	S	4	___1	regulation of cyclin-dependent protein serine/threonine kinase activity;regulation of transcription by RNA polymerase II	cyclin-dependent protein serine/threonine kinase regulator activity;protein binding	intracellular membrane-bounded organelle;nuclear speck;nucleoplasm;nucleus	0.898206	3.41656e-18	82.058	76.091	68.304	0.55154	244840000	25	Q96S94;C9J148;A0A0C4DGC4;F2Z3J5;Q96S94-2	25;25;25;25;25	Q96S94	Q96S94	Cyclin-L2	CCNL2	AAGSAAPAAAAGAPGSGGAPSGSQGVLIGDR	17277	UID17278	1	4221
25.2782	25.2169	25.5366	24.9486	24.6722	24.8149	26.085	25.6549	24.9678	24.9124	25.5925	25.7733	25.0058	24.46	24.5206	25.6223	24.4844	23.7338	23.0486	24.7181	24.0156	S	2	___1	regulation of cyclin-dependent protein serine/threonine kinase activity;regulation of transcription by RNA polymerase II	cyclin-dependent protein serine/threonine kinase regulator activity;protein binding	intracellular membrane-bounded organelle;nuclear speck;nucleoplasm;nucleus	1	0.00125943	105.46	78.131	74.944	0.3394	736480000	369	Q96S94;Q96S94-3;A0A0A0MSF3	369;147;196	Q96S94	Q96S94	Cyclin-L2	CCNL2	NTKRRLEGAKKAKADSPVNGLPKGRESRSRS	17280	UID17281	1	4221
25.9753	25.8847	25.7709	25.3932	25.1673	25.4503	26.5383	26.5147	25.8774	25.7808	26.2595	26.2429	25.7642	25.6571	25.1424	25.6778	25.1225	23.7146	23.7173	24.971	24.568	S	2	___1	regulation of cyclin-dependent protein serine/threonine kinase activity;regulation of transcription by RNA polymerase II	cyclin-dependent protein serine/threonine kinase regulator activity;protein binding	intracellular membrane-bounded organelle;nuclear speck;nucleoplasm;nucleus	0.999978	1.08994e-06	168.83	117.39	168.83	0.089822	1447700000	348	Q96S94;Q96S94-3;A0A0A0MSF3	348;126;175	Q96S94	Q96S94	Cyclin-L2	CCNL2	PKLVESPKEGKGSKPSPLSVKNTKRRLEGAK	17281	UID17282	1;2	4221
25.3222	24.6526	25.2374	24.4749	24.5631	23.93	25.6512	25.0653	24.6614	24.7578	24.8746	25.2325	24.7956	24.5043	24.5228	25.3187	24.2691	23.8867	23.2539	24.7212	24.1333	S	3	___1	regulation of cyclin-dependent protein serine/threonine kinase activity;regulation of transcription by RNA polymerase II	cyclin-dependent protein serine/threonine kinase regulator activity;protein binding	intracellular membrane-bounded organelle;nuclear speck;nucleoplasm;nucleus	0.999689	6.62745e-127	264.21	214.73	143.25	-0.52066	1757700000	330	Q96S94;Q96S94-3	330;108	Q96S94	Q96S94	Cyclin-L2	CCNL2	LLPGGTQVLDGTSGFSPAPKLVESPKEGKGS	17283	UID17284	1	4221
22.3838	21.8235	22.3222	NaN	21.6363	22.3025	22.7737	23.3457	22.6384	21.9158	22.5914	23.6169	22.8487	22.2308	22.4629	NaN	22.617	NaN	NaN	21.8225	NaN	S	2	___2	regulation of cyclin-dependent protein serine/threonine kinase activity;regulation of transcription by RNA polymerase II	cyclin-dependent protein serine/threonine kinase regulator activity;protein binding	intracellular membrane-bounded organelle;nuclear speck;nucleoplasm;nucleus	0.999978	1.08994e-06	168.83	117.39	168.83	0.089822	1447700000	348	Q96S94;Q96S94-3;A0A0A0MSF3	348;126;175	Q96S94	Q96S94	Cyclin-L2	CCNL2	PKLVESPKEGKGSKPSPLSVKNTKRRLEGAK	17281	UID43643	1;2	4221
23.6994	23.8429	NaN	23.9908	NaN	23.6052	NaN	24.9274	24.3949	23.8503	24.1385	NaN	23.9645	24.0219	23.5007	NaN	24.171	23.3653	19.0636	NaN	24.2686	S	2	___2	regulation of cyclin-dependent protein serine/threonine kinase activity;regulation of transcription by RNA polymerase II	cyclin-dependent protein serine/threonine kinase regulator activity;protein binding	intracellular membrane-bounded organelle;nuclear speck;nucleoplasm;nucleus	0.999971	0.00558159	78.324	35.016	78.324	0.53139	241380000	351	Q96S94;Q96S94-3;A0A0A0MSF3	351;129;178	Q96S94	Q96S94	Cyclin-L2	CCNL2	VESPKEGKGSKPSPLSVKNTKRRLEGAKKAK	17282	UID43644	2	4221
24.4825	NaN	25.0376	24.4981	NaN	23.1243	NaN	23.9326	NaN	NaN	NaN	NaN	NaN	NaN	NaN	NaN	NaN	NaN	NaN	NaN	NaN	S	3	___1	regulation of cell shape;stress fiber assembly	protein binding	integral component of membrane;plasma membrane	0.876657	5.97039e-08	107.57	93.679	107.57	1.2595	375110000	358	Q5VUB5	358	Q5VUB5	Q5VUB5	Protein FAM171A1	FAM171A1	QLPAGLESSKRDQSTSMSHINLLFSRRASEF	13379	UID13380	1;2	3436
22.7665	22.9685	22.8695	22.2542	NaN	22.1075	23.0039	NaN	NaN	NaN	NaN	NaN	NaN	NaN	NaN	NaN	NaN	NaN	NaN	NaN	NaN	S	2	___1	regulation of cell shape;stress fiber assembly	protein binding	integral component of membrane;plasma membrane	0.999288	0.000195604	105.31	88.375	105.31	0.12171	40938000	443	Q5VUB5	443	Q5VUB5	Q5VUB5	Protein FAM171A1	FAM171A1	REELLSCKEEDKSQISFDNLTPSGTLGKDYH	13383	UID13384	1	3436
23.7342	24.6199	25.2757	24.7484	23.5462	23.585	25.0179	24.3621	22.4071	NaN	22.8738	24.034	23.1629	NaN	22.6665	23.1664	NaN	NaN	NaN	NaN	NaN	S	3	___2	regulation of cell shape;stress fiber assembly	protein binding	integral component of membrane;plasma membrane	0.876657	5.97039e-08	107.57	93.679	107.57	1.2595	375110000	358	Q5VUB5	358	Q5VUB5	Q5VUB5	Protein FAM171A1	FAM171A1	QLPAGLESSKRDQSTSMSHINLLFSRRASEF	13379	UID39741	1;2	3436
23.7342	24.6199	25.2757	24.7484	23.5462	23.585	25.0179	24.3621	22.4071	NaN	22.8738	24.034	23.1629	NaN	22.6665	23.1664	NaN	NaN	NaN	NaN	NaN	S	3	___2	regulation of cell shape;stress fiber assembly	protein binding	integral component of membrane;plasma membrane	0.997338	5.97039e-08	107.57	93.679	107.57	-0.30859	379890000	360	Q5VUB5	360	Q5VUB5	Q5VUB5	Protein FAM171A1	FAM171A1	PAGLESSKRDQSTSMSHINLLFSRRASEFPG	13380	UID39742	2	3436
21.8477	NaN	NaN	21.9478	21.7124	NaN	NaN	22.9767	22.2869	22.5151	22.8542	NaN	22.5128	NaN	NaN	22.6412	22.3502	NaN	NaN	NaN	NaN	S	2	___1	regulation of cell growth;regulation of epithelial cell differentiation;synaptic vesicle endocytosis	protein binding	integral component of membrane;membrane;nucleus;presynapse	1	0.000705947	95.651	58.225	95.651	2.4627	90007000	4893	Q2LD37-4;Q2LD37;H3BLT5;H0Y781	4893;4894;1270;1563	Q2LD37-4	Q2LD37-4	Uncharacterized protein KIAA1109	KIAA1109	AIFPPRILSTRPGQKSPIIIHDDNSSDKDRE	12517	UID12518	1	3270
23.2744	23.4837	23.2207	23.2922	22.3228	22.6931	23.9864	23.4618	22.9012	22.6885	23.5967	23.4522	22.467	22.1765	22.8553	NaN	23.1585	NaN	22.4499	NaN	NaN	S	3	___1	regulation of cell growth;regulation of epithelial cell differentiation;synaptic vesicle endocytosis	protein binding	integral component of membrane;membrane;nucleus;presynapse	0.5	0.00034087	83.617	70.417	83.314	0.39537	154100000	4611	Q2LD37-4;Q2LD37;H3BLT5;H0Y781	4611;4612;988;1281	Q2LD37-4	Q2LD37-4	Uncharacterized protein KIAA1109	KIAA1109	VPYLPPKTMTSNLEKSSQEQLLDAAHHRHWP	12518	UID12519	1	3270
23.2744	23.4837	23.2207	23.2922	22.3228	22.6931	23.9864	23.4618	22.9012	22.6885	23.5967	23.4522	22.467	22.1765	22.8553	NaN	23.1585	NaN	22.4499	NaN	NaN	S	3	___1	regulation of cell growth;regulation of epithelial cell differentiation;synaptic vesicle endocytosis	protein binding	integral component of membrane;membrane;nucleus;presynapse	0.5	0.00034087	83.617	70.417	83.314	0.39537	154100000	4612	Q2LD37-4;Q2LD37;H3BLT5;H0Y781	4612;4613;989;1282	Q2LD37-4	Q2LD37-4	Uncharacterized protein KIAA1109	KIAA1109	PYLPPKTMTSNLEKSSQEQLLDAAHHRHWPG	12519	UID12520	1	3270
NaN	24.668	24.7536	NaN	24.5124	24.3161	25.0806	NaN	NaN	24.67	24.7377	24.9012	24.1919	NaN	24.1405	NaN	24.002	23.6553	23.6004	24.3208	NaN	S	2	___1	regulation of cell growth;regulation of epithelial cell differentiation;synaptic vesicle endocytosis	protein binding	integral component of membrane;membrane;nucleus;presynapse	0.93935	3.7868e-108	272.72	234.32	272.72	0.51345	322590000	2754	Q2LD37-4;Q2LD37;Q2LD37-7;Q2LD37-2;Q2LD37-6;H7C0G8;H7C070	2754;2755;2755;2754;2755;1328;713	Q2LD37-4	Q2LD37-4	Uncharacterized protein KIAA1109	KIAA1109	EPTCKVVFENEQDNSSLTKTQRKRSLVTSEP	12523	UID12524	1	3270
23.6935	23.2963	24.2617	NaN	NaN	NaN	23.1022	NaN	NaN	24.4444	NaN	NaN	NaN	NaN	NaN	NaN	NaN	NaN	NaN	NaN	NaN	S	3	___1	regulation of catalytic activity;retrograde protein transport, ER to cytosol;ubiquitin-dependent ERAD pathway	protein binding;ubiquitin binding;ubiquitin-protein transferase activator activity	extracellular exosome;Hrd1p ubiquitin ligase ERAD-L complex;integral component of endoplasmic reticulum membrane;membrane	0.990063	2.54807e-06	68.304	58.677	68.304	-1.26	75814000	288	Q9Y679-3;Q9Y679-2;Q9Y679	288;288;354	Q9Y679-3	Q9Y679-3	Ancient ubiquitous protein 1	AUP1	HPRLRPQSAQSSFPPSPGPSPDVQLATLAQR	21082	UID21083	1	4935
26.6636	26.3866	27.7242	27.5414	23.2696	22.841	24.1912	NaN	NaN	23.8273	NaN	NaN	NaN	NaN	NaN	NaN	NaN	NaN	NaN	NaN	NaN	S	2	___1	regulation of B cell receptor signaling pathway;regulation of lymphocyte migration			0.989863	0	352.41	333.09	224.19	-0.25644	894480000	94	Q5JQS6;E9PLW0;Q5JQS6-2;E9PRX8	94;62;74;62	Q5JQS6	Q5JQS6	Germinal center-associated signaling and motility-like protein	GCSAML	RSSLSSNDDGYENIDSLTRKVRQFRERSETE	12855	UID12856	1;2;3	3342
NaN	24.3224	26.1819	25.3627	NaN	NaN	23.1375	21.6311	NaN	NaN	21.6041	NaN	NaN	NaN	NaN	NaN	NaN	NaN	NaN	NaN	NaN	T	3	___1	regulation of B cell receptor signaling pathway;regulation of lymphocyte migration			0.88674	0.0186463	56.225	45.702	56.225	0.31368	155920000	35	Q5JQS6;Q5JQS6-2;E9PR51	35;15;35	Q5JQS6	Q5JQS6	Germinal center-associated signaling and motility-like protein	GCSAML	KKGNPDEERKRQEMTTFERKLQDQDKKSQEV	24272	UID24273	1	3342
26.7995	26.9629	27.9272	25.158	NaN	NaN	24.73	NaN	NaN	24.2809	24.4754	NaN	NaN	NaN	NaN	NaN	NaN	NaN	NaN	NaN	NaN	S	2	___2	regulation of B cell receptor signaling pathway;regulation of lymphocyte migration			0.616016	1.29122e-200	314.48	286.63	314.48	-0.39299	735800000	81	Q5JQS6;E9PLW0;Q5JQS6-2;E9PRX8	81;49;61;49	Q5JQS6	Q5JQS6	Germinal center-associated signaling and motility-like protein	GCSAML	EVCYTVINHIPHQRSSLSSNDDGYENIDSLT	12852	UID39214	2;3	3342
23.3636	23.7775	NaN	24.2787	NaN	NaN	NaN	NaN	NaN	NaN	NaN	NaN	NaN	NaN	NaN	NaN	NaN	NaN	NaN	NaN	NaN	S	3	___2	regulation of B cell receptor signaling pathway;regulation of lymphocyte migration			0.520738	0.000185119	82.813	68.655	64.87	0.73688	249910000	83	Q5JQS6;E9PLW0;Q5JQS6-2;E9PRX8	83;51;63;51	Q5JQS6	Q5JQS6	Germinal center-associated signaling and motility-like protein	GCSAML	CYTVINHIPHQRSSLSSNDDGYENIDSLTRK	12853	UID39215	2	3342
26.7995	26.9629	27.9272	27.6067	NaN	24.0895	24.73	NaN	NaN	24.2809	24.4754	NaN	NaN	NaN	NaN	NaN	NaN	NaN	NaN	NaN	NaN	S	2	___2	regulation of B cell receptor signaling pathway;regulation of lymphocyte migration			0.999899	7.79672e-53	191.35	168.13	191.35	-0.68694	796610000	84	Q5JQS6;E9PLW0;Q5JQS6-2;E9PRX8	84;52;64;52	Q5JQS6	Q5JQS6	Germinal center-associated signaling and motility-like protein	GCSAML	YTVINHIPHQRSSLSSNDDGYENIDSLTRKV	12854	UID39216	2;3	3342
23.5375	22.972	25.791	25.158	NaN	NaN	NaN	NaN	NaN	NaN	NaN	NaN	NaN	NaN	NaN	NaN	NaN	NaN	NaN	NaN	NaN	S	2	___2	regulation of B cell receptor signaling pathway;regulation of lymphocyte migration			0.989863	0	352.41	333.09	224.19	-0.25644	894480000	94	Q5JQS6;E9PLW0;Q5JQS6-2;E9PRX8	94;62;74;62	Q5JQS6	Q5JQS6	Germinal center-associated signaling and motility-like protein	GCSAML	RSSLSSNDDGYENIDSLTRKVRQFRERSETE	12855	UID39217	1;2;3	3342
27.1776	27.2401	27.8783	27.585	NaN	25.5292	27.2994	27.1785	25.7142	26.1449	25.6204	26.2372	25.7972	25.5045	25.0662	25.4527	24.8747	23.7372	24.0008	24.3002	24.1721	S	3	___1	regulation of ARF protein signal transduction	ARF guanyl-nucleotide exchange factor activity;phospholipid binding	cleavage furrow;membrane;ruffle membrane	0.99996	1.44005e-20	172.24	127.12	166.91	-0.11039	2898700000	990	Q8NDX1-2;Q8NDX1	990;1019	Q8NDX1-2	Q8NDX1-2	PH and SEC7 domain-containing protein 4	PSD4	AGGTREPKLSLKKSHSSPSLHQDEAPTTAKV	15607	UID15608	1;2	3850
24.9302	24.5507	25.8546	25.2352	23.8103	23.5939	24.8875	23.9702	23.0055	23.3228	23.8802	NaN	23.1679	NaN	NaN	NaN	NaN	NaN	NaN	21.8772	NaN	S	2	___1	regulation of ARF protein signal transduction	ARF guanyl-nucleotide exchange factor activity;phospholipid binding	cleavage furrow;membrane;ruffle membrane	0.998939	3.44336e-13	134.68	125.03	123.61	-0.11751	3017900000	143	Q8NDX1-2;Q8NDX1	143;143	Q8NDX1-2	Q8NDX1-2	PH and SEC7 domain-containing protein 4	PSD4	NTASPGSPVNSHLPGSPKQNRSTSTQVVFWA	15613	UID15614	1;2;3	3850
26.7526	26.8806	26.3559	25.9777	NaN	25.8685	27.2557	26.5472	25.5265	25.7606	26.5357	NaN	25.6572	NaN	NaN	25.6211	24.4102	22.9089	NaN	24.1758	NaN	S	3	___2	regulation of ARF protein signal transduction	ARF guanyl-nucleotide exchange factor activity;phospholipid binding	cleavage furrow;membrane;ruffle membrane	0.99996	1.44005e-20	172.24	127.12	166.91	-0.11039	2898700000	990	Q8NDX1-2;Q8NDX1	990;1019	Q8NDX1-2	Q8NDX1-2	PH and SEC7 domain-containing protein 4	PSD4	AGGTREPKLSLKKSHSSPSLHQDEAPTTAKV	15607	UID41969	1;2	3850
26.7526	26.8806	26.3559	25.9777	NaN	25.8685	27.2557	26.5472	25.5265	25.7606	26.5357	NaN	25.6572	NaN	NaN	25.6211	24.4102	22.9089	NaN	24.1758	NaN	S	3	___2	regulation of ARF protein signal transduction	ARF guanyl-nucleotide exchange factor activity;phospholipid binding	cleavage furrow;membrane;ruffle membrane	0.994757	1.44005e-20	166.91	156.81	132.83	0.35027	1233200000	991	Q8NDX1-2;Q8NDX1	991;1020	Q8NDX1-2	Q8NDX1-2	PH and SEC7 domain-containing protein 4	PSD4	GGTREPKLSLKKSHSSPSLHQDEAPTTAKVK	15608	UID41970	1;2	3850
23.6815	22.6932	23.7639	23.42	22.1475	22.567	23.1983	22.1163	22.6593	NaN	22.827	NaN	NaN	NaN	NaN	NaN	NaN	NaN	NaN	NaN	NaN	S	3	___2	regulation of ARF protein signal transduction	ARF guanyl-nucleotide exchange factor activity;phospholipid binding	cleavage furrow;membrane;ruffle membrane	0.951946	2.68265e-05	85.376	76.193	62.683	-0.31282	302660000	131	Q8NDX1-2;Q8NDX1	131;131	Q8NDX1-2	Q8NDX1-2	PH and SEC7 domain-containing protein 4	PSD4	LGSPSAQREHRQNTASPGSPVNSHLPGSPKQ	15610	UID41972	2;3	3850
27.3303	27.5151	28.1832	27.6903	26.5567	26.7223	27.8566	27.3941	26.3737	26.602	26.8697	26.9677	26.1713	25.8447	NaN	25.5745	25.0416	NaN	23.928	NaN	24.9195	S	2	___2	regulation of ARF protein signal transduction	ARF guanyl-nucleotide exchange factor activity;phospholipid binding	cleavage furrow;membrane;ruffle membrane	0.999128	3.49825e-09	128.66	112.72	128.66	0.58519	2597700000	134	Q8NDX1-2;Q8NDX1	134;134	Q8NDX1-2	Q8NDX1-2	PH and SEC7 domain-containing protein 4	PSD4	PSAQREHRQNTASPGSPVNSHLPGSPKQNRS	15611	UID41973	2;3	3850
27.3303	27.5151	28.1832	27.6903	26.5567	26.7223	27.8566	27.3941	26.3737	26.602	26.8697	26.9677	26.1713	25.8447	25.7451	25.5745	25.0416	NaN	23.928	NaN	24.9195	S	2	___2	regulation of ARF protein signal transduction	ARF guanyl-nucleotide exchange factor activity;phospholipid binding	cleavage furrow;membrane;ruffle membrane	0.998939	3.44336e-13	134.68	125.03	123.61	-0.11751	3017900000	143	Q8NDX1-2;Q8NDX1	143;143	Q8NDX1-2	Q8NDX1-2	PH and SEC7 domain-containing protein 4	PSD4	NTASPGSPVNSHLPGSPKQNRSTSTQVVFWA	15613	UID41975	1;2;3	3850
27.0307	27.6983	27.6483	27.9497	26.9741	27.0528	27.5424	27.8935	26.514	NaN	NaN	26.7125	26.6854	NaN	26.3485	26.7334	24.4769	NaN	NaN	25.4668	23.6714	S	4	___3	regulation of ARF protein signal transduction	ARF guanyl-nucleotide exchange factor activity;phospholipid binding	cleavage furrow;membrane;ruffle membrane	0.999996	4.77256e-09	84.713	77.99	84.713	-0.46041	3575800000	433	Q8NDX1-2;Q8NDX1	433;461	Q8NDX1-2	Q8NDX1-2	PH and SEC7 domain-containing protein 4	PSD4	PSSPESESRGPGPRPSPASSQEGSPQLQHHS	15603	UID68326	3;4	3850
27.0307	27.6983	27.6483	27.9497	26.9741	27.0528	27.5424	27.8935	26.514	NaN	NaN	26.7125	26.6854	NaN	26.3485	26.7334	24.4769	NaN	NaN	25.4668	23.6714	S	4	___3	regulation of ARF protein signal transduction	ARF guanyl-nucleotide exchange factor activity;phospholipid binding	cleavage furrow;membrane;ruffle membrane	0.999988	4.77256e-09	84.713	77.99	84.713	-0.46041	3575800000	436	Q8NDX1-2;Q8NDX1	436;464	Q8NDX1-2	Q8NDX1-2	PH and SEC7 domain-containing protein 4	PSD4	PESESRGPGPRPSPASSQEGSPQLQHHSSGI	15604	UID68327	3;4	3850
27.0307	27.6983	27.6483	27.9497	26.9741	27.0528	27.5424	27.8935	26.514	NaN	NaN	26.7125	26.6854	NaN	26.3485	26.7334	24.4769	NaN	NaN	25.4668	23.6714	S	4	___3	regulation of ARF protein signal transduction	ARF guanyl-nucleotide exchange factor activity;phospholipid binding	cleavage furrow;membrane;ruffle membrane	0.999989	4.77256e-09	84.713	77.99	84.713	-0.46041	3575800000	437	Q8NDX1-2;Q8NDX1	437;465	Q8NDX1-2	Q8NDX1-2	PH and SEC7 domain-containing protein 4	PSD4	ESESRGPGPRPSPASSQEGSPQLQHHSSGIL	15605	UID68328	3;4	3850
27.0307	27.6983	27.6483	27.9497	26.9741	27.0528	27.5424	27.8935	26.514	NaN	NaN	26.7125	26.6854	NaN	26.3485	26.7334	24.4769	NaN	NaN	25.4668	23.6714	S	4	___3	regulation of ARF protein signal transduction	ARF guanyl-nucleotide exchange factor activity;phospholipid binding	cleavage furrow;membrane;ruffle membrane	0.999751	4.77256e-09	84.713	77.99	84.713	-0.46041	3497200000	441	Q8NDX1-2;Q8NDX1	441;469	Q8NDX1-2	Q8NDX1-2	PH and SEC7 domain-containing protein 4	PSD4	RGPGPRPSPASSQEGSPQLQHHSSGILPKWT	15606	UID68329	1;4	3850
24.1303	24.5821	24.4828	24.0458	NaN	23.8098	24.6644	NaN	NaN	NaN	24.5898	24.2203	NaN	23.7741	24.0621	NaN	NaN	NaN	NaN	23.1956	22.5305	S	3	___3	regulation of ARF protein signal transduction	ARF guanyl-nucleotide exchange factor activity;phospholipid binding	cleavage furrow;membrane;ruffle membrane	0.951946	2.68265e-05	85.376	76.193	62.683	-0.31282	302660000	131	Q8NDX1-2;Q8NDX1	131;131	Q8NDX1-2	Q8NDX1-2	PH and SEC7 domain-containing protein 4	PSD4	LGSPSAQREHRQNTASPGSPVNSHLPGSPKQ	15610	UID68333	2;3	3850
24.1303	24.5821	24.4828	24.0458	NaN	23.8098	24.6644	NaN	23.8897	NaN	24.5898	24.2203	NaN	23.7741	24.0621	NaN	23.029	NaN	NaN	23.1956	22.5305	S	2	___3	regulation of ARF protein signal transduction	ARF guanyl-nucleotide exchange factor activity;phospholipid binding	cleavage furrow;membrane;ruffle membrane	0.999128	3.49825e-09	128.66	112.72	128.66	0.58519	2597700000	134	Q8NDX1-2;Q8NDX1	134;134	Q8NDX1-2	Q8NDX1-2	PH and SEC7 domain-containing protein 4	PSD4	PSAQREHRQNTASPGSPVNSHLPGSPKQNRS	15611	UID68334	2;3	3850
24.1303	24.5821	24.4828	24.0458	NaN	23.8098	24.6644	NaN	23.8897	NaN	24.5898	24.2203	NaN	23.7741	24.0621	NaN	23.029	NaN	NaN	23.1956	22.5305	S	2	___3	regulation of ARF protein signal transduction	ARF guanyl-nucleotide exchange factor activity;phospholipid binding	cleavage furrow;membrane;ruffle membrane	0.998939	3.44336e-13	134.68	125.03	123.61	-0.11751	3017900000	143	Q8NDX1-2;Q8NDX1	143;143	Q8NDX1-2	Q8NDX1-2	PH and SEC7 domain-containing protein 4	PSD4	NTASPGSPVNSHLPGSPKQNRSTSTQVVFWA	15613	UID68336	1;2;3	3850
NaN	NaN	21.6908	NaN	NaN	20.91	22.1964	NaN	21.7279	NaN	NaN	22.3708	NaN	NaN	NaN	22.324	21.4472	NaN	21.4244	22.9945	22.1102	S	2	___1	regulation of apoptotic process	phosphatidylinositol binding	endoplasmic reticulum;mitochondrion	1	6.1121e-06	97.911	69.185	97.911	-0.6461	42867000	139	Q53T59;F6TR53	139;139	Q53T59	Q53T59	HCLS1-binding protein 3	HS1BP3	ELAGSPELLEFLGTRSPGAAGLTSRDSSVLD	12758	UID12759	1	3318
NaN	23.0881	22.6277	23.4112	NaN	NaN	23.6307	22.8467	23.2804	NaN	23.4451	NaN	NaN	23.2444	24.2179	NaN	NaN	NaN	23.7549	25.0415	NaN	S	2	___1	regulation of apoptotic process	phosphatidylinositol binding	endoplasmic reticulum;mitochondrion	1	9.56543e-11	127.61	112.52	78.373	-0.37003	231220000	194	Q53T59;F6TR53;H7BZZ1	194;194;13	Q53T59	Q53T59	HCLS1-binding protein 3	HS1BP3	EGPPVQSLKGEDAEESLEEEEALDPLGIMRS	12760	UID12761	1	3318
24.5362	24.507	24.7991	24.869	NaN	24.7668	24.6403	25.1969	25.2862	25.1933	25.6468	25.376	25.7071	25.2822	25.6613	26.1967	25.7678	26.3873	26.8081	26.3861	26.3501	S	2	___1	regulation of apoptotic process	phosphatidylinositol binding	endoplasmic reticulum;mitochondrion	1	9.54277e-103	257.71	228.35	256.79	0.50632	1770500000	249	Q53T59;H7BZZ1;H7C0Y9	249;68;42	Q53T59	Q53T59	HCLS1-binding protein 3	HS1BP3	EVDPDEGLFGPGRKLSPQDPSEDVSSVDPLK	12761	UID12762	1	3318
NaN	21.951	NaN	NaN	NaN	NaN	NaN	NaN	22.5529	NaN	NaN	NaN	21.749	NaN	22.3106	22.9204	23.1636	NaN	22.2532	22.6967	22.2299	S	2	___1	regulation of apoptotic process	phosphatidylinositol binding	endoplasmic reticulum;mitochondrion	1	0.000187387	97.69	83.01	97.69	-0.96117	52984000	3	Q53T59;F6TR53;F8WDN8;B5MC96	3;3;3;3	Q53T59	Q53T59	HCLS1-binding protein 3	HS1BP3	_____________MQSPAVLVTSRRLQNAHT	12762	UID12763	1	3318
NaN	23.8734	NaN	26.6453	NaN	19.2261	26.7305	24.9384	NaN	NaN	24.2402	25.4487	NaN	NaN	20.0819	NaN	19.4027	NaN	NaN	24.1263	NaN	S	3	___1	regulation of androgen receptor signaling pathway;regulation of mRNA processing;regulation of transcription by RNA polymerase II;Sertoli cell differentiation	identical protein binding;protein binding;RNA binding;sequence-specific DNA binding	cytoplasm;extracellular exosome;intracellular membrane-bounded organelle;nuclear body;nucleoplasm;nucleus	1	0.0219691	40.025	27.147	40.025	-1.3471	350170000	787	Q14151	787	Q14151	Q14151	Scaffold attachment factor B2	SAFB2	DRGQYQDHAIDRREGSRPMMGDHRDGQHYGD	11741	UID11742	1	3117
24.1356	24.5308	25.2404	23.8743	23.2053	23.3998	25.1521	24.6465	23.7933	23.452	24.1548	NaN	23.7703	22.6279	23.4609	22.9009	21.7801	NaN	22.0851	NaN	21.4954	S	2	___1	regulation of androgen receptor signaling pathway;regulation of mRNA processing;regulation of transcription by RNA polymerase II;Sertoli cell differentiation	identical protein binding;protein binding;RNA binding;sequence-specific DNA binding	cytoplasm;extracellular exosome;intracellular membrane-bounded organelle;nuclear body;nucleoplasm;nucleus	1	0.00345339	128.86	77.665	62.546	1.007	823620000	513	Q14151	513	Q14151	Q14151	Scaffold attachment factor B2	SAFB2	CEVKKEKLSSVDRHHSVEIKIEKTVIKKEEK	11742	UID11743	1;2	3117
23.29	23.7989	24.0105	24.005	23.1719	22.8365	24.0627	24.1378	24.2518	24.222	23.5381	NaN	22.8519	23.4238	22.9278	23.3573	NaN	NaN	NaN	NaN	NaN	S	2	___1	regulation of androgen receptor signaling pathway;regulation of mRNA processing;regulation of transcription by RNA polymerase II;Sertoli cell differentiation	identical protein binding;protein binding;RNA binding;sequence-specific DNA binding	cytoplasm;extracellular exosome;intracellular membrane-bounded organelle;nuclear body;nucleoplasm;nucleus	0.816812	3.86252e-12	181.66	162.88	181.66	0.22353	200780000	194	Q14151;K7EQU4;K7ERX3	194;62;100	Q14151	Q14151	Scaffold attachment factor B2	SAFB2	EHAVDGEGFKNTLETSSLNFKVTPDIEESLL	11744	UID11745	1	3117
23.3838	23.6348	24.7609	24.1441	22.5357	23.0195	24.7169	23.9125	NaN	NaN	23.7896	23.9416	23.6175	22.9489	22.6754	NaN	NaN	NaN	21.9671	NaN	23.9109	S	2	___2	regulation of androgen receptor signaling pathway;regulation of mRNA processing;regulation of transcription by RNA polymerase II;Sertoli cell differentiation	identical protein binding;protein binding;RNA binding;sequence-specific DNA binding	cytoplasm;extracellular exosome;intracellular membrane-bounded organelle;nuclear body;nucleoplasm;nucleus	1	0.00345339	128.86	77.665	62.546	1.007	823620000	513	Q14151	513	Q14151	Q14151	Scaffold attachment factor B2	SAFB2	CEVKKEKLSSVDRHHSVEIKIEKTVIKKEEK	11742	UID38104	1;2	3117
23.3838	23.6348	24.7609	24.1441	22.5357	23.0195	24.7169	23.9125	NaN	NaN	23.7896	23.9416	23.6175	22.9489	22.6754	NaN	NaN	NaN	21.9671	NaN	23.9109	S	3	___2	regulation of androgen receptor signaling pathway;regulation of mRNA processing;regulation of transcription by RNA polymerase II;Sertoli cell differentiation	identical protein binding;protein binding;RNA binding;sequence-specific DNA binding	cytoplasm;extracellular exosome;intracellular membrane-bounded organelle;nuclear body;nucleoplasm;nucleus	0.974917	0.0092092	46.663	25.355	42.708	0.11261	207040000	507	Q14151	507	Q14151	Q14151	Scaffold attachment factor B2	SAFB2	LSDRKECEVKKEKLSSVDRHHSVEIKIEKTV	11743	UID38105	2	3117
25.485	25.6726	25.3566	25.3837	25.8893	25.9892	26.3545	26.5538	25.9705	26.0446	26.44	26.186	26.6214	25.962	25.9034	26.6465	25.3589	24.279	24.6144	25.2378	24.7908	S	2	___1	protein-containing complex assembly;ribosomal large subunit assembly;rRNA processing	ATP binding;ATPase activity;protein binding;unfolded protein binding	cytosol;intermediate filament cytoskeleton;membrane;nucleolus;nucleoplasm;nucleus	1	2.10638e-156	286.16	259.06	286.16	-0.022368	2053600000	4538	Q9NU22	4538	Q9NU22	Q9NU22	Midasin	MDN1	EERKNEKAEENTDQASPQEDYAGFERLQSGH	19176	UID19177	1	4577
22.9122	NaN	NaN	23.3892	24.2657	24.0209	24.6581	24.3564	24.1408	24.4219	23.9166	23.8934	24.1592	23.9983	23.4136	22.7794	NaN	NaN	NaN	23.0288	NaN	S	2	___1	protein-containing complex assembly;ribosomal large subunit assembly;rRNA processing	ATP binding;ATPase activity;protein binding;unfolded protein binding	cytosol;intermediate filament cytoskeleton;membrane;nucleolus;nucleoplasm;nucleus	1	4.9361e-71	223.46	200.58	191.78	-0.90124	410620000	4889	Q9NU22	4889	Q9NU22	Q9NU22	Midasin	MDN1	PEPEALDLPDDLNLDSEDKNGGEDTDNEEGE	19183	UID19184	1	4577
26.6349	26.5889	26.2042	26.7512	26.9761	26.7526	27.2265	27.4684	27.112	27.0509	26.861	26.723	27.1309	26.5919	26.2026	27.2134	26.1857	24.7991	24.7121	25.4571	25.4365	T	3	___1	protein-containing complex assembly;ribosomal large subunit assembly;rRNA processing	ATP binding;ATPase activity;protein binding;unfolded protein binding	cytosol;intermediate filament cytoskeleton;membrane;nucleolus;nucleoplasm;nucleus	1	0	404.84	382.96	73.771	0.14532	3101000000	4898	Q9NU22	4898	Q9NU22	Q9NU22	Midasin	MDN1	DDLNLDSEDKNGGEDTDNEEGEEENPLEIKE	25583	UID25584	1	4577
NaN	21.9563	22.4233	22.0096	20.4591	22.0604	NaN	NaN	22.1407	21.509	NaN	22.6799	NaN	22.2775	21.6091	NaN	NaN	NaN	21.0354	22.064	NaN	S	3	___1	protein ubiquitination;response to UV;transcription-coupled nucleotide-excision repair	protein binding;RNA polymerase II complex binding	chromosome;nucleoplasm	0.691643	0.00184795	79.466	51.068	54.501	0.68321	48875000	478	Q2YD98;Q2YD98-2	478;29	Q2YD98	Q2YD98	UV-stimulated scaffold protein A	UVSSA	QLRQLRDHLPPPSSASPSRALPEPQEAQKLA	12564	UID12565	1	3279
23.9299	21.947	NaN	NaN	23.8162	23.5334	24.6614	NaN	NaN	24.2777	23.6275	23.9571	NaN	23.541	23.8482	23.7915	NaN	NaN	NaN	23.2043	NaN	S	3	___1	protein ubiquitination;regulation of transcription by RNA polymerase II;transcription initiation from RNA polymerase II promoter	protein binding;RNA polymerase II proximal promoter sequence-specific DNA binding;transcription coregulator activity	core mediator complex;mediator complex;nucleoplasm	1	4.21544e-08	120.75	107.48	64.295	-0.82124	199300000	82	Q96G25;Q96G25-2	82;82	Q96G25	Q96G25	Mediator of RNA polymerase II transcription subunit 8	MED8	KTPLFRNQVIIPLVLSPDRDEDLMRQTEGRV	16808	UID16809	1	4113
22.3309	21.973	22.5134	NaN	21.5836	21.626	23.5128	NaN	22.4917	22.3652	22.6482	23.1826	22.8145	22.8789	22.4378	23.0069	NaN	NaN	NaN	21.9373	NaN	S	2	___1	protein ubiquitination	protein binding	Cul4-RING E3 ubiquitin ligase complex;protein-containing complex	1	0.00341015	101.38	33.484	101.38	0.020453	94338000	50	Q66K64	50	Q66K64	Q66K64	DDB1- and CUL4-associated factor 15	DCAF15	HVLKQLERVKISGQLSPRLFRKLPPRVCVSL	13485	UID13486	1	3460
24.6788	24.426	24.6603	24.5051	24.0122	24.0841	25.2488	25.129	24.6018	24.6166	24.8634	25.1419	24.8779	24.8347	23.9767	25.1759	24.3981	23.0928	22.3791	23.813	23.6593	S	2	___1	protein ubiquitination	protein binding	Cul4-RING E3 ubiquitin ligase complex;protein-containing complex	0.998041	2.30566e-10	170.95	151.99	132.9	-0.07154	513160000	310	Q66K64;K7ELE9	310;87	Q66K64	Q66K64	DDB1- and CUL4-associated factor 15	DCAF15	LPSFCPEAAPARSSGSPEPSPAIAKAKEFVA	13486	UID13487	1	3460
NaN	22.1288	20.9871	NaN	22.1985	21.7786	21.7236	22.3796	NaN	21.9019	NaN	NaN	NaN	NaN	22.0381	21.3712	NaN	22.0094	21.8478	NaN	NaN	S	3	___1	protein ubiquitination	metal ion binding;ubiquitin-protein transferase activity		0.999537	0.000547706	69.071	55.178	69.071	-2.802	42928000	176	Q8ND24	176	Q8ND24	Q8ND24	RING finger protein 214	RNF214	KEGNRDTSLDFRPVVSPANGVEGVRVDQDDD	15553	UID15554		3843
25.228	26.0205	26.1018	26.0347	NaN	26.1611	27.0677	26.6652	26.5809	26.5388	26.0442	26.2049	26.6153	27.0744	26.445	27.1451	26.1651	NaN	26.5815	26.4267	25.1567	S	3	___1	protein ubiquitination	metal ion binding;ubiquitin-protein transferase activity		0.999995	1.1896e-34	125.48	114.16	125.48	0.038845	2089900000	511	Q8ND24;E9PN76;Q8ND24-2	511;356;356	Q8ND24	Q8ND24	RING finger protein 214	RNF214	PSQPSSPLPGSHGRNSPGLGSLVSPHGPHMP	15554	UID15555	1;2	3843
23.9087	24.0115	24.6053	24.1485	24.5097	24.2139	24.9417	24.8111	24.8092	24.8309	24.7507	25.2108	24.9473	25.1505	24.6233	25.4123	24.5174	24.2656	24.5147	24.601	23.8412	S	2	___1	protein ubiquitination	metal ion binding;ubiquitin-protein transferase activity		1	1.01202e-13	169.15	147.75	147.83	-0.53284	556810000	47	Q8ND24;E9PRE9	47;47	Q8ND24	Q8ND24	RING finger protein 214	RNF214	PDGLSTKDSAQKQKNSPLLSVSSQTITKENN	15556	UID15557	1	3843
23.4702	NaN	24.428	NaN	NaN	22.461	24.4566	NaN	NaN	22.6585	22.9895	23.3999	NaN	22.4918	22.5681	23.3826	NaN	NaN	22.4262	NaN	NaN	S	2	___1	protein ubiquitination	metal ion binding;ubiquitin-protein transferase activity		0.853086	2.69209e-23	187.75	170.53	177.74	-1.9239	117690000	54	Q8ND24;E9PRE9	54;54	Q8ND24	Q8ND24	RING finger protein 214	RNF214	DSAQKQKNSPLLSVSSQTITKENNRNVHLEH	15557	UID15558	1	3843
NaN	25.4565	25.4833	NaN	NaN	NaN	26.0283	NaN	25.7087	25.9342	NaN	25.167	NaN	26.3633	25.9737	26.051	26.0133	26.2152	26.3575	25.6154	25.482	S	3	___1	protein ubiquitination	metal ion binding;ubiquitin-protein transferase activity		0.693963	7.91244e-45	167.02	152.25	167.02	-0.095619	1426800000	500	Q8ND24;E9PN76;Q8ND24-2	500;345;345	Q8ND24	Q8ND24	RING finger protein 214	RNF214	SFPILNPALSQPSQPSSPLPGSHGRNSPGLG	15560	UID15561	1;2	3843
22.3122	NaN	22.3084	21.8076	22.2967	22.8501	23.3788	23.1027	23.1423	23.3378	23.5637	23.163	22.7078	22.5415	22.7438	22.8374	22.1474	NaN	NaN	NaN	21.0161	S	2	___1	protein ubiquitination	metal ion binding;ubiquitin-protein transferase activity		1	0.00200007	107.79	62.627	107.79	-0.67956	122590000	154	Q8ND24	154	Q8ND24	Q8ND24	RING finger protein 214	RNF214	CHTKQLASRNCSEEKSPQTSILKEGNRDTSL	15562	UID15563	1	3843
21.7158	21.9251	NaN	NaN	22.0773	22.6383	23.8782	23.6415	23.4689	23.3231	23.9219	24.2537	23.6792	23.6929	23.736	24.278	23.7043	NaN	22.9213	NaN	23.8848	S	2	___1	protein ubiquitination	protein binding	cytosol;extracellular exosome;Golgi apparatus;plasma membrane	1	0.0176532	99.174	39.267	99.174	0.53991	1495600000	98	Q9BSL1	98	Q9BSL1	Q9BSL1	Ubiquitin-associated domain-containing protein 1	UBAC1	IQDQDVLLLIKKRAPSPLPKMADVSAEEKKK	17667	UID17668	1	4289
NaN	NaN	NaN	NaN	NaN	NaN	23.6771	NaN	NaN	NaN	NaN	24.0812	24.1774	24.0483	NaN	23.5347	24.2015	24.699	NaN	24.5472	24.5683	S	2	___1	protein ubiquitination	protein binding	cytosol;extracellular exosome;Golgi apparatus;plasma membrane	1	1.55696e-05	117.86	61.428	89.189	0.4586	175560000	332	Q9BSL1	332	Q9BSL1	Q9BSL1	Ubiquitin-associated domain-containing protein 1	UBAC1	QQNAACEWLLGDRKPSPEELDKGIDPDSPLF	17668	UID17669	1	4289
NaN	22.971	22.482	23.2355	NaN	NaN	NaN	21.3861	23.764	NaN	NaN	NaN	23.1336	NaN	NaN	NaN	NaN	NaN	NaN	NaN	NaN	S	3	___2	protein ubiquitination	metal ion binding;ubiquitin-protein transferase activity		0.999995	1.1896e-34	125.48	114.16	125.48	0.038845	2089900000	511	Q8ND24;E9PN76;Q8ND24-2	511;356;356	Q8ND24	Q8ND24	RING finger protein 214	RNF214	PSQPSSPLPGSHGRNSPGLGSLVSPHGPHMP	15554	UID41916	1;2	3843
NaN	22.971	22.482	23.2355	NaN	NaN	NaN	21.3861	23.764	NaN	NaN	NaN	23.1336	NaN	NaN	NaN	NaN	NaN	NaN	NaN	NaN	S	3	___2	protein ubiquitination	metal ion binding;ubiquitin-protein transferase activity		0.953619	9.36073e-05	44.395	37.388	44.395	-0.50374	50144000	519	Q8ND24;E9PN76;Q8ND24-2	519;364;364	Q8ND24	Q8ND24	RING finger protein 214	RNF214	PGSHGRNSPGLGSLVSPHGPHMPPAASIPPP	15555	UID41917	2	3843
22.6385	23.4541	24.8707	24.2631	23.4138	24.5557	25.7469	25.3488	25.4418	25.1538	23.5724	NaN	25.7765	26.099	26.0006	26.2576	25.5616	25.6521	25.9631	NaN	25.7985	S	3	___2	protein ubiquitination	metal ion binding;ubiquitin-protein transferase activity		0.962183	9.91252e-20	122.45	108.08	76.063	1.6924	801830000	497	Q8ND24;E9PN76;Q8ND24-2	497;342;342	Q8ND24	Q8ND24	RING finger protein 214	RNF214	RSLSFPILNPALSQPSQPSSPLPGSHGRNSP	15559	UID41921	2	3843
NaN	NaN	24.8707	24.2631	NaN	24.5557	NaN	25.3488	NaN	25.1538	NaN	24.8801	25.7765	26.099	NaN	20.9997	25.5616	25.6521	25.9631	NaN	25.7985	S	3	___2	protein ubiquitination	metal ion binding;ubiquitin-protein transferase activity		0.693963	7.91244e-45	167.02	152.25	167.02	-0.095619	1426800000	500	Q8ND24;E9PN76;Q8ND24-2	500;345;345	Q8ND24	Q8ND24	RING finger protein 214	RNF214	SFPILNPALSQPSQPSSPLPGSHGRNSPGLG	15560	UID41922	1;2	3843
22.6385	23.4541	NaN	24.2631	23.4138	NaN	25.7469	NaN	25.4418	NaN	23.5724	NaN	NaN	NaN	26.0006	26.2576	NaN	NaN	NaN	NaN	NaN	S	3	___2	protein ubiquitination	metal ion binding;ubiquitin-protein transferase activity		0.924339	7.5544e-24	139.54	126.61	83.054	1.6683	577440000	501	Q8ND24;E9PN76;Q8ND24-2	501;346;346	Q8ND24	Q8ND24	RING finger protein 214	RNF214	FPILNPALSQPSQPSSPLPGSHGRNSPGLGS	15561	UID41923	1;2	3843
24.5098	24.1093	24.7709	24.5787	23.7493	23.7374	25.0317	24.6823	NaN	24.4578	24.7541	23.8217	NaN	21.7057	24.0991	24.0726	23.0215	23.6631	23.1969	23.4434	23.6754	S	3	___1	protein transport;vesicle-mediated transport		integral component of membrane	1	1.00013e-67	192.18	179.16	152.06	-1.4104	366160000	9	Q8WV19	9	Q8WV19	Q8WV19	Vesicle transport protein SFT2A	SFT2D1	_______MEKLRRVLSGQDDEEQGLTAQVLD	16105	UID16106	1	3956
25.1005	24.8937	25.1333	25.0424	24.9457	24.7449	25.6118	NaN	24.8396	25.0016	24.9492	24.5827	24.5747	25.112	24.5587	25.3276	24.1102	NaN	24.0986	NaN	23.9488	S	2	___1	protein transport		SAM complex	1	2.62428e-55	220.42	191.88	220.42	-0.60491	551680000	250	Q5HYI7-5;Q5HYI7	250;311	Q5HYI7-5	Q5HYI7-5	Metaxin-3	MTX3	KLTPAEEENNSFQRLSP______________	12832	UID12833	1	3336
22.101	22.3088	21.8952	22.2054	NaN	23.028	NaN	23.7712	23.1379	23.1279	NaN	NaN	22.9822	NaN	22.9133	23.8444	22.8328	NaN	NaN	23.2169	NaN	S	3	___1	protein transport		SAM complex	1	5.5873e-05	105.31	66.49	65.107	-0.44484	127290000	223	Q5HYI7-5;Q5HYI7	223;284	Q5HYI7-5	Q5HYI7-5	Metaxin-3	MTX3	KESNLIEKMDDNLRQSPQLPPRKLPTLKLTP	12833	UID12834	1	3336
NaN	NaN	NaN	NaN	NaN	NaN	NaN	NaN	24.6643	24.961	24.8106	NaN	24.4224	26.1	NaN	26.4308	25.6354	25.3467	23.685	24.5473	23.7181	S	4	___1	protein transport	phosphatidylinositol binding	cytoplasmic vesicle membrane	1	2.78602e-30	157.43	141.13	127.38	-0.20177	760680000	19	Q96L94-2;Q96L94	19;19	Q96L94-2	Q96L94-2	Sorting nexin-22	SNX22	VHIPSVGPEAEGPRQSPEKSHMVFRVEVLCS	17024	UID17025	1	4166
24.7538	24.4904	23.4446	23.0669	23.4573	23.5579	24.1618	23.9099	22.7522	22.9438	23.4671	22.6977	22.6603	23.0024	22.4948	22.9913	22.2455	NaN	21.6014	22.1633	22.319	S	2	___1	protein transport	metal ion binding;phosphatidylinositol binding;protein binding	early endosome membrane;endoplasmic reticulum;transport vesicle	0.999636	0.00414804	93.561	72.562	93.561	-0.27724	211350000	226	Q9H8W4	226	Q9H8W4	Q9H8W4	Pleckstrin homology domain-containing family F member 2	PLEKHF2	LSAGDMATCQPARSDSYSQSLKSPLNDMSDD	18725	UID18726	1	4484
23.6991	23.8885	23.332	22.9892	23.4945	23.5258	NaN	NaN	23.826	23.8998	23.4539	23.1171	23.0085	NaN	23.4463	NaN	23.6952	NaN	22.9489	23.079	23.2173	T	2	___1	protein transport		nascent polypeptide-associated complex;nucleus	1	1.10208e-09	126.03	100.79	126.03	-3.02	274370000	214	Q9H009	214	Q9H009	Q9H009	Nascent polypeptide-associated complex subunit alpha-2	NACA2	LKNNSNDIVNAIMELTV______________	25385	UID25386	1	4394
22.9399	23.4173	23.6222	NaN	24.5907	24.8551	NaN	25.6479	NaN	24.642	NaN	26.7074	22.6561	NaN	NaN	26.5892	22.5723	NaN	NaN	NaN	NaN	S	3	___2	protein transport	protein binding	cytoplasm;cytosol;nuclear speck	1	8.58319e-07	85.387	65.188	45.679	0.32079	389920000	201	Q6PD74-2;Q6PD74	201;310	Q6PD74-2	Q6PD74-2	Alpha- and gamma-adaptin-binding protein p34	AAGAB	FWMAIGGDRDEIEGLSSDEEH__________	13790	UID40152	2	3527
22.9399	23.4173	23.6222	NaN	24.5907	24.8551	NaN	25.6479	NaN	24.642	NaN	26.7074	22.6561	NaN	NaN	26.5892	22.5723	NaN	NaN	NaN	NaN	S	3	___2	protein transport	protein binding	cytoplasm;cytosol;nuclear speck	1	8.58319e-07	85.387	65.188	45.679	0.32079	389920000	202	Q6PD74-2;Q6PD74	202;311	Q6PD74-2	Q6PD74-2	Alpha- and gamma-adaptin-binding protein p34	AAGAB	WMAIGGDRDEIEGLSSDEEH___________	13791	UID40153	2	3527
24.4108	24.4877	24.5093	24.2191	24.5337	24.4809	25.8851	25.3004	24.6358	24.6512	25.0585	24.8717	23.7695	24.4538	23.9963	NaN	23.173	23.1107	23.7354	NaN	23.8783	S	3	___2	protein transport			1	0.0010742	79.089	62.549	49.973	-0.24892	467910000	999	Q7Z7G8-2;Q7Z7G8-6;Q7Z7G8;Q7Z7G8-3	999;998;999;999	Q7Z7G8-2	Q7Z7G8-2	Vacuolar protein sorting-associated protein 13B	VPS13B	VPLVMPVCRRKEDEVSIGSAPLAKQQSYQAS	14580	UID40942	2	3654
24.4108	24.4877	24.5093	24.2191	24.5337	24.4809	25.8851	25.3004	24.6358	24.6512	25.0585	24.8717	23.7695	24.4538	23.9963	NaN	23.173	23.1107	23.7354	NaN	23.8783	S	3	___2	protein transport			1	0.0010742	79.089	62.549	49.973	-0.24892	467910000	1002	Q7Z7G8-2;Q7Z7G8-6;Q7Z7G8;Q7Z7G8-3	1002;1001;1002;1002	Q7Z7G8-2	Q7Z7G8-2	Vacuolar protein sorting-associated protein 13B	VPS13B	VMPVCRRKEDEVSIGSAPLAKQQSYQASEYA	14581	UID40943	2	3654
NaN	NaN	NaN	NaN	NaN	22.7512	22.6513	NaN	NaN	NaN	NaN	NaN	23.2456	NaN	NaN	23.5367	NaN	23.478	NaN	24.1933	24.5747	S	3	___2	protein transport			0.579027	0.000533016	49.942	35.632	49.942	0.66904	91616000	1252	Q7Z7G8-2;Q7Z7G8-6;Q7Z7G8;Q7Z7G8-3	1252;1251;1252;1252	Q7Z7G8-2	Q7Z7G8-2	Vacuolar protein sorting-associated protein 13B	VPS13B	WNKIQKRGNLNLSPTSPETMAGPVPTSPVRS	14583	UID40945	2	3654
NaN	NaN	NaN	NaN	NaN	22.7512	22.6513	NaN	NaN	NaN	NaN	NaN	23.2456	NaN	NaN	23.5367	NaN	23.478	NaN	24.1933	24.5747	S	3	___2	protein transport			0.91189	0.000533016	49.942	35.632	49.942	0.66904	91616000	1263	Q7Z7G8-2;Q7Z7G8-6;Q7Z7G8;Q7Z7G8-3	1263;1262;1263;1263	Q7Z7G8-2	Q7Z7G8-2	Vacuolar protein sorting-associated protein 13B	VPS13B	LSPTSPETMAGPVPTSPVRSSIGTAPPDTST	14584	UID40946	2	3654
24.8436	24.2397	25.2734	24.4291	NaN	23.6394	25.6101	24.9214	23.7981	24.1133	24.3483	24.4095	23.3301	23.5121	23.061	23.3302	22.3879	NaN	21.4653	NaN	22.6603	S	3	___1	protein targeting to mitochondrion	heat shock protein binding;protein binding	cytosol;integral component of membrane;membrane;mitochondrial outer membrane;nucleoplasm;nucleus	1	0.000225743	121.24	90.675	63.185	-0.14138	798830000	186	Q15785	186	Q15785	Q15785	Mitochondrial import receptor subunit TOM34	TOMM34	KSKSKETTATKNRVPSAGDVEKARVLKEEGN	12353	UID12354	1	3232
NaN	24.0357	NaN	24.219	NaN	NaN	23.5953	23.9253	22.5085	23.044	23.5074	NaN	22.562	NaN	23.2149	22.6805	NaN	NaN	NaN	NaN	NaN	S	2	___1	protein polyubiquitination	metal ion binding;ubiquitin protein ligase activity	cell junction;cytoplasm;cytoplasmic vesicle membrane;cytosol;endosome membrane;lysosomal membrane;plasma membrane;presynaptic membrane;protein-containing complex	0.990008	3.06455e-54	179.42	159.04	165.9	0.18847	132540000	19	Q8NHG8	19	Q8NHG8	Q8NHG8	E3 ubiquitin-protein ligase ZNRF2	ZNRF2	KQSGPAAANGRTRAYSGSDLPSSSSGGANGT	15764	UID15765	1	3877
NaN	21.7462	24.4315	24.112	NaN	NaN	NaN	23.8698	NaN	NaN	NaN	23.2812	NaN	NaN	NaN	22.4862	NaN	NaN	NaN	22.2008	NaN	S	2	___1	protein polyubiquitination	metal ion binding;ubiquitin protein ligase activity	cell junction;cytoplasm;cytoplasmic vesicle membrane;cytosol;endosome membrane;lysosomal membrane;plasma membrane;presynaptic membrane;protein-containing complex	0.596443	4.15529e-23	142.04	122.32	124.86	0.3051	117650000	21	Q8NHG8	21	Q8NHG8	Q8NHG8	E3 ubiquitin-protein ligase ZNRF2	ZNRF2	SGPAAANGRTRAYSGSDLPSSSSGGANGTAG	15765	UID15766	1	3877
NaN	24.6027	25.4389	24.6779	NaN	NaN	25.0625	24.6269	NaN	NaN	24.3576	24.7469	23.7921	NaN	NaN	23.9767	23.6069	21.9279	23.118	24.8297	NaN	S	2	___1	protein polyubiquitination	metal ion binding;ubiquitin protein ligase activity	cell junction;cytoplasm;cytoplasmic vesicle membrane;cytosol;endosome membrane;lysosomal membrane;plasma membrane;presynaptic membrane;protein-containing complex	1	0.00108407	102.97	60.253	61.167	2.1637	1056100000	135	Q8NHG8	135	Q8NHG8	Q8NHG8	E3 ubiquitin-protein ligase ZNRF2	ZNRF2	SPEDGGGGRDRPVGGSPGGPRLVIGSLPAHL	15766	UID15767	1	3877
23.3615	23.2753	23.9653	NaN	22.7285	22.9311	23.5189	NaN	22.6554	22.7004	22.9375	23.8293	NaN	22.8417	22.2381	23.031	22.1264	21.9917	21.6548	NaN	22.2595	S	2	___1	protein polyubiquitination	metal ion binding;ubiquitin protein ligase activity	cell junction;cytoplasm;cytoplasmic vesicle membrane;cytosol;endosome membrane;lysosomal membrane;plasma membrane;presynaptic membrane;protein-containing complex	1	2.93655e-07	128.22	77.869	128.22	-1.3329	190550000	82	Q8NHG8	82	Q8NHG8	Q8NHG8	E3 ubiquitin-protein ligase ZNRF2	ZNRF2	AAAAAPAAPAAPRSRSLGGAVGSVASGARAA	15769	UID15770	1	3877
24.4203	25.0466	25.5265	24.9451	25.5559	25.1728	25.5504	25.713	25.1638	25.268	24.9251	23.9852	24.8526	25.1882	24.8835	25.6114	24.4167	25.149	25.6334	25.6024	25.2481	S	3	___2	protein polyubiquitination	metal ion binding;ubiquitin protein ligase activity	cell junction;cytoplasm;cytoplasmic vesicle membrane;cytosol;endosome membrane;lysosomal membrane;plasma membrane;presynaptic membrane;protein-containing complex	1	1.73362e-06	108.77	87.575	90.1	-1.3784	905540000	145	Q8NHG8	145	Q8NHG8	Q8NHG8	E3 ubiquitin-protein ligase ZNRF2	ZNRF2	RPVGGSPGGPRLVIGSLPAHLSPHMFGGFKC	15767	UID42129	2	3877
24.4203	25.0466	25.5265	24.9451	25.5559	25.1728	25.5504	25.713	25.1638	25.268	24.9251	23.9852	24.8526	25.1882	24.8835	25.6114	24.4167	25.149	25.6334	25.6024	25.2481	S	3	___2	protein polyubiquitination	metal ion binding;ubiquitin protein ligase activity	cell junction;cytoplasm;cytoplasmic vesicle membrane;cytosol;endosome membrane;lysosomal membrane;plasma membrane;presynaptic membrane;protein-containing complex	1	1.73362e-06	108.77	87.575	90.1	-1.3784	905540000	151	Q8NHG8	151	Q8NHG8	Q8NHG8	E3 ubiquitin-protein ligase ZNRF2	ZNRF2	PGGPRLVIGSLPAHLSPHMFGGFKCPVCSKF	15768	UID42130	2	3877
24.5384	26.7108	26.5666	26.3189	26.644	26.4233	27.3647	27.0373	26.9526	26.6966	26.5102	26.6709	26.1923	26.0234	26.5325	25.9184	26.0523	25.121	25.6155	24.9628	25.1101	S	3	___1	protein peptidyl-prolyl isomerization;regulation of phosphorylation of RNA polymerase II C-terminal domain	peptidyl-prolyl cis-trans isomerase activity;RNA binding	cytosol;nucleoplasm;nucleus	0.99683	1.00726e-192	271.58	245.93	261.81	-0.96226	4184700000	178	Q8WUA2	178	Q8WUA2	Q8WUA2	Peptidyl-prolyl cis-trans isomerase-like 4	PPIL4	DDPFDDPPDLLIPDRSPEPTREQLDSGRIGA	16053	UID16054	1	3946
26.831	26.8696	26.488	27.015	27.124	26.7783	27.3782	27.2717	26.604	25.763	26.745	26.3422	26.6656	26.8465	NaN	26.5687	25.9272	25.6716	25.3068	25.8049	25.381	S	4	___1	protein peptidyl-prolyl isomerization;protein refolding	cyclosporin A binding;peptidyl-prolyl cis-trans isomerase activity;unfolded protein binding	cytosol;mitochondrion;nucleoplasm;plasma membrane	0.734031	1.36846e-21	108.71	99.406	53.77	1.329	2837100000	613	P30414;A0A087WYW3	613;313	P30414	P30414	NK-tumor recognition protein;Putative peptidyl-prolyl cis-trans isomerase	NKTR	QPVVAENIPVIPLSDSPPPSRWKPGQKPWKP	9138	UID9139	1	2572
NaN	22.9832	23.0108	NaN	NaN	NaN	23.4506	23.6844	NaN	NaN	22.9355	22.8928	22.9854	22.7079	NaN	22.7032	20.9637	NaN	20.6155	21.824	NaN	S	2	___1	protein peptidyl-prolyl isomerization;protein refolding	cyclosporin A binding;peptidyl-prolyl cis-trans isomerase activity;unfolded protein binding	cytosol;mitochondrion;nucleoplasm;plasma membrane	1	0.00959629	85.963	55.709	85.963	2.1518	175670000	379	P30414;A0A087WYW3	379;79	P30414	P30414	NK-tumor recognition protein;Putative peptidyl-prolyl cis-trans isomerase	NKTR	HWKEEMQRLRAYRPPSGEKWSKGDKLSDPCS	9140	UID9141	1	2572
24.5236	24.4963	24.1392	23.6621	24.0387	23.7576	23.8292	23.6788	23.3494	23.6244	23.9618	23.6858	22.8673	23.3214	23.1398	23.7922	22.1312	22.7677	22.4805	23.2623	22.8111	S	2	___1	protein peptidyl-prolyl isomerization;protein refolding	cyclosporin A binding;peptidyl-prolyl cis-trans isomerase activity;unfolded protein binding	cytosol;mitochondrion;nucleoplasm;plasma membrane	0.999997	4.0358e-05	125.28	86.136	93.011	-1.4465	2528500000	463	P30414;A0A087WYW3	463;163	P30414	P30414	NK-tumor recognition protein;Putative peptidyl-prolyl cis-trans isomerase	NKTR	CRRHKQTKKRRILIPSDIESSKSSTRRMKSS	9145	UID9146	1;2;3;4	2572
25.6176	25.6327	25.8474	25.4011	24.7684	25.2646	26.3957	26.1371	25.4721	25.1979	25.5903	25.934	25.0926	24.7485	24.7895	25.3074	24.4731	23.624	23.1143	NaN	23.8327	S	2	___1	protein peptidyl-prolyl isomerization;protein refolding	cyclosporin A binding;peptidyl-prolyl cis-trans isomerase activity;unfolded protein binding	cytosol;mitochondrion;nucleoplasm;plasma membrane	0.999896	7.51387e-12	176.78	126.67	176.78	0.40405	833550000	1146	P30414;A0A087WYW3	1146;846	P30414	P30414	NK-tumor recognition protein;Putative peptidyl-prolyl cis-trans isomerase	NKTR	ICTPDRSSPAKVEETSPLGNARLDTPDINIV	9154	UID9155	1	2572
23.3236	23.7758	24.6365	23.5517	23.5372	23.2667	24.3992	NaN	23.7821	23.7043	NaN	23.5838	23.5829	23.259	NaN	23.9076	NaN	22.6885	NaN	23.649	22.8259	S	2	___2	protein peptidyl-prolyl isomerization;protein refolding	cyclosporin A binding;peptidyl-prolyl cis-trans isomerase activity;unfolded protein binding	cytosol;mitochondrion;nucleoplasm;plasma membrane	0.999997	4.0358e-05	125.28	86.136	93.011	-1.4465	2528500000	463	P30414;A0A087WYW3	463;163	P30414	P30414	NK-tumor recognition protein;Putative peptidyl-prolyl cis-trans isomerase	NKTR	CRRHKQTKKRRILIPSDIESSKSSTRRMKSS	9145	UID35507	1;2;3;4	2572
23.3236	23.7758	24.6365	22.7314	NaN	NaN	24.3992	NaN	23.7821	23.7043	NaN	NaN	23.5829	23.259	NaN	NaN	NaN	NaN	NaN	NaN	NaN	S	3	___2	protein peptidyl-prolyl isomerization;protein refolding	cyclosporin A binding;peptidyl-prolyl cis-trans isomerase activity;unfolded protein binding	cytosol;mitochondrion;nucleoplasm;plasma membrane	0.885768	0.000499402	90.412	51.778	40.81	0.18449	1724300000	467	P30414;A0A087WYW3	467;167	P30414	P30414	NK-tumor recognition protein;Putative peptidyl-prolyl cis-trans isomerase	NKTR	KQTKKRRILIPSDIESSKSSTRRMKSSCDRE	9146	UID35508	2;4	2572
NaN	NaN	NaN	23.5517	23.5372	23.2667	NaN	NaN	NaN	NaN	NaN	23.5838	NaN	NaN	NaN	23.9076	NaN	22.6885	NaN	23.649	22.8259	S	3	___2	protein peptidyl-prolyl isomerization;protein refolding	cyclosporin A binding;peptidyl-prolyl cis-trans isomerase activity;unfolded protein binding	cytosol;mitochondrion;nucleoplasm;plasma membrane	0.832216	0.000499402	93.011	72.681	49.973	-0.25409	1683800000	468	P30414;A0A087WYW3	468;168	P30414	P30414	NK-tumor recognition protein;Putative peptidyl-prolyl cis-trans isomerase	NKTR	QTKKRRILIPSDIESSKSSTRRMKSSCDRER	9147	UID35509	2;4	2572
NaN	NaN	22.1588	22.5295	NaN	22.3415	NaN	23.5323	22.1592	NaN	NaN	NaN	23.179	NaN	21.9715	22.283	22.3769	NaN	NaN	22.1987	21.7312	S	2	___2	protein peptidyl-prolyl isomerization;protein refolding	cyclosporin A binding;peptidyl-prolyl cis-trans isomerase activity;unfolded protein binding	cytosol;mitochondrion;nucleoplasm;plasma membrane	0.99388	0.000205137	104.17	86.212	104.17	-0.89183	65321000	572	P30414;A0A087WYW3	572;272	P30414	P30414	NK-tumor recognition protein;Putative peptidyl-prolyl cis-trans isomerase	NKTR	SGHRKRASKSPRKTASQLSENKPVKTEPLRA	9150	UID35512	2	2572
NaN	NaN	22.1588	22.5295	NaN	22.3415	NaN	23.5323	22.1592	NaN	NaN	NaN	23.179	NaN	21.9715	22.283	22.3769	NaN	NaN	22.1987	21.7312	S	2	___2	protein peptidyl-prolyl isomerization;protein refolding	cyclosporin A binding;peptidyl-prolyl cis-trans isomerase activity;unfolded protein binding	cytosol;mitochondrion;nucleoplasm;plasma membrane	1	0.000205137	104.17	86.212	104.17	-0.89183	65321000	575	P30414;A0A087WYW3	575;275	P30414	P30414	NK-tumor recognition protein;Putative peptidyl-prolyl cis-trans isomerase	NKTR	RKRASKSPRKTASQLSENKPVKTEPLRATMA	9151	UID35513	2	2572
22.0547	22.4886	22.9273	22.7819	22.1383	22.3527	23.8819	23.5907	22.8364	22.3654	23.34	24.1183	23.0394	22.5635	23.0541	24.0426	22.3449	NaN	NaN	22.6109	22.0184	S	2	___2	protein peptidyl-prolyl isomerization;protein refolding	cyclosporin A binding;peptidyl-prolyl cis-trans isomerase activity;unfolded protein binding	cytosol;mitochondrion;nucleoplasm;plasma membrane	0.999902	0.0011911	88.075	67.015	83.204	-0.19343	162000000	1061	P30414;A0A087WYW3	1061;761	P30414	P30414	NK-tumor recognition protein;Putative peptidyl-prolyl cis-trans isomerase	NKTR	ENNETIKDNILKTEKSSEEDLSGKHDTVTVS	9152	UID35514	2	2572
22.0547	22.4886	22.9273	22.7819	22.1383	22.3527	23.8819	23.5907	22.8364	22.3654	23.34	24.1183	23.0394	22.5635	23.0541	24.0426	22.3449	NaN	NaN	22.6109	22.0184	S	2	___2	protein peptidyl-prolyl isomerization;protein refolding	cyclosporin A binding;peptidyl-prolyl cis-trans isomerase activity;unfolded protein binding	cytosol;mitochondrion;nucleoplasm;plasma membrane	0.999865	0.0011911	88.075	67.015	88.075	1.6794	162000000	1062	P30414;A0A087WYW3	1062;762	P30414	P30414	NK-tumor recognition protein;Putative peptidyl-prolyl cis-trans isomerase	NKTR	NNETIKDNILKTEKSSEEDLSGKHDTVTVSS	9153	UID35515	2	2572
25.5157	25.7125	NaN	25.3027	25.4989	25.3226	25.739	25.5265	24.8101	25.2399	25.281	25.7518	25.1068	24.7903	24.8035	24.6301	23.9121	22.7034	23.3627	24.1234	23.072	S	2	___3	protein peptidyl-prolyl isomerization;protein refolding	cyclosporin A binding;peptidyl-prolyl cis-trans isomerase activity;unfolded protein binding	cytosol;mitochondrion;nucleoplasm;plasma membrane	0.999997	4.0358e-05	125.28	86.136	93.011	-1.4465	2528500000	463	P30414;A0A087WYW3	463;163	P30414	P30414	NK-tumor recognition protein;Putative peptidyl-prolyl cis-trans isomerase	NKTR	CRRHKQTKKRRILIPSDIESSKSSTRRMKSS	9145	UID61868	1;2;3;4	2572
24.9232	25.8443	26.5598	25.9118	25.819	25.4983	27.8038	26.8323	NaN	NaN	25.3439	26.603	25.7195	26.1979	25.0495	27.2891	24.4159	24.9179	22.7083	26.269	23.8349	S	3	___3	protein peptidyl-prolyl isomerization;protein refolding	cyclosporin A binding;peptidyl-prolyl cis-trans isomerase activity;unfolded protein binding	cytosol;mitochondrion;nucleoplasm;plasma membrane	0.885768	0.000499402	90.412	51.778	40.81	0.18449	1724300000	467	P30414;A0A087WYW3	467;167	P30414	P30414	NK-tumor recognition protein;Putative peptidyl-prolyl cis-trans isomerase	NKTR	KQTKKRRILIPSDIESSKSSTRRMKSSCDRE	9146	UID61869	2;4	2572
24.9232	25.8443	26.5598	25.9118	25.819	25.4983	27.8038	26.8323	NaN	NaN	25.3439	26.603	25.7195	26.1979	25.0495	27.2891	24.4159	24.9179	22.7083	26.269	23.8349	S	3	___3	protein peptidyl-prolyl isomerization;protein refolding	cyclosporin A binding;peptidyl-prolyl cis-trans isomerase activity;unfolded protein binding	cytosol;mitochondrion;nucleoplasm;plasma membrane	0.832216	0.000499402	93.011	72.681	49.973	-0.25409	1683800000	468	P30414;A0A087WYW3	468;168	P30414	P30414	NK-tumor recognition protein;Putative peptidyl-prolyl cis-trans isomerase	NKTR	QTKKRRILIPSDIESSKSSTRRMKSSCDRER	9147	UID61870	2;4	2572
24.9232	25.8443	26.5598	25.9118	25.819	25.4983	27.8038	26.8323	NaN	NaN	25.3439	26.603	25.7195	26.1979	25.0495	27.2891	24.4159	24.9179	22.7083	26.269	23.8349	S	2	___3	protein peptidyl-prolyl isomerization;protein refolding	cyclosporin A binding;peptidyl-prolyl cis-trans isomerase activity;unfolded protein binding	cytosol;mitochondrion;nucleoplasm;plasma membrane	0.957093	0.000478309	77.391	61.085	53.403	0.063123	2060200000	470	P30414;A0A087WYW3	470;170	P30414	P30414	NK-tumor recognition protein;Putative peptidyl-prolyl cis-trans isomerase	NKTR	KKRRILIPSDIESSKSSTRRMKSSCDRERSS	9148	UID61871	3;4	2572
25.5157	25.7125	NaN	NaN	NaN	NaN	25.739	NaN	24.8101	25.2399	NaN	NaN	NaN	NaN	24.8035	24.6301	23.9121	22.7034	23.3627	24.1234	23.072	S	2	___3	protein peptidyl-prolyl isomerization;protein refolding	cyclosporin A binding;peptidyl-prolyl cis-trans isomerase activity;unfolded protein binding	cytosol;mitochondrion;nucleoplasm;plasma membrane	0.854216	0.000478309	69.398	57.339	53.403	0.063123	834390000	471	P30414;A0A087WYW3	471;171	P30414	P30414	NK-tumor recognition protein;Putative peptidyl-prolyl cis-trans isomerase	NKTR	KRRILIPSDIESSKSSTRRMKSSCDRERSSR	9149	UID61872	3;4	2572
24.9232	NaN	26.5598	25.9118	NaN	25.4983	27.8038	26.8323	NaN	NaN	25.3439	26.603	25.7195	NaN	25.0495	27.2891	24.4159	24.9179	22.7083	26.269	23.8349	T	3	___3	protein peptidyl-prolyl isomerization;protein refolding	cyclosporin A binding;peptidyl-prolyl cis-trans isomerase activity;unfolded protein binding	cytosol;mitochondrion;nucleoplasm;plasma membrane	0.555518	0.00187924	77.391	61.085	40.012	-0.09392	1432700000	472	P30414;A0A087WYW3	472;172	P30414	P30414	NK-tumor recognition protein;Putative peptidyl-prolyl cis-trans isomerase	NKTR	RRILIPSDIESSKSSTRRMKSSCDRERSSRS	23358	UID76081	3;4	2572
22.6191	NaN	NaN	22.718	21.9215	NaN	NaN	22.7116	23.2791	21.0389	23.6459	NaN	23.4939	NaN	23.2288	NaN	23.2415	NaN	23.3998	NaN	23.6222	S	3	___1	protein peptidyl-prolyl isomerization	FK506 binding;peptidyl-prolyl cis-trans isomerase activity;protein binding;RNA binding;signaling receptor activity	nucleus	0.802254	0.00110646	62.203	46.021	62.203	-0.87461	118360000	36	Q00688	36	Q00688	Q00688	Peptidyl-prolyl cis-trans isomerase FKBP3	FKBP3	PKKDIIKFLQEHGSDSFLAEHKLLGNIKNVA	10600	UID10601	1	2920
22.487	NaN	22.9459	22.474	NaN	22.1286	22.9792	22.4409	NaN	NaN	22.6608	22.595	NaN	22.1275	NaN	NaN	21.4473	NaN	20.6238	NaN	NaN	S	3	___1	protein palmitoylation	palmitoyltransferase activity;protein-cysteine S-palmitoyltransferase activity	dendrite;integral component of membrane;membrane;plasma membrane	0.999832	0.000577909	71.558	51.739	60.161	0.61287	94899000	476	Q9C0B5-2;Q9C0B5;Q9ULC8-2;Q9ULC8;Q9ULC8-3	476;529;445;537;537	Q9C0B5-2	Q9C0B5-2	Palmitoyltransferase ZDHHC5;Probable palmitoyltransferase ZDHHC8	ZDHHC5;ZDHHC8	RHPRLVPTGPTHREPSPVRYDNLSRHIVASL	18073	UID18074	1	4375
24.213	24.2819	25.109	24.9487	23.4345	23.4917	25.163	24.8274	23.9548	24.0086	24.851	24.7775	24.0003	23.788	23.6675	25.2311	23.5662	NaN	22.3188	23.9643	22.4525	S	3	___1	protein palmitoylation	palmitoyltransferase activity;protein-cysteine S-palmitoyltransferase activity	dendrite;integral component of membrane;membrane;plasma membrane	1	4.21567e-12	151.41	123.7	151.41	0.49156	482960000	327	Q9C0B5-2;Q9C0B5;H0YEF4	327;380;214	Q9C0B5-2	Q9C0B5-2	Palmitoyltransferase ZDHHC5;Palmitoyltransferase	ZDHHC5	AAMPHSSSAKLSRGDSLKEPTSIAESSRHPS	18074	UID18075	1	4375
24.7247	24.9696	24.5262	24.508	23.8017	NaN	24.4803	24.3813	24.2688	24.4812	NaN	23.017	23.544	24.0893	NaN	24.4197	23.3361	NaN	24.0327	NaN	NaN	S	2	___1	protein palmitoylation	palmitoyltransferase activity;protein-cysteine S-palmitoyltransferase activity	dendrite;integral component of membrane;membrane;plasma membrane	1	1.51628e-24	186.56	165.98	146.96	0.34097	300870000	568	Q9C0B5-2;Q9C0B5	568;621	Q9C0B5-2	Q9C0B5-2	Palmitoyltransferase ZDHHC5	ZDHHC5	PRFGKPDGLRGRGVGSPEPGPTAPYLGRSMS	18075	UID18076	1	4375
25.7652	NaN	25.303	25.532	24.8385	24.9052	NaN	NaN	NaN	24.9007	25.7541	NaN	NaN	24.9475	24.5439	NaN	NaN	NaN	24.3635	NaN	24.1242	S	4	___1	protein palmitoylation	palmitoyltransferase activity;protein-cysteine S-palmitoyltransferase activity	dendrite;integral component of membrane;membrane;plasma membrane	0.999999	3.37402e-29	118.05	106.67	118.05	0.557	392970000	501	Q9C0B5-2;Q9C0B5	501;554	Q9C0B5-2	Q9C0B5-2	Palmitoyltransferase ZDHHC5	ZDHHC5	HIVASLQEREKLLRQSPPLPGREEEPGLGDS	18079	UID18080	1	4375
26.1587	25.5955	26.3811	26.2301	25.8902	25.5117	25.784	25.6914	25.2439	26.1045	26.0507	24.7682	24.7814	25.3223	25.466	25.5523	NaN	24.3186	24.7935	24.906	23.4985	S	2	___1	protein palmitoylation	palmitoyltransferase activity;protein-cysteine S-palmitoyltransferase activity	dendrite;integral component of membrane;membrane;plasma membrane	1	2.297e-245	334.43	270.54	274.08	0.45565	1173000000	379	Q9C0B5-2;Q9C0B5;H0YEF4	379;432;266	Q9C0B5-2	Q9C0B5-2	Palmitoyltransferase ZDHHC5;Palmitoyltransferase	ZDHHC5	HFDPLSSGSRSSSLKSAQGTGFELGQLQSIR	18080	UID18081	1	4375
24.2214	NaN	24.562	24.2304	23.1755	NaN	NaN	NaN	NaN	NaN	NaN	NaN	NaN	NaN	NaN	NaN	NaN	NaN	NaN	NaN	NaN	S	2	___1	protein palmitoylation	palmitoyltransferase activity;protein-cysteine S-palmitoyltransferase activity	dendrite;integral component of membrane;membrane;plasma membrane	0.707094	7.16244e-06	137.84	113.99	137.84	0.64952	73484000	369	Q9C0B5-2;Q9C0B5;H0YEF4	369;422;256	Q9C0B5-2	Q9C0B5-2	Palmitoyltransferase ZDHHC5;Palmitoyltransferase	ZDHHC5	FRSPTFGKSFHFDPLSSGSRSSSLKSAQGTG	18081	UID18082	1	4375
23.3299	23.6146	24.3576	23.9009	23.3257	23.4922	23.5087	23.4753	23.0836	NaN	23.4561	22.8986	23.3572	22.6362	NaN	22.7986	22.2414	NaN	NaN	22.0428	NaN	S	3	___1	protein palmitoylation	palmitoyltransferase activity;protein-cysteine S-palmitoyltransferase activity	dendrite;integral component of membrane;membrane;plasma membrane	0.974697	6.91603e-06	127.79	106.03	87.863	-0.81466	168510000	372	Q9C0B5-2;Q9C0B5;H0YEF4	372;425;259	Q9C0B5-2	Q9C0B5-2	Palmitoyltransferase ZDHHC5;Palmitoyltransferase	ZDHHC5	PTFGKSFHFDPLSSGSRSSSLKSAQGTGFEL	18083	UID18084	1	4375
NaN	24.4322	24.3793	24.1137	NaN	NaN	24.8291	NaN	NaN	24.4008	NaN	NaN	NaN	23.703	23.5286	NaN	23.4727	22.3112	NaN	NaN	NaN	S	2	___1	protein palmitoylation	palmitoyltransferase activity;protein-cysteine S-palmitoyltransferase activity	dendrite;integral component of membrane;membrane;plasma membrane	0.812322	5.40029e-31	182.49	156.77	157.88	1.3448	263820000	641	Q9C0B5-2;Q9C0B5	641;694	Q9C0B5-2	Q9C0B5-2	Palmitoyltransferase ZDHHC5	ZDHHC5	SLGSASPGPGQPPLSSPTRGGVKKVSGVGGT	18094	UID18095	1;2	4375
23.0205	22.958	23.2967	23.2966	22.4125	22.6847	23.868	23.665	22.7501	22.8004	23.2835	22.0582	22.1791	22.4931	NaN	22.2347	NaN	NaN	20.9762	21.0755	NaN	T	2	___1	protein palmitoylation	palmitoyltransferase activity;protein-cysteine S-palmitoyltransferase activity	dendrite;integral component of membrane;membrane;plasma membrane	0.913023	0.0138965	82.417	54.243	82.417	-0.71755	209020000	295	Q9C0B5-2;Q9C0B5;H0YEF4	295;348;182	Q9C0B5-2	Q9C0B5-2	Palmitoyltransferase ZDHHC5;Palmitoyltransferase	ZDHHC5	ATNEDSSLLAKDSPPTPTMYKYRPGYSSSST	25369	UID25370	1	4375
25.6923	NaN	NaN	NaN	24.4259	25.5904	25.3987	25.8482	24.8488	NaN	25.9126	NaN	25.4855	NaN	NaN	NaN	23.9098	NaN	NaN	NaN	NaN	S	4	___2	protein palmitoylation	palmitoyltransferase activity;protein-cysteine S-palmitoyltransferase activity	dendrite;integral component of membrane;membrane;plasma membrane	0.924147	4.63045e-11	108.1	97.675	81.534	0.96666	388040000	345	Q9C0B5-2;Q9C0B5;H0YEF4	345;398;232	Q9C0B5-2	Q9C0B5-2	Palmitoyltransferase ZDHHC5;Palmitoyltransferase	ZDHHC5	EPTSIAESSRHPSYRSEPSLEPESFRSPTFG	18077	UID44439	2	4375
25.6923	26.0454	26.0401	25.7062	24.4259	25.5904	25.3987	25.8482	24.8488	NaN	25.9126	NaN	25.4855	NaN	NaN	NaN	23.9098	NaN	NaN	NaN	22.6646	S	4	___2	protein palmitoylation	palmitoyltransferase activity;protein-cysteine S-palmitoyltransferase activity	dendrite;integral component of membrane;membrane;plasma membrane	0.670926	4.63045e-11	108.1	97.675	108.1	0.15282	611820000	353	Q9C0B5-2;Q9C0B5;H0YEF4	353;406;240	Q9C0B5-2	Q9C0B5-2	Palmitoyltransferase ZDHHC5;Palmitoyltransferase	ZDHHC5	SRHPSYRSEPSLEPESFRSPTFGKSFHFDPL	18078	UID44440	2	4375
27.0577	27.4796	26.1201	26.6634	27.2117	27.1181	26.5689	27.0364	26.2787	27.2901	27.2963	25.6765	26.0834	26.7501	26.4275	27.129	26.3548	NaN	25.7669	25.4935	25.8045	S	3	___2	protein palmitoylation	palmitoyltransferase activity;protein-cysteine S-palmitoyltransferase activity	dendrite;integral component of membrane;membrane;plasma membrane	1	2.16438e-45	174.16	165.54	158.49	0.90337	2693600000	243	Q9C0B5-2;Q9C0B5;H0YEF4	243;296;130	Q9C0B5-2	Q9C0B5-2	Palmitoyltransferase ZDHHC5;Palmitoyltransferase	ZDHHC5	KIMDNGIQGELRRTKSKGSLEITESQSADAE	18087	UID44449	2	4375
27.0577	27.4796	26.1201	26.6634	27.2117	27.1181	26.5689	27.0364	26.2787	27.2901	27.2963	25.6765	26.0834	26.7501	26.4275	27.129	26.3548	NaN	25.7669	25.4935	25.8045	S	3	___2	protein palmitoylation	palmitoyltransferase activity;protein-cysteine S-palmitoyltransferase activity	dendrite;integral component of membrane;membrane;plasma membrane	1	2.16438e-45	174.16	165.54	158.49	0.90337	2821800000	246	Q9C0B5-2;Q9C0B5;H0YEF4	246;299;133	Q9C0B5-2	Q9C0B5-2	Palmitoyltransferase ZDHHC5;Palmitoyltransferase	ZDHHC5	DNGIQGELRRTKSKGSLEITESQSADAEPPP	18088	UID44450	1;2	4375
NaN	23.4601	24.1013	23.6162	NaN	NaN	NaN	NaN	NaN	NaN	24.4054	23.5557	NaN	23.3732	24.2561	24.8309	24.3105	23.0399	NaN	NaN	23.4996	S	2	___2	protein palmitoylation	palmitoyltransferase activity;protein-cysteine S-palmitoyltransferase activity	dendrite;integral component of membrane;membrane;plasma membrane	0.991783	3.5813e-27	168.17	138.03	143.14	1.3163	178980000	631	Q9C0B5-2;Q9C0B5	631;684	Q9C0B5-2	Q9C0B5-2	Palmitoyltransferase ZDHHC5	ZDHHC5	TYSKSNGQPKSLGSASPGPGQPPLSSPTRGG	18092	UID44454	2	4375
NaN	NaN	NaN	NaN	NaN	NaN	NaN	NaN	NaN	NaN	NaN	23.5557	NaN	23.3732	24.2561	24.8309	NaN	23.0399	NaN	23.6417	23.4996	S	2	___2	protein palmitoylation	palmitoyltransferase activity;protein-cysteine S-palmitoyltransferase activity	dendrite;integral component of membrane;membrane;plasma membrane	0.812322	5.40029e-31	182.49	156.77	157.88	1.3448	263820000	641	Q9C0B5-2;Q9C0B5	641;694	Q9C0B5-2	Q9C0B5-2	Palmitoyltransferase ZDHHC5	ZDHHC5	SLGSASPGPGQPPLSSPTRGGVKKVSGVGGT	18094	UID44456	1;2	4375
21.3765	NaN	23.1784	21.6335	NaN	22.2773	23.6676	23.9295	23.3709	22.9962	NaN	NaN	22.0381	22.6024	22.855	22.0674	22.1309	NaN	NaN	NaN	NaN	S	3	___1	protein localization to nucleolus;rRNA processing	protein binding;RNA binding	nucleolus;nucleus;ribonucleoprotein complex	0.814724	1.73029e-31	180.45	164.31	126.97	-0.35711	96315000	862	Q76FK4-2;Q76FK4-4;Q76FK4;F5H101;F8WE42	862;892;930;930;930	Q76FK4-2	Q76FK4-2	Nucleolar protein 8	NOL8	ALNVVQSVLQINLSNSTNRGSVAAKKFKDII	14114	UID14115	1	3593
23.5844	24.1071	25.0183	23.7608	23.1387	23.4507	25.4923	24.758	23.9927	23.2915	24.4074	25.0905	23.7513	23.133	23.2539	24.4509	23.0463	NaN	NaN	22.3535	NaN	S	2	___1	protein localization to nucleolus;rRNA processing	protein binding;RNA binding	nucleolus;nucleus;ribonucleoprotein complex	0.999565	0.00389046	97.456	20.63	83.862	0.72987	330330000	592	Q76FK4-2;Q76FK4-4;Q76FK4;F5H101;F8WE42	592;660;660;660;660	Q76FK4-2	Q76FK4-2	Nucleolar protein 8	NOL8	QKRQTTFESQDRKAVSPSSSEKRSKNPISRP	14115	UID14116	1	3593
23.5869	23.3935	23.5854	23.1975	23.0773	NaN	24.293	24.2296	NaN	23.6015	23.4546	23.1527	23.2301	22.3316	NaN	NaN	NaN	NaN	NaN	NaN	NaN	S	2	___1	protein localization to nucleolus;rRNA processing	protein binding;RNA binding	nucleolus;nucleus;ribonucleoprotein complex	0.999948	2.9955e-17	156.73	138.49	156.73	0.41803	3497000000	310	Q76FK4-2;Q76FK4-4;Q76FK4;F5H101;F8WE42;F5GWN9	310;378;378;378;378;378	Q76FK4-2	Q76FK4-2	Nucleolar protein 8	NOL8	HDSDDDIMRNDREYDSGDTDEIIAMKKNVAK	14117	UID14118	1;2	3593
22.5901	22.4038	23.1643	NaN	NaN	21.9578	NaN	23.8333	22.7527	23.1735	NaN	23.7163	22.987	NaN	NaN	23.4264	NaN	NaN	NaN	NaN	NaN	S	3	___1	protein localization to nucleolus;rRNA processing	protein binding;RNA binding	nucleolus;nucleus;ribonucleoprotein complex	1	2.39993e-170	299.65	261.74	40.187	0.68466	5216900000	822	Q76FK4-2;Q76FK4-4;Q76FK4;F5H101;F8WE42	822;852;890;890;890	Q76FK4-2	Q76FK4-2	Nucleolar protein 8	NOL8	TDDRFRMDSRFLETDSEEEQEEVNEKKTAEE	14118	UID14119	1;2	3593
26.4758	26.6345	27.0188	26.6893	26.2663	26.3921	27.8149	27.4317	26.6668	26.5477	26.8193	27.1308	26.3812	NaN	25.696	26.0948	25.2274	NaN	23.662	24.8579	23.9752	S	2	___1	protein localization to nucleolus;rRNA processing	protein binding;RNA binding	nucleolus;nucleus;ribonucleoprotein complex	0.999994	5.67195e-06	153.75	128.62	153.75	0.24455	1872700000	1031	Q76FK4-2;Q76FK4-4;Q76FK4	1031;1061;1099	Q76FK4-2	Q76FK4-2	Nucleolar protein 8	NOL8	SEEEDVTEETDHRNSSPGEASLLEKETTRFF	14126	UID14127	1;2	3593
25.2039	25.3521	25.6403	25.3653	24.8753	25.2039	26.6213	26.5139	25.7711	25.1729	25.9867	25.8334	25.5451	25.1409	24.958	25.2159	24.234	NaN	22.4655	23.8373	22.7324	S	2	___1	protein localization to nucleolus;rRNA processing	protein binding;RNA binding	nucleolus;nucleus;ribonucleoprotein complex	0.499999	0.00730653	67.252	54.625	67.252	0.78292	871860000	199	Q76FK4-2;Q76FK4-4;Q76FK4;F5H101;F8WE42;F5GWN9	199;267;267;267;267;267	Q76FK4-2	Q76FK4-2	Nucleolar protein 8	NOL8	QAAQKRTCDSITPSKSSPVPVSDTQKLKNLP	14128	UID14129	1	3593
25.2039	25.3521	25.6403	25.3653	24.8753	25.2039	26.6213	26.5139	25.7711	25.1729	25.9867	25.8334	25.5451	25.1409	24.958	25.2159	24.234	NaN	22.4655	23.8373	22.7324	S	2	___1	protein localization to nucleolus;rRNA processing	protein binding;RNA binding	nucleolus;nucleus;ribonucleoprotein complex	0.499999	0.00730653	67.252	54.625	67.252	0.78292	871860000	200	Q76FK4-2;Q76FK4-4;Q76FK4;F5H101;F8WE42;F5GWN9	200;268;268;268;268;268	Q76FK4-2	Q76FK4-2	Nucleolar protein 8	NOL8	AAQKRTCDSITPSKSSPVPVSDTQKLKNLPF	14129	UID14130	1	3593
26.1356	26.2357	26.6599	25.9643	25.7246	25.9575	27.1731	26.6988	25.8007	25.5764	25.8885	25.9681	25.7962	24.9531	24.8486	25.4016	23.9698	22.4901	22.6122	23.3608	22.6226	S	2	___2	protein localization to nucleolus;rRNA processing	protein binding;RNA binding	nucleolus;nucleus;ribonucleoprotein complex	0.999948	2.9955e-17	156.73	138.49	156.73	0.41803	3497000000	310	Q76FK4-2;Q76FK4-4;Q76FK4;F5H101;F8WE42;F5GWN9	310;378;378;378;378;378	Q76FK4-2	Q76FK4-2	Nucleolar protein 8	NOL8	HDSDDDIMRNDREYDSGDTDEIIAMKKNVAK	14117	UID40479	1;2	3593
27.5494	27.825	27.5298	27.9375	27.3074	27.8327	28.569	28.4203	27.5943	27.1626	27.9639	28.0497	27.5719	26.9164	27.0993	27.6684	26.5042	24.8533	24.5147	26.0816	25.2626	S	3	___2	protein localization to nucleolus;rRNA processing	protein binding;RNA binding	nucleolus;nucleus;ribonucleoprotein complex	1	2.39993e-170	299.65	261.74	40.187	0.68466	5216900000	822	Q76FK4-2;Q76FK4-4;Q76FK4;F5H101;F8WE42	822;852;890;890;890	Q76FK4-2	Q76FK4-2	Nucleolar protein 8	NOL8	TDDRFRMDSRFLETDSEEEQEEVNEKKTAEE	14118	UID40480	1;2	3593
21.904	22.5771	NaN	NaN	22.3154	22.4565	23.4605	23.0648	22.3474	22.1648	22.6235	NaN	22.0025	NaN	NaN	NaN	NaN	NaN	NaN	NaN	NaN	S	2	___2	protein localization to nucleolus;rRNA processing	protein binding;RNA binding	nucleolus;nucleus;ribonucleoprotein complex	0.999994	5.67195e-06	153.75	128.62	153.75	0.24455	1872700000	1031	Q76FK4-2;Q76FK4-4;Q76FK4	1031;1061;1099	Q76FK4-2	Q76FK4-2	Nucleolar protein 8	NOL8	SEEEDVTEETDHRNSSPGEASLLEKETTRFF	14126	UID40488	1;2	3593
21.904	22.5771	22.5796	NaN	22.3154	22.4565	23.4605	23.0648	22.3474	22.1648	22.6235	NaN	22.0025	NaN	NaN	NaN	NaN	NaN	NaN	NaN	NaN	S	2	___2	protein localization to nucleolus;rRNA processing	protein binding;RNA binding	nucleolus;nucleus;ribonucleoprotein complex	1	0.000506117	91.307	70.247	91.307	-0.76162	68443000	1036	Q76FK4-2;Q76FK4-4;Q76FK4	1036;1066;1104	Q76FK4-2	Q76FK4-2	Nucleolar protein 8	NOL8	VTEETDHRNSSPGEASLLEKETTRFFFFSKN	14127	UID40489	2	3593
26.1356	26.2357	26.6599	25.9643	25.7246	25.9575	27.1731	26.6988	25.8007	25.5764	25.8885	25.9681	25.7962	24.9531	24.8486	25.4016	23.9698	22.4901	22.6122	23.3608	22.6226	T	2	___2	protein localization to nucleolus;rRNA processing	protein binding;RNA binding	nucleolus;nucleus;ribonucleoprotein complex	1	2.9955e-17	156.73	138.49	156.73	0.41803	3353500000	313	Q76FK4-2;Q76FK4-4;Q76FK4;F5H101;F8WE42;F5GWN9	313;381;381;381;381;381	Q76FK4-2	Q76FK4-2	Nucleolar protein 8	NOL8	DDDIMRNDREYDSGDTDEIIAMKKNVAKVKN	24564	UID50926	2	3593
27.5494	27.825	27.5298	27.9375	27.3074	27.8327	28.569	28.4203	27.5943	27.1626	27.9639	28.0497	27.5719	26.9164	27.0993	27.6684	26.5042	24.8533	24.5147	26.0816	25.2626	T	3	___2	protein localization to nucleolus;rRNA processing	protein binding;RNA binding	nucleolus;nucleus;ribonucleoprotein complex	1	2.39993e-170	299.65	261.74	40.187	0.68466	5131500000	820	Q76FK4-2;Q76FK4-4;Q76FK4;F5H101;F8WE42	820;850;888;888;888	Q76FK4-2	Q76FK4-2	Nucleolar protein 8	NOL8	FGTDDRFRMDSRFLETDSEEEQEEVNEKKTA	24565	UID50927	1;2	3593
25.175	25.0904	25.3749	25.1514	NaN	24.9389	25.7801	25.8685	25.7588	25.5397	26.0254	25.9307	25.2908	25.2546	25.2628	26.1757	24.9055	NaN	21.7501	23.1568	NaN	S	2	___1	protein localization to Golgi apparatus;protein localization to plasma membrane;regulation of defense response to virus by virus	ion channel binding;protein binding	COPI-coated vesicle;cytosol;Golgi apparatus	0.978181	4.06863e-08	171.95	130.79	171.95	0.84745	784690000	495	Q6VY07;Q6VY07-2;B4DF77	495;495;31	Q6VY07	Q6VY07	Phosphofurin acidic cluster sorting protein 1	PACS1	KTPMKSSKTDLQGSASPSKVEGVHTPRQKRS	13941	UID13942	1	3556
25.8006	NaN	25.6626	26.282	25.6384	NaN	25.4179	NaN	25.5053	26.1726	NaN	24.9214	24.9929	25.1612	25.6083	25.0664	24.5965	NaN	NaN	24.2609	NaN	S	3	___1	protein localization to Golgi apparatus;protein localization to plasma membrane;regulation of defense response to virus by virus	ion channel binding;protein binding	COPI-coated vesicle;cytosol;Golgi apparatus	0.770309	1.92672e-32	120.32	114.78	111.58	-0.91891	647920000	781	Q6VY07;Q6VY07-2;B4DF77	781;781;317	Q6VY07	Q6VY07	Phosphofurin acidic cluster sorting protein 1	PACS1	DGDDSPVVSLTVPSTSPPSSSGLSRDATATP	13947	UID13948	1	3556
26.5667	25.783	NaN	26.4501	NaN	NaN	27.0586	26.5832	NaN	NaN	25.9306	NaN	25.4982	25.5781	25.7294	25.1585	NaN	NaN	NaN	NaN	23.0425	T	3	___1	protein localization to Golgi apparatus;protein localization to plasma membrane;regulation of defense response to virus by virus	ion channel binding;protein binding	COPI-coated vesicle;cytosol;Golgi apparatus	0.999985	3.26775e-06	67.218	59.476	60.621	0.028817	770060000	46	Q6VY07;Q6VY07-2	46;46	Q6VY07	Q6VY07	Phosphofurin acidic cluster sorting protein 1	PACS1	QPPPQQQQQQPPQQPTPPKLAQATSSSSSTS	24517	UID24518	1	3556
26.7997	23.0087	27.5372	23.9304	NaN	22.6254	24.2235	23.2835	22.9034	NaN	23.5309	26.8521	26.2466	26.4411	22.0497	NaN	NaN	24.2428	NaN	NaN	NaN	S	3	___2	protein localization to Golgi apparatus;protein localization to plasma membrane;regulation of defense response to virus by virus	ion channel binding;protein binding	COPI-coated vesicle;cytosol;Golgi apparatus	0.810455	3.17311e-15	142.21	133.71	64.2	-0.33784	1051500000	528	Q6VY07;Q6VY07-2;B4DF77	528;528;64	Q6VY07	Q6VY07	Phosphofurin acidic cluster sorting protein 1	PACS1	LKERQLSKPLSERTNSSDSERSPDLGHSTQI	13943	UID40305	2;3	3556
NaN	26.6527	27.5372	27.3173	26.4374	26.2794	24.2235	26.5951	25.5809	26.4855	NaN	NaN	NaN	NaN	NaN	26.745	NaN	NaN	NaN	NaN	NaN	S	3	___2	protein localization to Golgi apparatus;protein localization to plasma membrane;regulation of defense response to virus by virus	ion channel binding;protein binding	COPI-coated vesicle;cytosol;Golgi apparatus	0.962027	5.28283e-20	148.28	138.47	141.36	-0.50254	1318800000	529	Q6VY07;Q6VY07-2;B4DF77	529;529;65	Q6VY07	Q6VY07	Phosphofurin acidic cluster sorting protein 1	PACS1	KERQLSKPLSERTNSSDSERSPDLGHSTQIP	13944	UID40306	2;3	3556
24.0047	23.6632	NaN	23.5875	23.4087	NaN	NaN	NaN	22.1731	23.2627	23.3679	NaN	NaN	NaN	NaN	NaN	NaN	NaN	NaN	NaN	NaN	S	3	___2	protein localization to Golgi apparatus;protein localization to plasma membrane;regulation of defense response to virus by virus	ion channel binding;protein binding	COPI-coated vesicle;cytosol;Golgi apparatus	0.681079	6.3825e-15	141.36	134.7	43.598	-0.78512	827280000	531	Q6VY07;Q6VY07-2;B4DF77	531;531;67	Q6VY07	Q6VY07	Phosphofurin acidic cluster sorting protein 1	PACS1	RQLSKPLSERTNSSDSERSPDLGHSTQIPRK	13945	UID40307	2;3	3556
NaN	24.2304	25.2619	24.9383	NaN	23.5602	24.7763	24.3479	23.4144	NaN	24.3334	23.8253	23.7989	23.8818	23.1796	NaN	22.0621	NaN	NaN	22.3137	21.7728	S	3	___3	protein localization to Golgi apparatus;protein localization to plasma membrane;regulation of defense response to virus by virus	ion channel binding;protein binding	COPI-coated vesicle;cytosol;Golgi apparatus	0.810455	3.17311e-15	142.21	133.71	64.2	-0.33784	1051500000	528	Q6VY07;Q6VY07-2;B4DF77	528;528;64	Q6VY07	Q6VY07	Phosphofurin acidic cluster sorting protein 1	PACS1	LKERQLSKPLSERTNSSDSERSPDLGHSTQI	13943	UID66666	2;3	3556
NaN	24.2304	25.2619	24.9383	NaN	23.5602	24.7763	24.3479	23.4144	NaN	24.3334	23.8253	23.7989	23.8818	23.1796	NaN	22.0621	NaN	NaN	22.3137	21.7728	S	3	___3	protein localization to Golgi apparatus;protein localization to plasma membrane;regulation of defense response to virus by virus	ion channel binding;protein binding	COPI-coated vesicle;cytosol;Golgi apparatus	0.962027	5.28283e-20	148.28	138.47	141.36	-0.50254	1318800000	529	Q6VY07;Q6VY07-2;B4DF77	529;529;65	Q6VY07	Q6VY07	Phosphofurin acidic cluster sorting protein 1	PACS1	KERQLSKPLSERTNSSDSERSPDLGHSTQIP	13944	UID66667	2;3	3556
NaN	24.2304	25.2619	24.9383	NaN	23.5602	24.7763	24.3479	23.4144	NaN	24.3334	23.8253	23.7989	23.8818	23.1796	NaN	22.0621	NaN	NaN	22.3137	21.7728	S	3	___3	protein localization to Golgi apparatus;protein localization to plasma membrane;regulation of defense response to virus by virus	ion channel binding;protein binding	COPI-coated vesicle;cytosol;Golgi apparatus	0.681079	6.3825e-15	141.36	134.7	43.598	-0.78512	827280000	531	Q6VY07;Q6VY07-2;B4DF77	531;531;67	Q6VY07	Q6VY07	Phosphofurin acidic cluster sorting protein 1	PACS1	RQLSKPLSERTNSSDSERSPDLGHSTQIPRK	13945	UID66668	2;3	3556
NaN	24.2304	25.2619	24.9383	NaN	23.5602	24.7763	24.3479	23.4144	NaN	24.3334	23.8253	23.7989	23.8818	23.1796	NaN	22.0621	NaN	NaN	22.3137	21.7728	S	3	___3	protein localization to Golgi apparatus;protein localization to plasma membrane;regulation of defense response to virus by virus	ion channel binding;protein binding	COPI-coated vesicle;cytosol;Golgi apparatus	0.776124	5.28283e-20	148.28	138.47	89.272	-1.4482	851660000	534	Q6VY07;Q6VY07-2;B4DF77	534;534;70	Q6VY07	Q6VY07	Phosphofurin acidic cluster sorting protein 1	PACS1	SKPLSERTNSSDSERSPDLGHSTQIPRKVVY	13946	UID66669	2;3	3556
NaN	21.5671	22.4429	22.0901	NaN	NaN	23.0822	22.0588	NaN	NaN	NaN	NaN	NaN	21.4105	NaN	NaN	20.7099	NaN	NaN	NaN	NaN	S	2	___1	protein localization		centriolar subdistal appendage;centriole;spindle pole	1	0.00795257	60.255	48.062	60.255	-1.1983	31025000	950	Q6ZU80;Q6ZU80-1;H0YJH2;H0YJE3	950;950;16;642	Q6ZU80	Q6ZU80	Centrosomal protein of 128 kDa	CEP128	RDLLEETQRKDEEMGSLQDRVIALETSTQVA	14052	UID14053	1	3576
NaN	23.3774	24.1012	23.4477	NaN	NaN	24.1869	23.1003	22.6606	NaN	22.6758	22.9108	21.9689	NaN	21.972	NaN	21.6566	NaN	NaN	NaN	NaN	S	2	___1	protein localization		centriolar subdistal appendage;centriole;spindle pole	0.999927	4.47461e-05	127.17	95.989	127.17	0.71564	101170000	331	Q6ZU80;Q6ZU80-1;H0YIZ9;H0YJE3;Q6ZU80-3	331;331;210;23;331	Q6ZU80	Q6ZU80	Centrosomal protein of 128 kDa	CEP128	LTKAEGDRKGLQHQVSQISKQQSNYQDEQGE	14055	UID14056	1	3576
21.4342	21.9964	22.4751	21.9008	NaN	NaN	23.6947	22.8887	21.9783	NaN	22.3001	22.9778	22.0715	21.957	22.4518	22.2845	21.0046	NaN	NaN	NaN	NaN	S	2	___1	protein K48-linked deubiquitination	cysteine-type carboxypeptidase activity;Lys48-specific deubiquitinase activity;thiol-dependent ubiquitinyl hydrolase activity		1	0.00389046	97.456	77.153	55.353	0.081976	107000000	352	Q4G0A6	352	Q4G0A6	Q4G0A6	Protein FAM188B	FAM188B	RMTQERLERAFKRQGSQPAPVRKNQLLPSDK	12665	UID12666	1	3296
NaN	22.9316	NaN	22.2032	21.9595	22.9024	NaN	NaN	23.1928	22.3539	22.9722	NaN	22.6756	22.1823	22.458	NaN	22.5645	NaN	21.5527	NaN	22.8718	S	3	___1	protein import into nucleus	protein binding	nucleus	0.999999	0.000182764	66.853	47.782	66.853	0.83258	221720000	162	Q9NYF3;D6RHW3	162;152	Q9NYF3	Q9NYF3	Protein FAM53C	FAM53C	HRGSGGGGGPQVPHQSPPKRVSSLRFLQAPS	19343	UID19344	1	4628
NaN	NaN	23.3226	23.1095	NaN	NaN	NaN	NaN	NaN	NaN	NaN	NaN	NaN	NaN	NaN	NaN	NaN	22.998	23.0445	23.3855	23.0907	S	2	___1	protein import into nucleus	protein binding	nucleus	1	2.52579e-05	122.33	57.952	108.35	0.25982	56461000	299	Q9NYF3	299	Q9NYF3	Q9NYF3	Protein FAM53C	FAM53C	GVKRRHEEDPRRLRPSLDFDKMNQKPYSGGL	19344	UID19345	1	4628
23.2765	23.1871	23.8369	23.2716	23.249	22.8454	24.0151	23.695	23.5529	23.2757	22.3548	NaN	22.3885	23.25	22.6772	22.9522	22.1096	23.138	23.757	23.5948	23.2864	S	2	___1	protein import into nucleus	protein binding	nucleus	0.999789	0.000636357	111.86	92.069	97.452	-0.24954	201810000	122	Q9NYF3;D6RHW3	122;112	Q9NYF3	Q9NYF3	Protein FAM53C	FAM53C	PVPPAPPSKRHCRSLSVPVDLSRWQPVWRPA	19345	UID19346	1	4628
25.5302	25.8954	26.7938	25.6471	25.7904	25.8389	26.8342	26.1566	25.7128	25.4781	25.8452	26.302	25.2013	25.4155	25.3419	25.9222	24.9306	25.1116	25.6244	26.131	25.8804	S	2	___2	protein import into nucleus	protein binding	nucleus	0.999993	2.31922e-18	147.75	117.32	95.236	-1.4445	2793300000	232	Q9NYF3	232	Q9NYF3	Q9NYF3	Protein FAM53C	FAM53C	SDAESLSPCPPQRRFSLSPSLGPQASRFLPS	19340	UID45702	2	4628
25.5302	25.8954	26.7938	25.6471	NaN	25.8389	26.8342	26.1566	25.7128	25.4781	25.8452	26.302	25.2013	25.4155	25.3419	25.9222	NaN	25.1116	25.6244	26.131	25.8804	S	2	___2	protein import into nucleus	protein binding	nucleus	0.996438	2.31922e-18	147.75	117.32	56.482	0.45474	2703300000	234	Q9NYF3	234	Q9NYF3	Q9NYF3	Protein FAM53C	FAM53C	AESLSPCPPQRRFSLSPSLGPQASRFLPSAR	19341	UID45703	2	4628
23.8189	24.4216	20.2369	24.2934	23.8526	23.9523	24.9484	25.2004	23.9076	24.0832	24.1779	24.5035	23.8729	23.2384	23.494	24.2122	23.3074	22.6477	21.8755	NaN	22.9485	S	3	___1	protein folding;protein import into mitochondrial matrix;protein stabilization	chaperone binding;zinc ion binding	mitochondrion;nucleoplasm	0.999996	2.56471e-18	90.103	81.707	90.103	2.5725	942270000	171	Q5SXM8	171	Q5SXM8	Q5SXM8	DNL-type zinc finger protein	DNLZ	TSTAAPEAGEDEGPPSPGKTEPS________	12992	UID12993	1	3374
28.7701	28.7815	28.3201	29.1403	29.1933	29.3128	30.0042	29.8883	30.2764	29.5454	30.7014	30.8309	28.5521	27.8801	29.9114	30.9979	30.4323	29.6428	28.2257	30.9463	30.3703	S	2	___1	protein folding	ATP binding;unfolded protein binding	cytoplasm	1	3.35508e-299	352.12	309.8	57.174	-0.48166	28826000000	89	Q58FG0	89	Q58FG0	Q58FG0	Putative heat shock protein HSP 90-alpha A5	HSP90AA5P	KKKESNDKPEIEDVGSDEEEEKKDADKKKKK	12781	UID12782	1	3324
23.18	23.5327	21.0194	NaN	21.6633	22.0779	22.6265	NaN	22.3174	22.3541	NaN	NaN	22.6882	22.3362	NaN	NaN	22.0563	NaN	20.5596	22.0152	22.6754	S	2	___1	protein folding	protein binding;RNA binding;zinc ion binding	nucleolus;ribosome	0.662811	0.00383747	67.456	47.695	46.481	1.6753	77472000	511	Q5F1R6;Q5F1R6-3;Q5F1R6-2	511;524;556	Q5F1R6	Q5F1R6	DnaJ homolog subfamily C member 21	DNAJC21	KLFDHLKATGHARAPSSSSLNSATSSQSKKE	12815	UID12816	1	3330
27.3103	27.4521	NaN	27.3516	27.3439	27.5529	28.5218	27.6799	27.5024	27.5318	27.8834	NaN	27.8165	27.4035	27.4189	24.3917	26.951	26.0367	26.239	27.5542	26.5795	S	3	___1	protein folding	protein binding;RNA binding;zinc ion binding	nucleolus;ribosome	1	9.45753e-61	218.28	201.75	127.32	-0.6448	4141400000	283	Q5F1R6;Q5F1R6-3;Q5F1R6-2	283;283;283	Q5F1R6	Q5F1R6	DnaJ homolog subfamily C member 21	DNAJC21	LQEMEARYEKEFGDGSDENEMEEHELKDEED	12818	UID12819	1	3330
24.9451	25.1163	25.0922	25.2485	24.8287	25.2557	26.0197	25.8144	25.3015	24.9716	25.8148	25.4824	25.4429	25.0463	25.314	25.7575	25.0792	24.2379	24.382	25.9793	25.4575	S	2	___1	protein folding	protein binding;RNA binding;zinc ion binding	nucleolus;ribosome	1	9.54465e-64	236.03	207.24	236.03	-1.7057	890810000	423	Q5F1R6;Q5F1R6-3;Q5F1R6-2	423;436;468	Q5F1R6	Q5F1R6	DnaJ homolog subfamily C member 21	DNAJC21	EGVKVDPEDTNLNQDSAKELEDSPQENVSVT	12821	UID12822	1	3330
25.8634	NaN	NaN	NaN	26.0729	25.9605	26.5156	NaN	NaN	26.4547	NaN	25.6262	NaN	26.0168	25.8064	25.5246	NaN	NaN	25.0121	24.5083	24.1162	S	2	___1	protein folding	protein binding;unfolded protein binding	cytosol;peroxisomal membrane	1	6.16238e-208	314.9	291.45	257.93	-2.2061	932040000	83	Q99614	83	Q99614	Q99614	Tetratricopeptide repeat protein 1	TTC1	ASFEEEPGADKVENKSNEDVNSSELDEEYLI	17483	UID17484	1	4244
24.358	24.5341	24.9576	24.133	24.2896	24.9481	25.5114	24.598	25.3149	23.978	24.888	25.5855	25.0167	25.7747	25.4615	25.9214	25.1288	23.8693	25.1625	25.4778	25.1212	S	2	___1	protein folding	chaperone binding;protein binding;unfolded protein binding	cytoplasm;cytosol;mitochondrion;nucleus;prefoldin complex	1	2.08492e-26	203.39	193.86	203.39	0.32659	736440000	125	Q9NQP4	125	Q9NQP4	Q9NQP4	Prefoldin subunit 4	PFDN4	RVLADLKVQLYAKFGSNINLEADES______	18938	UID18939	1	4535
26.0851	25.8309	25.2666	NaN	25.6468	NaN	25.3442	NaN	NaN	NaN	25.3853	NaN	NaN	NaN	NaN	24.6822	NaN	24.0834	NaN	22.9029	NaN	S	3	___1	protein export from nucleus	nuclear export signal receptor activity;protein binding;Ran GTPase binding	cytoplasm;cytosol;nucleolus;nucleus;plasma membrane;protein-containing complex	0.995799	6.07138e-176	267.97	255.56	251.68	-0.92227	11722000000	194	Q96QU8-2;Q96QU8	194;208	Q96QU8-2	Q96QU8-2	Exportin-6	XPO6	TVWDKHSVTAATPPPSPTSGESGDLLSNLLQ	17201	UID17202	1;2;3	4206
NaN	29.5273	29.233	29.5064	29.6679	NaN	NaN	29.9333	29.5555	29.7062	29.7738	29.3934	NaN	NaN	29.2742	29.5406	NaN	27.8991	28.0761	28.4497	28.0059	S	3	___2	protein export from nucleus	nuclear export signal receptor activity;protein binding;Ran GTPase binding	cytoplasm;cytosol;nucleolus;nucleus;plasma membrane;protein-containing complex	0.995799	6.07138e-176	267.97	255.56	251.68	-0.92227	11722000000	194	Q96QU8-2;Q96QU8	194;208	Q96QU8-2	Q96QU8-2	Exportin-6	XPO6	TVWDKHSVTAATPPPSPTSGESGDLLSNLLQ	17201	UID43563	1;2;3	4206
29.1865	29.5273	29.233	29.5064	29.6679	29.6474	30.1495	29.9333	29.5555	29.7062	29.7738	29.3934	29.4886	29.518	29.2742	29.5406	28.6515	27.8991	28.0761	28.4497	28.0059	T	3	___2	protein export from nucleus	nuclear export signal receptor activity;protein binding;Ran GTPase binding	cytoplasm;cytosol;nucleolus;nucleus;plasma membrane;protein-containing complex	0.998743	6.07138e-176	267.97	255.56	251.68	-0.92227	17145000000	190	Q96QU8-2;Q96QU8	190;204	Q96QU8-2	Q96QU8-2	Exportin-6	XPO6	GILETVWDKHSVTAATPPPSPTSGESGDLLS	25195	UID51557	2;3	4206
NaN	NaN	NaN	24.658	NaN	NaN	25.5584	NaN	NaN	25.6668	25.604	NaN	24.7556	NaN	25.0132	25.0447	NaN	NaN	NaN	NaN	NaN	S	3	___3	protein export from nucleus	nuclear export signal receptor activity;protein binding;Ran GTPase binding	cytoplasm;cytosol;nucleolus;nucleus;plasma membrane;protein-containing complex	0.995799	6.07138e-176	267.97	255.56	251.68	-0.92227	11722000000	194	Q96QU8-2;Q96QU8	194;208	Q96QU8-2	Q96QU8-2	Exportin-6	XPO6	TVWDKHSVTAATPPPSPTSGESGDLLSNLLQ	17201	UID69924	1;2;3	4206
23.3087	24.5985	24.4226	24.658	25.2175	24.8473	25.5584	25.3578	NaN	25.6668	25.604	24.7882	24.7556	24.8418	25.0132	25.0447	24.4648	NaN	NaN	NaN	NaN	S	3	___3	protein export from nucleus	nuclear export signal receptor activity;protein binding;Ran GTPase binding	cytoplasm;cytosol;nucleolus;nucleus;plasma membrane;protein-containing complex	0.972523	4.23227e-50	158.7	140.8	107.37	-1.6886	554390000	210	Q96QU8-2;Q96QU8	210;224	Q96QU8-2	Q96QU8-2	Exportin-6	XPO6	PTSGESGDLLSNLLQSPSSAKLLNQPIPILD	17204	UID69927	3	4206
23.3087	24.5985	24.4226	24.658	25.2175	24.8473	25.5584	25.3578	NaN	25.6668	25.604	24.7882	24.7556	24.8418	25.0132	25.0447	24.4648	NaN	NaN	NaN	NaN	T	3	___3	protein export from nucleus	nuclear export signal receptor activity;protein binding;Ran GTPase binding	cytoplasm;cytosol;nucleolus;nucleus;plasma membrane;protein-containing complex	0.998743	6.07138e-176	267.97	255.56	251.68	-0.92227	17145000000	190	Q96QU8-2;Q96QU8	190;204	Q96QU8-2	Q96QU8-2	Exportin-6	XPO6	GILETVWDKHSVTAATPPPSPTSGESGDLLS	25195	UID77918	2;3	4206
NaN	24.9022	25.0961	24.6983	24.7154	24.8356	25.9851	25.3596	24.9355	25.1334	25.0712	25.7678	25.1211	24.9938	25.2193	25.5986	25.4046	25.6684	25.1084	26.0601	25.5402	S	3	___1	protein deubiquitination;ubiquitin-dependent protein catabolic process	cysteine-type endopeptidase activity;thiol-dependent ubiquitin-specific protease activity;thiol-dependent ubiquitinyl hydrolase activity	cytoplasm;nucleoplasm	0.999876	3.619e-08	125.73	112.32	104.84	-0.41382	946460000	2604	Q9UPU5	2604	Q9UPU5	Q9UPU5	Ubiquitin carboxyl-terminal hydrolase 24	USP24	PANENGDRHLQQGSESPMMIGELRSDLDDVD	20266	UID20267	1	4816
25.062	25.3366	25.0059	24.6865	25.6501	25.2637	25.7511	25.7762	25.4154	25.6351	25.7867	25.0209	25.7474	26.0086	25.7061	23.6041	24.9208	24.9715	25.208	24.1585	24.3178	S	4	___1	protein deubiquitination;ubiquitin-dependent protein catabolic process	cysteine-type endopeptidase activity;thiol-dependent ubiquitin-specific protease activity;thiol-dependent ubiquitinyl hydrolase activity	cytoplasm;nucleoplasm	0.999967	1.32534e-35	114.37	109.56	114.37	-0.42423	945420000	63	Q9UPU5	63	Q9UPU5	Q9UPU5	Ubiquitin carboxyl-terminal hydrolase 24	USP24	LDYGGYEPMDSGGGPSPGPGGGPRGDGGGDG	20272	UID20273	1	4816
26.7984	NaN	NaN	25.0924	NaN	NaN	26.2293	26.6479	NaN	26.6701	27.661	26.768	NaN	NaN	27.1085	NaN	NaN	NaN	25.6876	25.0447	NaN	S	4	___1	protein deubiquitination;ubiquitin-dependent protein catabolic process	cysteine-type endopeptidase activity;thiol-dependent ubiquitin-specific protease activity;thiol-dependent ubiquitinyl hydrolase activity	cytoplasm;nucleoplasm	0.984825	3.25303e-94	201.66	182.08	134.74	-0.065576	4897600000	2077	Q9UPU5	2077	Q9UPU5	Q9UPU5	Ubiquitin carboxyl-terminal hydrolase 24	USP24	EAEDLSLSAPSSPEISPQSSPRPHRPNNDRL	20277	UID20278	1;2;3	4816
24.2078	24.685	24.8328	23.7689	22.9718	23.049	24.9242	24.241	23.5643	23.2799	24.1031	24.4551	23.6835	23.5577	23.4368	24.4429	23.5893	19.2153	22.8583	NaN	23.6239	S	2	___1	protein deubiquitination;ubiquitin-dependent protein catabolic process	cysteine-type endopeptidase activity;thiol-dependent ubiquitin-specific protease activity;thiol-dependent ubiquitinyl hydrolase activity	cytoplasm;nucleoplasm	0.999246	0.0148235	92.051	33.455	92.051	0.082737	316440000	1299	Q9UPU5	1299	Q9UPU5	Q9UPU5	Ubiquitin carboxyl-terminal hydrolase 24	USP24	MSLCGTPEKSSYRQLSVSDRSSIRVEEIIPA	20280	UID20281	1	4816
23.8131	24.5822	24.6564	24.9506	23.6316	24.5788	25.9891	25.8199	25.0399	24.0636	25.662	26.3903	25.5548	24.4709	25.2176	26.5895	25.7705	24.8485	23.3185	25.8869	25.1055	S	2	___1	protein deubiquitination;ubiquitin-dependent protein catabolic process	cysteine-type endopeptidase activity;thiol-dependent ubiquitin-specific protease activity;thiol-dependent ubiquitinyl hydrolase activity	cytoplasm;nucleoplasm	0.999962	2.32843e-09	165.26	66.329	58.699	0.68249	2614100000	1141	Q9UPU5	1141	Q9UPU5	Q9UPU5	Ubiquitin carboxyl-terminal hydrolase 24	USP24	RKKTLLSESSSQSSKSPSLSSKQQHQPSASS	20281	UID20282	1;2	4816
26.3932	27.0223	NaN	27.1105	26.3797	27.0058	28.3942	NaN	27.3494	26.6998	27.796	NaN	27.7394	27.1112	27.3703	28.297	27.335	NaN	26.2369	NaN	NaN	S	2	___1	protein deubiquitination;ubiquitin-dependent protein catabolic process	cysteine-type endopeptidase activity;thiol-dependent ubiquitin-specific protease activity;thiol-dependent ubiquitinyl hydrolase activity	cytoplasm;nucleoplasm	0.997357	0.00127854	145.16	43.555	70.056	0.53433	2686800000	1143	Q9UPU5	1143	Q9UPU5	Q9UPU5	Ubiquitin carboxyl-terminal hydrolase 24	USP24	KTLLSESSSQSSKSPSLSSKQQHQPSASSIL	20282	UID20283	1;2	4816
24.4009	25.6139	26.1895	25.5746	24.5008	25.4982	27.1241	25.9552	25.8012	25.4368	26.5355	28.0246	25.9689	25.6076	25.8881	27.7922	26.1311	23.8297	23.7198	25.9502	24.3481	S	2	___1	protein deubiquitination;ubiquitin-dependent protein catabolic process	cysteine-type endopeptidase activity;thiol-dependent ubiquitin-specific protease activity;thiol-dependent ubiquitinyl hydrolase activity	cytoplasm;nucleoplasm	1	3.19694e-05	132.86	126.41	129.37	-0.4328	1556400000	1943	Q9UPU5	1943	Q9UPU5	Q9UPU5	Ubiquitin carboxyl-terminal hydrolase 24	USP24	EVGENGRSVDQGGGGSPRKKVALTENYELVG	20283	UID20284	1	4816
25.8974	26.394	25.6746	26.0655	25.9423	26.0117	26.4667	26.865	26.3294	25.9576	26.4544	25.9149	26.3644	26.7799	25.9276	26.8083	25.6145	25.8723	25.7032	25.9619	25.5464	S	2	___1	protein deubiquitination;ubiquitin-dependent protein catabolic process	cysteine-type endopeptidase activity;thiol-dependent ubiquitin-specific protease activity;thiol-dependent ubiquitinyl hydrolase activity	cytoplasm;nucleoplasm	0.999986	0	359.1	329.12	359.1	-1.0784	2745700000	2561	Q9UPU5	2561	Q9UPU5	Q9UPU5	Ubiquitin carboxyl-terminal hydrolase 24	USP24	VSNETSTGKTFQRTISAQDTLAYATALLNEK	20284	UID20285	1	4816
28.8986	29.087	29.084	28.8487	28.9919	28.9958	29.8295	29.5783	29.3342	29.2106	29.8507	29.7155	29.4296	29.1071	29.2753	30.0615	29.2934	28.8236	28.5158	29.6793	29.3599	S	2	___1	protein deubiquitination;ubiquitin-dependent protein catabolic process	cysteine-type endopeptidase activity;thiol-dependent ubiquitin-specific protease activity;thiol-dependent ubiquitinyl hydrolase activity	cytoplasm;nucleoplasm	1	1.63143e-86	257.21	193.89	257.21	0.085096	14262000000	2047	Q9UPU5	2047	Q9UPU5	Q9UPU5	Ubiquitin carboxyl-terminal hydrolase 24	USP24	WNAYMLFYQRVSDQNSPVLPKKSRVSVVRQE	20286	UID20287	1	4816
27.1071	27.2692	26.8983	26.1434	27.3813	27.7593	27.9171	27.3684	27.4037	27.8794	28.2292	28.2259	27.5803	27.7859	28.0195	26.5042	27.309	NaN	27.1882	NaN	NaN	S	4	___2	protein deubiquitination;ubiquitin-dependent protein catabolic process	cysteine-type endopeptidase activity;thiol-dependent ubiquitin-specific protease activity;thiol-dependent ubiquitinyl hydrolase activity	cytoplasm;nucleoplasm	0.984825	3.25303e-94	201.66	182.08	134.74	-0.065576	4897600000	2077	Q9UPU5	2077	Q9UPU5	Q9UPU5	Ubiquitin carboxyl-terminal hydrolase 24	USP24	EAEDLSLSAPSSPEISPQSSPRPHRPNNDRL	20277	UID46639	1;2;3	4816
27.1071	27.2692	26.8983	26.1434	27.3813	NaN	27.9171	27.3684	27.4037	27.8794	28.2292	28.2259	27.5803	27.7859	28.0195	26.5042	27.309	NaN	27.1882	26.7836	NaN	S	4	___2	protein deubiquitination;ubiquitin-dependent protein catabolic process	cysteine-type endopeptidase activity;thiol-dependent ubiquitin-specific protease activity;thiol-dependent ubiquitinyl hydrolase activity	cytoplasm;nucleoplasm	0.597639	5.84425e-81	187.79	175.38	160.58	-0.15091	3536500000	2080	Q9UPU5	2080	Q9UPU5	Q9UPU5	Ubiquitin carboxyl-terminal hydrolase 24	USP24	DLSLSAPSSPEISPQSSPRPHRPNNDRLSIL	20278	UID46640	2;3	4816
NaN	NaN	NaN	NaN	24.2008	NaN	NaN	23.7884	24.2645	24.7267	25.1343	24.631	NaN	23.9313	24.6473	NaN	24.1294	NaN	23.8695	23.4198	NaN	S	3	___2	protein deubiquitination;ubiquitin-dependent protein catabolic process	cysteine-type endopeptidase activity;thiol-dependent ubiquitin-specific protease activity;thiol-dependent ubiquitinyl hydrolase activity	cytoplasm;nucleoplasm	0.956211	3.25303e-94	201.66	182.08	183.93	0.0057746	1369100000	2081	Q9UPU5	2081	Q9UPU5	Q9UPU5	Ubiquitin carboxyl-terminal hydrolase 24	USP24	LSLSAPSSPEISPQSSPRPHRPNNDRLSILT	20279	UID46641	1;2;3	4816
22.4081	22.7394	23.1952	NaN	22.1074	NaN	23.8811	NaN	22.9537	NaN	23.0349	23.6563	22.6466	22.5581	22.6129	NaN	22.8413	NaN	21.6556	NaN	22.7116	S	2	___2	protein deubiquitination;ubiquitin-dependent protein catabolic process	cysteine-type endopeptidase activity;thiol-dependent ubiquitin-specific protease activity;thiol-dependent ubiquitinyl hydrolase activity	cytoplasm;nucleoplasm	0.999962	2.32843e-09	165.26	66.329	58.699	0.68249	2614100000	1141	Q9UPU5	1141	Q9UPU5	Q9UPU5	Ubiquitin carboxyl-terminal hydrolase 24	USP24	RKKTLLSESSSQSSKSPSLSSKQQHQPSASS	20281	UID46643	1;2	4816
22.4081	22.7394	23.1952	NaN	22.1074	NaN	23.8811	NaN	22.9537	NaN	23.0349	23.6563	22.6466	22.5581	22.6129	NaN	22.8413	NaN	21.6556	NaN	22.7116	S	2	___2	protein deubiquitination;ubiquitin-dependent protein catabolic process	cysteine-type endopeptidase activity;thiol-dependent ubiquitin-specific protease activity;thiol-dependent ubiquitinyl hydrolase activity	cytoplasm;nucleoplasm	0.997357	0.00127854	145.16	43.555	70.056	0.53433	2686800000	1143	Q9UPU5	1143	Q9UPU5	Q9UPU5	Ubiquitin carboxyl-terminal hydrolase 24	USP24	KTLLSESSSQSSKSPSLSSKQQHQPSASSIL	20282	UID46644	1;2	4816
24.1343	24.3857	23.9332	NaN	23.9439	NaN	24.8669	21.433	24.2309	24.9332	24.8617	25.4049	24.3327	24.6113	24.1865	25.795	24.6935	24.6369	NaN	24.7118	24.019	S	3	___1	protein desumoylation;rRNA processing	cysteine-type peptidase activity;protein binding	cytoplasm;MLL1 complex;nucleolus;nucleoplasm;nucleus	0.998963	1.79901e-23	124.76	112.27	87.347	0.4688	1065100000	212	Q9H4L4;A0A087X0R7	212;142	Q9H4L4	Q9H4L4	Sentrin-specific protease 3	SENP3;SENP3-EIF4A1	LGLLGALMAEDGVRGSPPVPSGPPMEEDGLR	18497	UID18498	1	4444
NaN	24.1322	24.6297	24.9954	NaN	24.4212	26.1534	25.9762	24.9709	25.264	26.1612	26.6469	25.395	25.595	NaN	26.3947	23.5321	NaN	NaN	23.4435	22.9842	S	3	___2	protein desumoylation;rRNA processing	cysteine-type peptidase activity;protein binding	cytoplasm;MLL1 complex;nucleolus;nucleoplasm;nucleus	1	3.0744e-07	102.21	88.51	56.903	0.19191	801030000	169	Q9H4L4;A0A087X0R7	169;99	Q9H4L4	Q9H4L4	Sentrin-specific protease 3	SENP3;SENP3-EIF4A1	HRGRRRGLAHPKNHLSPQQGGATPQVPSPCC	18498	UID44860	1;2;3	4444
NaN	24.1322	24.6297	24.9954	NaN	24.4212	26.1534	25.9762	24.9709	25.264	26.1612	26.6469	25.395	25.595	NaN	26.3947	23.5321	NaN	NaN	23.4435	22.9842	S	3	___2	protein desumoylation;rRNA processing	cysteine-type peptidase activity;protein binding	cytoplasm;MLL1 complex;nucleolus;nucleoplasm;nucleus	1	3.0744e-07	102.21	88.51	56.903	0.19191	763650000	181	Q9H4L4;A0A087X0R7	181;111	Q9H4L4	Q9H4L4	Sentrin-specific protease 3	SENP3;SENP3-EIF4A1	NHLSPQQGGATPQVPSPCCRFDSPRGPPPPR	18499	UID44861	2;3	4444
23.0147	23.2985	23.0129	23.3119	22.7524	22.9719	23.8144	23.8594	23.5437	23.1434	23.8699	23.0006	22.7743	23.1353	22.7349	NaN	NaN	NaN	21.4958	21.7079	NaN	S	2	___1	protein desumoylation;protein modification by small protein removal;protein sumoylation;regulation of kinetochore assembly;regulation of spindle assembly	protein binding;SUMO-specific endopeptidase activity	cytoplasm;cytosol;nucleoplasm;nucleus	0.999997	6.59971e-06	137.84	104.61	126.83	0.27602	157900000	912	Q9GZR1-2;Q9GZR1	912;919	Q9GZR1-2	Q9GZR1-2	Sentrin-specific protease 6	SENP6	HTDGLSKIRLNYSDESPEAGKMLEDELVDFS	18182	UID18183	1	4388
19.8002	NaN	NaN	NaN	23.8837	23.0059	21.38	21.4429	NaN	NaN	NaN	NaN	NaN	NaN	20.4778	NaN	NaN	NaN	NaN	21.6964	NaN	S	2	___1	protein destabilization	catalytic activity;protein binding	cytoplasm;nucleus	1	3.08249e-60	210.12	192.63	210.12	-0.049284	35252000	132	Q96AB3-3;Q96AB3;Q96AB3-2	132;202;218	Q96AB3-3	Q96AB3-3	Isochorismatase domain-containing protein 2, mitochondrial	ISOC2	PAPDSGLLGLFQGQNSLLH____________	16620	UID16621	1	4063
NaN	22.2093	23.2295	23.8565	21.762	21.5998	24.2782	23.7494	22.805	22.276	22.6745	24.2461	24.7794	22.443	22.1961	24.0034	24.5069	NaN	21.6122	23.507	23.9644	S	2	___1	protein dephosphorylation;regulation of phosphoprotein phosphatase activity;regulation of protein autophosphorylation;signal transduction	protein binding;protein phosphatase activator activity;protein phosphatase regulator activity	cytoplasm;cytosol;nucleus;protein phosphatase type 2A complex	0.998168	0.00068473	98.055	73.21	98.055	0.087335	735060000	32	Q16537-2;Q16537	32;32	Q16537-2	Q16537-2	Serine/threonine-protein phosphatase 2A 56 kDa regulatory subunit epsilon isoform	PPP2R5E	FSRKSVRKARQKRSQSSSQFRSQGKPIELTP	12412	UID12413	1;2;3	3247
NaN	23.3314	24.1489	23.6565	23.7866	23.5964	24.7448	24.0478	23.3836	23.5614	24.275	24.6148	23.5962	23.8765	23.8786	24.8255	23.3966	22.915	22.2852	23.9984	23.3657	S	2	___2	protein dephosphorylation;regulation of phosphoprotein phosphatase activity;regulation of protein autophosphorylation;signal transduction	protein binding;protein phosphatase activator activity;protein phosphatase regulator activity	cytoplasm;cytosol;nucleus;protein phosphatase type 2A complex	0.998168	0.00068473	98.055	73.21	98.055	0.087335	735060000	32	Q16537-2;Q16537	32;32	Q16537-2	Q16537-2	Serine/threonine-protein phosphatase 2A 56 kDa regulatory subunit epsilon isoform	PPP2R5E	FSRKSVRKARQKRSQSSSQFRSQGKPIELTP	12412	UID38774	1;2;3	3247
23.4126	23.8216	24.1489	23.6565	23.7866	23.5964	24.7448	23.7148	23.3836	NaN	24.275	24.7141	23.3972	23.8765	23.8786	24.8255	23.0287	22.915	22.2852	23.9984	23.4322	S	2	___2	protein dephosphorylation;regulation of phosphoprotein phosphatase activity;regulation of protein autophosphorylation;signal transduction	protein binding;protein phosphatase activator activity;protein phosphatase regulator activity	cytoplasm;cytosol;nucleus;protein phosphatase type 2A complex	0.997821	0.00068473	98.055	73.21	52.579	-0.38909	512090000	33	Q16537-2;Q16537	33;33	Q16537-2	Q16537-2	Serine/threonine-protein phosphatase 2A 56 kDa regulatory subunit epsilon isoform	PPP2R5E	SRKSVRKARQKRSQSSSQFRSQGKPIELTPL	12413	UID38775	1;2;3	3247
23.4126	23.8216	NaN	NaN	NaN	NaN	24.7448	24.0478	NaN	23.5614	NaN	24.7141	23.5962	NaN	NaN	NaN	23.3966	NaN	NaN	NaN	23.4322	S	2	___2	protein dephosphorylation;regulation of phosphoprotein phosphatase activity;regulation of protein autophosphorylation;signal transduction	protein binding;protein phosphatase activator activity;protein phosphatase regulator activity	cytoplasm;cytosol;nucleus;protein phosphatase type 2A complex	0.999487	0.00068473	77.379	46.815	52.579	-0.38909	231200000	34	Q16537-2;Q16537	34;34	Q16537-2	Q16537-2	Serine/threonine-protein phosphatase 2A 56 kDa regulatory subunit epsilon isoform	PPP2R5E	RKSVRKARQKRSQSSSQFRSQGKPIELTPLP	12414	UID38776	2;3	3247
22.2036	23.0072	NaN	22.6186	NaN	21.9812	NaN	22.4241	NaN	22.4425	NaN	NaN	22.7131	22.0261	NaN	23.123	22.4226	NaN	NaN	NaN	NaN	S	2	___1	protein dephosphorylation	magnesium-dependent protein serine/threonine phosphatase activity;phosphoprotein phosphatase activity;protein serine/threonine phosphatase activity	cytoplasm;glutamatergic synapse;nucleoplasm;nucleus	0.5	0.0189055	53.967	29.148	53.967	-4.1978	61072000	123	Q9ULR3	123	Q9ULR3	Q9ULR3	Protein phosphatase 1H	PPM1H	GAVTSTPNRNSSKRRSSLPNGEGLQLKENSE	20090	UID20091	1	4781
22.2036	23.0072	NaN	22.6186	NaN	21.9812	NaN	22.4241	NaN	22.4425	NaN	NaN	22.7131	22.0261	NaN	23.123	22.4226	NaN	NaN	NaN	NaN	S	3	___1	protein dephosphorylation	magnesium-dependent protein serine/threonine phosphatase activity;phosphoprotein phosphatase activity;protein serine/threonine phosphatase activity	cytoplasm;glutamatergic synapse;nucleoplasm;nucleus	0.850648	0.000377764	82.663	33.447	59.728	-0.0055837	116180000	124	Q9ULR3	124	Q9ULR3	Q9ULR3	Protein phosphatase 1H	PPM1H	AVTSTPNRNSSKRRSSLPNGEGLQLKENSES	20091	UID20092	1	4781
22.4925	23.1318	23.8509	23.1378	NaN	NaN	NaN	NaN	NaN	NaN	NaN	NaN	NaN	NaN	NaN	NaN	NaN	NaN	NaN	NaN	NaN	S	2	___1	protein complex oligomerization;regulation of RNA splicing;regulation of voltage-gated calcium channel activity	cadherin binding;protein binding;RNA binding;S100 protein binding;structural molecule activity conferring elasticity	actin cytoskeleton;cell-cell contact zone;costamere;cytoplasm;cytosol;extracellular exosome;focal adhesion;lysosomal membrane;membrane;membrane raft;nucleus;plasma membrane;sarcolemma;T-tubule;vesicle	1	0.00780456	80.979	60.109	70.942	0.056328	39451000	5110	Q09666	5110	Q09666	Q09666	Neuroblast differentiation-associated protein AHNAK	AHNAK	FDIKSPKFKAEAPLPSPKLEGELQAPDLELS	11048	UID11049	1	3000
25.5492	25.1616	26.269	26.1734	NaN	NaN	NaN	NaN	NaN	22.6603	23.9718	NaN	NaN	NaN	NaN	NaN	NaN	NaN	NaN	NaN	NaN	S	3	___1	protein complex oligomerization;regulation of RNA splicing;regulation of voltage-gated calcium channel activity	cadherin binding;protein binding;RNA binding;S100 protein binding;structural molecule activity conferring elasticity	actin cytoskeleton;cell-cell contact zone;costamere;cytoplasm;cytosol;extracellular exosome;focal adhesion;lysosomal membrane;membrane;membrane raft;nucleus;plasma membrane;sarcolemma;T-tubule;vesicle	0.920064	1.27657e-75	238.94	188.04	102.9	0.12566	504810000	5763	Q09666	5763	Q09666	Q09666	Neuroblast differentiation-associated protein AHNAK	AHNAK	ASLGSLEGEAEAEASSPKGKFSLFKSKKPRH	11052	UID11053	1;2;3	3000
26.133	25.993	27.47	26.1705	23.3934	23.2266	25.0092	23.8666	NaN	23.2057	NaN	NaN	NaN	NaN	NaN	NaN	NaN	NaN	NaN	NaN	NaN	S	2	___1	protein complex oligomerization;regulation of RNA splicing;regulation of voltage-gated calcium channel activity	cadherin binding;protein binding;RNA binding;S100 protein binding;structural molecule activity conferring elasticity	actin cytoskeleton;cell-cell contact zone;costamere;cytoplasm;cytosol;extracellular exosome;focal adhesion;lysosomal membrane;membrane;membrane raft;nucleus;plasma membrane;sarcolemma;T-tubule;vesicle	0.998127	3.43853e-06	164.65	119.52	159.09	0.28702	481380000	177	Q09666	177	Q09666	Q09666	Neuroblast differentiation-associated protein AHNAK	AHNAK	VDVTGREGAKDIDISSPEFKIKIPRHELTEI	11053	UID11054	1	3000
26.814	26.9709	28.1047	27.9672	23.6149	24.0208	25.9344	25.1862	23.427	23.7948	24.2249	22.6746	NaN	NaN	NaN	22.7527	NaN	NaN	NaN	NaN	NaN	S	2	___1	protein complex oligomerization;regulation of RNA splicing;regulation of voltage-gated calcium channel activity	cadherin binding;protein binding;RNA binding;S100 protein binding;structural molecule activity conferring elasticity	actin cytoskeleton;cell-cell contact zone;costamere;cytoplasm;cytosol;extracellular exosome;focal adhesion;lysosomal membrane;membrane;membrane raft;nucleus;plasma membrane;sarcolemma;T-tubule;vesicle	0.999992	1.41578e-11	152.07	117.3	152.07	0.078541	1316600000	5731	Q09666	5731	Q09666	Q09666	Neuroblast differentiation-associated protein AHNAK	AHNAK	KFNFSKPKGKGGVTGSPEASISGSKGDLKSS	11058	UID11059	1;2;3	3000
24.7692	24.7061	NaN	25.9081	NaN	NaN	NaN	22.0913	NaN	NaN	NaN	NaN	NaN	NaN	NaN	NaN	NaN	NaN	NaN	NaN	NaN	S	2	___1	protein complex oligomerization;regulation of RNA splicing;regulation of voltage-gated calcium channel activity	cadherin binding;protein binding;RNA binding;S100 protein binding;structural molecule activity conferring elasticity	actin cytoskeleton;cell-cell contact zone;costamere;cytoplasm;cytosol;extracellular exosome;focal adhesion;lysosomal membrane;membrane;membrane raft;nucleus;plasma membrane;sarcolemma;T-tubule;vesicle	0.841579	4.77941e-15	174.59	141.32	145.69	0.73193	337930000	5739	Q09666	5739	Q09666	Q09666	Neuroblast differentiation-associated protein AHNAK	AHNAK	GKGGVTGSPEASISGSKGDLKSSKASLGSLE	11061	UID11062	1;2;3	3000
26.9204	26.6417	28.0861	28.2516	23.6767	24.0539	25.3238	24.5224	NaN	23.7471	24.3077	NaN	NaN	NaN	NaN	NaN	NaN	NaN	NaN	21.8497	NaN	S	2	___1	protein complex oligomerization;regulation of RNA splicing;regulation of voltage-gated calcium channel activity	cadherin binding;protein binding;RNA binding;S100 protein binding;structural molecule activity conferring elasticity	actin cytoskeleton;cell-cell contact zone;costamere;cytoplasm;cytosol;extracellular exosome;focal adhesion;lysosomal membrane;membrane;membrane raft;nucleus;plasma membrane;sarcolemma;T-tubule;vesicle	0.999979	4.98931e-64	238.67	221.42	235.38	-1.2972	1647500000	5841	Q09666	5841	Q09666	Q09666	Neuroblast differentiation-associated protein AHNAK	AHNAK	GGLGSKSKGHYEVTGSDDETGKLQGSGVSLA	11062	UID11063	1	3000
23.473	24.4459	24.3776	24.6287	NaN	NaN	NaN	NaN	NaN	NaN	NaN	NaN	NaN	NaN	NaN	NaN	NaN	NaN	NaN	NaN	NaN	S	2	___1	protein complex oligomerization;regulation of RNA splicing;regulation of voltage-gated calcium channel activity	cadherin binding;protein binding;RNA binding;S100 protein binding;structural molecule activity conferring elasticity	actin cytoskeleton;cell-cell contact zone;costamere;cytoplasm;cytosol;extracellular exosome;focal adhesion;lysosomal membrane;membrane;membrane raft;nucleus;plasma membrane;sarcolemma;T-tubule;vesicle	0.999959	1.56e-36	195.23	178.6	195.23	-1.9474	82232000	5552	Q09666	5552	Q09666	Q09666	Neuroblast differentiation-associated protein AHNAK	AHNAK	AAPDISVKGPAFNMASPESDFGINLKGPKIK	11063	UID11064	1	3000
24.5648	24.8963	26.7799	26.187	NaN	NaN	23.7797	22.9523	22.0373	NaN	NaN	NaN	NaN	NaN	NaN	NaN	NaN	NaN	NaN	NaN	NaN	S	2	___1	protein complex oligomerization;regulation of RNA splicing;regulation of voltage-gated calcium channel activity	cadherin binding;protein binding;RNA binding;S100 protein binding;structural molecule activity conferring elasticity	actin cytoskeleton;cell-cell contact zone;costamere;cytoplasm;cytosol;extracellular exosome;focal adhesion;lysosomal membrane;membrane;membrane raft;nucleus;plasma membrane;sarcolemma;T-tubule;vesicle	0.999546	4.05771e-95	206.14	190.13	101.38	-0.44705	988780000	5782	Q09666	5782	Q09666	Q09666	Neuroblast differentiation-associated protein AHNAK	AHNAK	KFSLFKSKKPRHRSNSFSDEREFSGPSTPTG	11065	UID11066	1;2	3000
21.6916	21.4607	22.2804	22.9729	NaN	NaN	NaN	NaN	NaN	NaN	NaN	NaN	NaN	NaN	NaN	NaN	NaN	NaN	NaN	NaN	NaN	S	2	___1	protein complex oligomerization;regulation of RNA splicing;regulation of voltage-gated calcium channel activity	cadherin binding;protein binding;RNA binding;S100 protein binding;structural molecule activity conferring elasticity	actin cytoskeleton;cell-cell contact zone;costamere;cytoplasm;cytosol;extracellular exosome;focal adhesion;lysosomal membrane;membrane;membrane raft;nucleus;plasma membrane;sarcolemma;T-tubule;vesicle	1	0.00184921	78.373	59.05	78.373	0.89694	19600000	5448	Q09666	5448	Q09666	Q09666	Neuroblast differentiation-associated protein AHNAK	AHNAK	LKGPGVDVNLKGPRISAPNVDFNLEGPKVKG	11067	UID11068	1	3000
25.6382	25.9294	27.7588	27.0093	NaN	NaN	24.5747	23.3652	NaN	NaN	NaN	NaN	NaN	NaN	NaN	NaN	NaN	NaN	NaN	NaN	NaN	S	2	___1	protein complex oligomerization;regulation of RNA splicing;regulation of voltage-gated calcium channel activity	cadherin binding;protein binding;RNA binding;S100 protein binding;structural molecule activity conferring elasticity	actin cytoskeleton;cell-cell contact zone;costamere;cytoplasm;cytosol;extracellular exosome;focal adhesion;lysosomal membrane;membrane;membrane raft;nucleus;plasma membrane;sarcolemma;T-tubule;vesicle	1	2.43976e-245	332.96	240.66	264.92	-0.07311	756720000	135	Q09666	135	Q09666	Q09666	Neuroblast differentiation-associated protein AHNAK	AHNAK	EYQRIYTTKIKPRLKSEDGVEGDLGETQSRT	11068	UID11069	1	3000
NaN	25.4228	26.4207	25.9026	NaN	NaN	NaN	NaN	NaN	NaN	NaN	NaN	NaN	NaN	NaN	NaN	NaN	NaN	NaN	NaN	NaN	S	2	___1	protein complex oligomerization;regulation of RNA splicing;regulation of voltage-gated calcium channel activity	cadherin binding;protein binding;RNA binding;S100 protein binding;structural molecule activity conferring elasticity	actin cytoskeleton;cell-cell contact zone;costamere;cytoplasm;cytosol;extracellular exosome;focal adhesion;lysosomal membrane;membrane;membrane raft;nucleus;plasma membrane;sarcolemma;T-tubule;vesicle	0.99976	1.16461e-88	244.89	198	202.96	-0.47712	381900000	210	Q09666	210	Q09666	Q09666	Neuroblast differentiation-associated protein AHNAK	AHNAK	VDVETQSGKTVIRLPSGSGAASPTGSAVDIR	11069	UID11070	1;2	3000
25.076	24.5978	25.7827	25.1736	NaN	21.707	23.264	NaN	NaN	22.4383	NaN	NaN	NaN	NaN	NaN	NaN	NaN	NaN	NaN	NaN	NaN	S	2	___1	protein complex oligomerization;regulation of RNA splicing;regulation of voltage-gated calcium channel activity	cadherin binding;protein binding;RNA binding;S100 protein binding;structural molecule activity conferring elasticity	actin cytoskeleton;cell-cell contact zone;costamere;cytoplasm;cytosol;extracellular exosome;focal adhesion;lysosomal membrane;membrane;membrane raft;nucleus;plasma membrane;sarcolemma;T-tubule;vesicle	0.999744	1.39102e-136	280.26	208.08	280.26	0.26318	705870000	216	Q09666	216	Q09666	Q09666	Neuroblast differentiation-associated protein AHNAK	AHNAK	SGKTVIRLPSGSGAASPTGSAVDIRAGAISA	11071	UID11072	1;2;3	3000
21.8761	21.7285	23.1461	22.0737	NaN	NaN	NaN	NaN	NaN	NaN	NaN	NaN	NaN	NaN	NaN	NaN	NaN	NaN	NaN	NaN	NaN	S	2	___1	protein complex oligomerization;regulation of RNA splicing;regulation of voltage-gated calcium channel activity	cadherin binding;protein binding;RNA binding;S100 protein binding;structural molecule activity conferring elasticity	actin cytoskeleton;cell-cell contact zone;costamere;cytoplasm;cytosol;extracellular exosome;focal adhesion;lysosomal membrane;membrane;membrane raft;nucleus;plasma membrane;sarcolemma;T-tubule;vesicle	0.751128	0.00952755	57.174	41.284	54.722	-0.3735	21021000	3412	Q09666	3412	Q09666	Q09666	Neuroblast differentiation-associated protein AHNAK	AHNAK	KVKGSKFKMPFLSISSPKVSMPDVELNLKSP	11079	UID11080	1	3000
NaN	23.714	24.8983	24.2585	NaN	NaN	22.2004	NaN	NaN	NaN	22.218	NaN	NaN	NaN	NaN	NaN	22.1035	NaN	NaN	NaN	NaN	S	2	___1	protein complex oligomerization;regulation of RNA splicing;regulation of voltage-gated calcium channel activity	cadherin binding;protein binding;RNA binding;S100 protein binding;structural molecule activity conferring elasticity	actin cytoskeleton;cell-cell contact zone;costamere;cytoplasm;cytosol;extracellular exosome;focal adhesion;lysosomal membrane;membrane;membrane raft;nucleus;plasma membrane;sarcolemma;T-tubule;vesicle	0.992283	1.67862e-12	163.64	145.78	163.64	-0.29773	79304000	4520	Q09666	4520	Q09666	Q09666	Neuroblast differentiation-associated protein AHNAK	AHNAK	PKFKMPDVHFKSPQISMSDIDLNLKGPKIKG	11080	UID11081	1	3000
NaN	22.5968	25.5912	24.0416	NaN	NaN	NaN	NaN	NaN	NaN	NaN	NaN	NaN	NaN	NaN	NaN	NaN	NaN	NaN	NaN	NaN	S	2	___1	protein complex oligomerization;regulation of RNA splicing;regulation of voltage-gated calcium channel activity	cadherin binding;protein binding;RNA binding;S100 protein binding;structural molecule activity conferring elasticity	actin cytoskeleton;cell-cell contact zone;costamere;cytoplasm;cytosol;extracellular exosome;focal adhesion;lysosomal membrane;membrane;membrane raft;nucleus;plasma membrane;sarcolemma;T-tubule;vesicle	0.999589	2.97127e-36	195.77	176.7	195.77	0.87356	74160000	5400	Q09666	5400	Q09666	Q09666	Neuroblast differentiation-associated protein AHNAK	AHNAK	VSVGAPDLSLEASEGSIKLPKMKLPQFGIST	11083	UID11084	1	3000
22.9999	NaN	23.0762	NaN	24.0128	23.5024	NaN	24.0066	23.8842	23.7487	NaN	NaN	24.1578	24.5028	24.7922	25.258	24.1671	23.5352	NaN	NaN	23.4661	T	3	___1	protein complex oligomerization;regulation of RNA splicing;regulation of voltage-gated calcium channel activity	cadherin binding;protein binding;RNA binding;S100 protein binding;structural molecule activity conferring elasticity	actin cytoskeleton;cell-cell contact zone;costamere;cytoplasm;cytosol;extracellular exosome;focal adhesion;lysosomal membrane;membrane;membrane raft;nucleus;plasma membrane;sarcolemma;T-tubule;vesicle	1	0.000182192	93.269	78.347	93.269	0.19575	341310000	4100	Q09666	4100	Q09666	Q09666	Neuroblast differentiation-associated protein AHNAK	AHNAK	PKADIDVSGPKVDIDTPDIDIHGPEGKLKGP	23855	UID23856	1	3000
NaN	22.9251	25.1058	24.6819	NaN	NaN	23.7478	NaN	NaN	NaN	NaN	NaN	NaN	NaN	NaN	NaN	NaN	NaN	NaN	NaN	NaN	S	2	___2	protein complex oligomerization;regulation of RNA splicing;regulation of voltage-gated calcium channel activity	cadherin binding;protein binding;RNA binding;S100 protein binding;structural molecule activity conferring elasticity	actin cytoskeleton;cell-cell contact zone;costamere;cytoplasm;cytosol;extracellular exosome;focal adhesion;lysosomal membrane;membrane;membrane raft;nucleus;plasma membrane;sarcolemma;T-tubule;vesicle	1	5.75687e-53	217.73	185.58	217.73	-1.0167	486980000	5749	Q09666	5749	Q09666	Q09666	Neuroblast differentiation-associated protein AHNAK	AHNAK	ASISGSKGDLKSSKASLGSLEGEAEAEASSP	11049	UID37411	1;2;3	3000
25.3908	25.6565	27.1264	27.0916	NaN	NaN	NaN	NaN	NaN	NaN	NaN	NaN	NaN	NaN	NaN	NaN	NaN	NaN	NaN	NaN	NaN	S	2	___2	protein complex oligomerization;regulation of RNA splicing;regulation of voltage-gated calcium channel activity	cadherin binding;protein binding;RNA binding;S100 protein binding;structural molecule activity conferring elasticity	actin cytoskeleton;cell-cell contact zone;costamere;cytoplasm;cytosol;extracellular exosome;focal adhesion;lysosomal membrane;membrane;membrane raft;nucleus;plasma membrane;sarcolemma;T-tubule;vesicle	1	5.73867e-104	262.74	230	217.73	-1.0167	1016300000	5752	Q09666	5752	Q09666	Q09666	Neuroblast differentiation-associated protein AHNAK	AHNAK	SGSKGDLKSSKASLGSLEGEAEAEASSPKGK	11050	UID37412	1;2;3	3000
25.3908	NaN	27.1264	27.0916	NaN	NaN	NaN	NaN	NaN	NaN	NaN	NaN	NaN	NaN	NaN	NaN	NaN	NaN	NaN	NaN	NaN	S	2	___2	protein complex oligomerization;regulation of RNA splicing;regulation of voltage-gated calcium channel activity	cadherin binding;protein binding;RNA binding;S100 protein binding;structural molecule activity conferring elasticity	actin cytoskeleton;cell-cell contact zone;costamere;cytoplasm;cytosol;extracellular exosome;focal adhesion;lysosomal membrane;membrane;membrane raft;nucleus;plasma membrane;sarcolemma;T-tubule;vesicle	0.866033	5.73867e-104	262.74	230	174.7	-0.74991	396420000	5762	Q09666	5762	Q09666	Q09666	Neuroblast differentiation-associated protein AHNAK	AHNAK	KASLGSLEGEAEAEASSPKGKFSLFKSKKPR	11051	UID37413	2;3	3000
23.4301	23.5286	25.8127	25.3702	NaN	NaN	23.7478	NaN	NaN	NaN	NaN	NaN	NaN	NaN	NaN	NaN	NaN	NaN	NaN	NaN	NaN	S	3	___2	protein complex oligomerization;regulation of RNA splicing;regulation of voltage-gated calcium channel activity	cadherin binding;protein binding;RNA binding;S100 protein binding;structural molecule activity conferring elasticity	actin cytoskeleton;cell-cell contact zone;costamere;cytoplasm;cytosol;extracellular exosome;focal adhesion;lysosomal membrane;membrane;membrane raft;nucleus;plasma membrane;sarcolemma;T-tubule;vesicle	0.920064	1.27657e-75	238.94	188.04	102.9	0.12566	504810000	5763	Q09666	5763	Q09666	Q09666	Neuroblast differentiation-associated protein AHNAK	AHNAK	ASLGSLEGEAEAEASSPKGKFSLFKSKKPRH	11052	UID37414	1;2;3	3000
23.8439	24.6131	24.0947	NaN	NaN	NaN	NaN	NaN	NaN	NaN	NaN	NaN	NaN	NaN	NaN	NaN	NaN	NaN	NaN	NaN	NaN	S	3	___2	protein complex oligomerization;regulation of RNA splicing;regulation of voltage-gated calcium channel activity	cadherin binding;protein binding;RNA binding;S100 protein binding;structural molecule activity conferring elasticity	actin cytoskeleton;cell-cell contact zone;costamere;cytoplasm;cytosol;extracellular exosome;focal adhesion;lysosomal membrane;membrane;membrane raft;nucleus;plasma membrane;sarcolemma;T-tubule;vesicle	0.505918	1.32094e-21	108.13	89.511	108.13	0.97846	58633000	5793	Q09666	5793	Q09666	Q09666	Neuroblast differentiation-associated protein AHNAK	AHNAK	HRSNSFSDEREFSGPSTPTGTLEFEGGEVSL	11055	UID37417	2	3000
25.3426	24.2204	26.7612	25.9561	NaN	NaN	NaN	NaN	NaN	NaN	NaN	NaN	NaN	NaN	NaN	NaN	NaN	NaN	NaN	NaN	NaN	S	2	___2	protein complex oligomerization;regulation of RNA splicing;regulation of voltage-gated calcium channel activity	cadherin binding;protein binding;RNA binding;S100 protein binding;structural molecule activity conferring elasticity	actin cytoskeleton;cell-cell contact zone;costamere;cytoplasm;cytosol;extracellular exosome;focal adhesion;lysosomal membrane;membrane;membrane raft;nucleus;plasma membrane;sarcolemma;T-tubule;vesicle	0.999992	1.41578e-11	152.07	117.3	152.07	0.078541	1316600000	5731	Q09666	5731	Q09666	Q09666	Neuroblast differentiation-associated protein AHNAK	AHNAK	KFNFSKPKGKGGVTGSPEASISGSKGDLKSS	11058	UID37420	1;2;3	3000
22.4971	NaN	23.532	22.248	NaN	NaN	NaN	NaN	NaN	NaN	NaN	NaN	NaN	NaN	NaN	NaN	NaN	NaN	NaN	NaN	NaN	S	2	___2	protein complex oligomerization;regulation of RNA splicing;regulation of voltage-gated calcium channel activity	cadherin binding;protein binding;RNA binding;S100 protein binding;structural molecule activity conferring elasticity	actin cytoskeleton;cell-cell contact zone;costamere;cytoplasm;cytosol;extracellular exosome;focal adhesion;lysosomal membrane;membrane;membrane raft;nucleus;plasma membrane;sarcolemma;T-tubule;vesicle	0.994842	0.000418039	89.358	73.971	84.94	3.6	81282000	5735	Q09666	5735	Q09666	Q09666	Neuroblast differentiation-associated protein AHNAK	AHNAK	SKPKGKGGVTGSPEASISGSKGDLKSSKASL	11059	UID37421	2;3	3000
23.8439	24.6131	24.0947	25.0481	NaN	NaN	NaN	NaN	NaN	NaN	NaN	NaN	NaN	NaN	NaN	NaN	NaN	NaN	NaN	NaN	NaN	S	2	___2	protein complex oligomerization;regulation of RNA splicing;regulation of voltage-gated calcium channel activity	cadherin binding;protein binding;RNA binding;S100 protein binding;structural molecule activity conferring elasticity	actin cytoskeleton;cell-cell contact zone;costamere;cytoplasm;cytosol;extracellular exosome;focal adhesion;lysosomal membrane;membrane;membrane raft;nucleus;plasma membrane;sarcolemma;T-tubule;vesicle	0.999546	4.05771e-95	206.14	190.13	101.38	-0.44705	988780000	5782	Q09666	5782	Q09666	Q09666	Neuroblast differentiation-associated protein AHNAK	AHNAK	KFSLFKSKKPRHRSNSFSDEREFSGPSTPTG	11065	UID37427	1;2	3000
25.4111	NaN	27.182	NaN	23.2161	NaN	24.7263	23.6012	NaN	NaN	NaN	NaN	NaN	NaN	NaN	NaN	NaN	NaN	NaN	NaN	NaN	S	2	___2	protein complex oligomerization;regulation of RNA splicing;regulation of voltage-gated calcium channel activity	cadherin binding;protein binding;RNA binding;S100 protein binding;structural molecule activity conferring elasticity	actin cytoskeleton;cell-cell contact zone;costamere;cytoplasm;cytosol;extracellular exosome;focal adhesion;lysosomal membrane;membrane;membrane raft;nucleus;plasma membrane;sarcolemma;T-tubule;vesicle	0.995659	8.80628e-36	187.39	157.22	187.39	0.2878	308860000	212	Q09666	212	Q09666	Q09666	Neuroblast differentiation-associated protein AHNAK	AHNAK	VETQSGKTVIRLPSGSGAASPTGSAVDIRAG	11070	UID37432	2;3	3000
25.4111	26.1738	27.182	26.2978	23.2161	22.8308	24.7263	23.6012	NaN	22.911	23.2743	NaN	NaN	23.6047	NaN	NaN	NaN	NaN	NaN	NaN	NaN	S	2	___2	protein complex oligomerization;regulation of RNA splicing;regulation of voltage-gated calcium channel activity	cadherin binding;protein binding;RNA binding;S100 protein binding;structural molecule activity conferring elasticity	actin cytoskeleton;cell-cell contact zone;costamere;cytoplasm;cytosol;extracellular exosome;focal adhesion;lysosomal membrane;membrane;membrane raft;nucleus;plasma membrane;sarcolemma;T-tubule;vesicle	0.999744	1.39102e-136	280.26	208.08	280.26	0.26318	705870000	216	Q09666	216	Q09666	Q09666	Neuroblast differentiation-associated protein AHNAK	AHNAK	SGKTVIRLPSGSGAASPTGSAVDIRAGAISA	11071	UID37433	1;2;3	3000
NaN	22.8605	24.4099	23.5388	NaN	NaN	22.2451	NaN	NaN	NaN	NaN	NaN	NaN	NaN	NaN	NaN	NaN	NaN	NaN	NaN	NaN	S	2	___2	protein complex oligomerization;regulation of RNA splicing;regulation of voltage-gated calcium channel activity	cadherin binding;protein binding;RNA binding;S100 protein binding;structural molecule activity conferring elasticity	actin cytoskeleton;cell-cell contact zone;costamere;cytoplasm;cytosol;extracellular exosome;focal adhesion;lysosomal membrane;membrane;membrane raft;nucleus;plasma membrane;sarcolemma;T-tubule;vesicle	1	0.00658385	63.181	44.913	47.506	-2.2225	184490000	5854	Q09666	5854	Q09666	Q09666	Neuroblast differentiation-associated protein AHNAK	AHNAK	TGSDDETGKLQGSGVSLASKKSRLSSSSSND	11074	UID37436	2;3	3000
NaN	22.8605	24.4099	23.5388	NaN	NaN	22.2451	NaN	NaN	NaN	NaN	NaN	NaN	NaN	NaN	NaN	NaN	NaN	NaN	NaN	NaN	S	2	___2	protein complex oligomerization;regulation of RNA splicing;regulation of voltage-gated calcium channel activity	cadherin binding;protein binding;RNA binding;S100 protein binding;structural molecule activity conferring elasticity	actin cytoskeleton;cell-cell contact zone;costamere;cytoplasm;cytosol;extracellular exosome;focal adhesion;lysosomal membrane;membrane;membrane raft;nucleus;plasma membrane;sarcolemma;T-tubule;vesicle	1	0.00658385	63.181	44.913	47.506	-2.2225	202560000	5857	Q09666	5857	Q09666	Q09666	Neuroblast differentiation-associated protein AHNAK	AHNAK	DDETGKLQGSGVSLASKKSRLSSSSSNDSGN	11075	UID37437	1;2;3	3000
22.9278	23.2542	24.3225	NaN	NaN	NaN	NaN	NaN	NaN	NaN	NaN	NaN	NaN	NaN	NaN	NaN	NaN	NaN	NaN	NaN	NaN	S	2	___3	protein complex oligomerization;regulation of RNA splicing;regulation of voltage-gated calcium channel activity	cadherin binding;protein binding;RNA binding;S100 protein binding;structural molecule activity conferring elasticity	actin cytoskeleton;cell-cell contact zone;costamere;cytoplasm;cytosol;extracellular exosome;focal adhesion;lysosomal membrane;membrane;membrane raft;nucleus;plasma membrane;sarcolemma;T-tubule;vesicle	1	5.75687e-53	217.73	185.58	217.73	-1.0167	486980000	5749	Q09666	5749	Q09666	Q09666	Neuroblast differentiation-associated protein AHNAK	AHNAK	ASISGSKGDLKSSKASLGSLEGEAEAEASSP	11049	UID63772	1;2;3	3000
22.9278	23.2542	24.3225	NaN	NaN	NaN	NaN	NaN	NaN	NaN	NaN	NaN	NaN	NaN	NaN	NaN	NaN	NaN	NaN	NaN	NaN	S	2	___3	protein complex oligomerization;regulation of RNA splicing;regulation of voltage-gated calcium channel activity	cadherin binding;protein binding;RNA binding;S100 protein binding;structural molecule activity conferring elasticity	actin cytoskeleton;cell-cell contact zone;costamere;cytoplasm;cytosol;extracellular exosome;focal adhesion;lysosomal membrane;membrane;membrane raft;nucleus;plasma membrane;sarcolemma;T-tubule;vesicle	1	5.73867e-104	262.74	230	217.73	-1.0167	1016300000	5752	Q09666	5752	Q09666	Q09666	Neuroblast differentiation-associated protein AHNAK	AHNAK	SGSKGDLKSSKASLGSLEGEAEAEASSPKGK	11050	UID63773	1;2;3	3000
NaN	23.5176	25.3495	22.9561	NaN	NaN	NaN	NaN	NaN	NaN	NaN	NaN	NaN	NaN	NaN	NaN	NaN	NaN	NaN	NaN	NaN	S	2	___3	protein complex oligomerization;regulation of RNA splicing;regulation of voltage-gated calcium channel activity	cadherin binding;protein binding;RNA binding;S100 protein binding;structural molecule activity conferring elasticity	actin cytoskeleton;cell-cell contact zone;costamere;cytoplasm;cytosol;extracellular exosome;focal adhesion;lysosomal membrane;membrane;membrane raft;nucleus;plasma membrane;sarcolemma;T-tubule;vesicle	0.866033	5.73867e-104	262.74	230	174.7	-0.74991	396420000	5762	Q09666	5762	Q09666	Q09666	Neuroblast differentiation-associated protein AHNAK	AHNAK	KASLGSLEGEAEAEASSPKGKFSLFKSKKPR	11051	UID63774	2;3	3000
22.8744	22.9523	24.3263	24.3519	NaN	NaN	NaN	NaN	NaN	NaN	NaN	NaN	NaN	NaN	NaN	NaN	NaN	NaN	NaN	NaN	NaN	S	2	___3	protein complex oligomerization;regulation of RNA splicing;regulation of voltage-gated calcium channel activity	cadherin binding;protein binding;RNA binding;S100 protein binding;structural molecule activity conferring elasticity	actin cytoskeleton;cell-cell contact zone;costamere;cytoplasm;cytosol;extracellular exosome;focal adhesion;lysosomal membrane;membrane;membrane raft;nucleus;plasma membrane;sarcolemma;T-tubule;vesicle	0.999992	1.41578e-11	152.07	117.3	152.07	0.078541	1316600000	5731	Q09666	5731	Q09666	Q09666	Neuroblast differentiation-associated protein AHNAK	AHNAK	KFNFSKPKGKGGVTGSPEASISGSKGDLKSS	11058	UID63781	1;2;3	3000
22.8744	22.9523	24.3263	24.3519	NaN	NaN	NaN	NaN	NaN	NaN	NaN	NaN	NaN	NaN	NaN	NaN	NaN	NaN	NaN	NaN	NaN	S	2	___3	protein complex oligomerization;regulation of RNA splicing;regulation of voltage-gated calcium channel activity	cadherin binding;protein binding;RNA binding;S100 protein binding;structural molecule activity conferring elasticity	actin cytoskeleton;cell-cell contact zone;costamere;cytoplasm;cytosol;extracellular exosome;focal adhesion;lysosomal membrane;membrane;membrane raft;nucleus;plasma membrane;sarcolemma;T-tubule;vesicle	0.994842	0.000418039	89.358	73.971	84.94	3.6	81282000	5735	Q09666	5735	Q09666	Q09666	Neuroblast differentiation-associated protein AHNAK	AHNAK	SKPKGKGGVTGSPEASISGSKGDLKSSKASL	11059	UID63782	2;3	3000
22.8744	22.9523	24.3263	24.3519	NaN	NaN	NaN	NaN	NaN	NaN	NaN	NaN	NaN	NaN	NaN	NaN	NaN	NaN	NaN	NaN	NaN	S	2	___3	protein complex oligomerization;regulation of RNA splicing;regulation of voltage-gated calcium channel activity	cadherin binding;protein binding;RNA binding;S100 protein binding;structural molecule activity conferring elasticity	actin cytoskeleton;cell-cell contact zone;costamere;cytoplasm;cytosol;extracellular exosome;focal adhesion;lysosomal membrane;membrane;membrane raft;nucleus;plasma membrane;sarcolemma;T-tubule;vesicle	0.841579	4.77941e-15	174.59	141.32	145.69	0.73193	337930000	5739	Q09666	5739	Q09666	Q09666	Neuroblast differentiation-associated protein AHNAK	AHNAK	GKGGVTGSPEASISGSKGDLKSSKASLGSLE	11061	UID63784	1;2;3	3000
23.558	23.855	24.9912	24.316	NaN	NaN	23.6275	NaN	21.1437	NaN	NaN	NaN	NaN	NaN	NaN	NaN	NaN	NaN	NaN	NaN	NaN	S	2	___3	protein complex oligomerization;regulation of RNA splicing;regulation of voltage-gated calcium channel activity	cadherin binding;protein binding;RNA binding;S100 protein binding;structural molecule activity conferring elasticity	actin cytoskeleton;cell-cell contact zone;costamere;cytoplasm;cytosol;extracellular exosome;focal adhesion;lysosomal membrane;membrane;membrane raft;nucleus;plasma membrane;sarcolemma;T-tubule;vesicle	1	0.0176432	59.709	40.005	47.506	-2.2225	97036000	5851	Q09666	5851	Q09666	Q09666	Neuroblast differentiation-associated protein AHNAK	AHNAK	YEVTGSDDETGKLQGSGVSLASKKSRLSSSS	11073	UID63796	3	3000
23.558	23.855	24.9912	24.316	NaN	NaN	23.6275	NaN	21.1437	NaN	NaN	NaN	NaN	NaN	NaN	NaN	NaN	NaN	NaN	NaN	NaN	S	2	___3	protein complex oligomerization;regulation of RNA splicing;regulation of voltage-gated calcium channel activity	cadherin binding;protein binding;RNA binding;S100 protein binding;structural molecule activity conferring elasticity	actin cytoskeleton;cell-cell contact zone;costamere;cytoplasm;cytosol;extracellular exosome;focal adhesion;lysosomal membrane;membrane;membrane raft;nucleus;plasma membrane;sarcolemma;T-tubule;vesicle	1	0.00658385	63.181	44.913	47.506	-2.2225	184490000	5854	Q09666	5854	Q09666	Q09666	Neuroblast differentiation-associated protein AHNAK	AHNAK	TGSDDETGKLQGSGVSLASKKSRLSSSSSND	11074	UID63797	2;3	3000
23.558	23.855	24.9912	24.316	NaN	NaN	23.6275	NaN	21.1437	NaN	NaN	NaN	NaN	NaN	NaN	NaN	NaN	NaN	NaN	NaN	NaN	S	2	___3	protein complex oligomerization;regulation of RNA splicing;regulation of voltage-gated calcium channel activity	cadherin binding;protein binding;RNA binding;S100 protein binding;structural molecule activity conferring elasticity	actin cytoskeleton;cell-cell contact zone;costamere;cytoplasm;cytosol;extracellular exosome;focal adhesion;lysosomal membrane;membrane;membrane raft;nucleus;plasma membrane;sarcolemma;T-tubule;vesicle	1	0.00658385	63.181	44.913	47.506	-2.2225	202560000	5857	Q09666	5857	Q09666	Q09666	Neuroblast differentiation-associated protein AHNAK	AHNAK	DDETGKLQGSGVSLASKKSRLSSSSSNDSGN	11075	UID63798	1;2;3	3000
22.9278	23.2542	24.3225	NaN	NaN	NaN	NaN	NaN	NaN	NaN	NaN	NaN	NaN	NaN	NaN	NaN	NaN	NaN	NaN	NaN	NaN	S	3	___3	protein complex oligomerization;regulation of RNA splicing;regulation of voltage-gated calcium channel activity	cadherin binding;protein binding;RNA binding;S100 protein binding;structural molecule activity conferring elasticity	actin cytoskeleton;cell-cell contact zone;costamere;cytoplasm;cytosol;extracellular exosome;focal adhesion;lysosomal membrane;membrane;membrane raft;nucleus;plasma membrane;sarcolemma;T-tubule;vesicle	0.749983	0.00140485	53.553	44.621	53.553	0.91695	38964000	5745	Q09666	5745	Q09666	Q09666	Neuroblast differentiation-associated protein AHNAK	AHNAK	GSPEASISGSKGDLKSSKASLGSLEGEAEAE	11081	UID63804	3	3000
22.9278	23.2542	24.3225	NaN	NaN	NaN	NaN	NaN	NaN	NaN	NaN	NaN	NaN	NaN	NaN	NaN	NaN	NaN	NaN	NaN	NaN	S	3	___3	protein complex oligomerization;regulation of RNA splicing;regulation of voltage-gated calcium channel activity	cadherin binding;protein binding;RNA binding;S100 protein binding;structural molecule activity conferring elasticity	actin cytoskeleton;cell-cell contact zone;costamere;cytoplasm;cytosol;extracellular exosome;focal adhesion;lysosomal membrane;membrane;membrane raft;nucleus;plasma membrane;sarcolemma;T-tubule;vesicle	0.749983	0.00140485	53.553	44.621	53.553	0.91695	38964000	5746	Q09666	5746	Q09666	Q09666	Neuroblast differentiation-associated protein AHNAK	AHNAK	SPEASISGSKGDLKSSKASLGSLEGEAEAEA	11082	UID63805	3	3000
NaN	NaN	22.1045	NaN	21.8977	NaN	NaN	23.3347	22.6699	22.5769	23.1604	23.3063	22.9643	23.0256	22.7864	24.3299	23.8044	NaN	24.5696	25.106	24.7503	S	2	___1	protein autoubiquitination;ubiquitin-dependent protein catabolic process	DNA binding;protein binding;ubiquitin-protein transferase activity;zinc ion binding	early endosome;extracellular exosome;nucleus;recycling endosome;ubiquitin ligase complex	0.999999	3.6162e-18	160.64	142.83	160.64	0.6912	210030000	14	Q9Y3C5	14	Q9Y3C5	Q9Y3C5	RING finger protein 11	RNF11	__MGNCLKSPTSDDISLLHESQSDRASFGEG	20803	UID20804	1	4868
21.3714	NaN	21.2037	NaN	NaN	NaN	22.66	22.0896	21.5392	21.283	22.3246	21.9735	NaN	21.4959	20.9886	NaN	NaN	NaN	NaN	NaN	NaN	S	3	___1	proteasome-mediated ubiquitin-dependent protein catabolic process;protein homooligomerization	cullin family protein binding;protein-containing complex binding	Cul3-RING ubiquitin ligase complex;cytoplasm	0.853468	0.0140956	43.544	14.053	43.544	0.13731	36226000	33	Q14681	33	Q14681	Q14681	BTB/POZ domain-containing protein KCTD2	KCTD2	GSGVGDGGGPVRGPPSPRPAGPTPRGHGRPA	11907	UID11908	1	3145
NaN	23.2595	24.126	24.2845	NaN	NaN	NaN	NaN	NaN	NaN	NaN	NaN	NaN	NaN	NaN	NaN	NaN	NaN	NaN	NaN	NaN	T	4	___2	prostaglandin transport;sodium-independent organic anion transport;transmembrane transport	sodium-independent organic anion transmembrane transporter activity	integral component of plasma membrane;plasma membrane	0.988953	3.82412e-15	93.177	86.17	80.941	0.87307	48785000	393	Q9UIG8-4;Q9UIG8	393;674	Q9UIG8-4	Q9UIG8-4	Solute carrier organic anion transporter family member 3A1	SLCO3A1	HEGGLSTSEFFASTLTLDNLGRDPVPANQTH	25681	UID52043	2	4732
NaN	NaN	25.221	NaN	NaN	22.7676	25.266	24.649	NaN	NaN	23.8995	NaN	24.0184	NaN	NaN	NaN	NaN	19.7505	23.2542	24.7886	24.0335	S	2	___1	posttranslational protein targeting to membrane, translocation;retrograde protein transport, ER to cytosol;SRP-dependent cotranslational protein targeting to membrane, translocation;ubiquitin-dependent ERAD pathway	ARF guanyl-nucleotide exchange factor activity;epidermal growth factor binding;P-P-bond-hydrolysis-driven protein transmembrane transporter activity;protein binding;RNA binding	cytosol;endoplasmic reticulum;endoplasmic reticulum membrane;endoplasmic reticulum Sec complex;integral component of membrane;membrane;Sec61 translocon complex	0.967793	1.93527e-44	204.5	193.68	112.16	0.34605	16776000000	14	P60468	14	P60468	P60468	Protein transport protein Sec61 subunit beta	SEC61B	__MPGPTPSGTNVGSSGRSPSKAVAARAAGS	10419	UID10420	1;2	2830
30.646	30.6224	30.6109	30.1557	29.4603	30.0074	31.0345	30.1702	30.2625	29.8276	30.7566	30.4589	30.217	NaN	29.9176	28.5142	29.5668	NaN	28.1347	29.1698	28.8203	S	2	___1	posttranslational protein targeting to membrane, translocation;retrograde protein transport, ER to cytosol;SRP-dependent cotranslational protein targeting to membrane, translocation;ubiquitin-dependent ERAD pathway	ARF guanyl-nucleotide exchange factor activity;epidermal growth factor binding;P-P-bond-hydrolysis-driven protein transmembrane transporter activity;protein binding;RNA binding	cytosol;endoplasmic reticulum;endoplasmic reticulum membrane;endoplasmic reticulum Sec complex;integral component of membrane;membrane;Sec61 translocon complex	0.977543	1.62856e-102	253.31	231.74	206.21	-0.33887	43270000000	17	P60468	17	P60468	P60468	Protein transport protein Sec61 subunit beta	SEC61B	PGPTPSGTNVGSSGRSPSKAVAARAAGSTVR	10420	UID10421	1;2	2830
26.616	NaN	28.1876	27.6235	26.387	26.3877	28.1111	27.4573	27.4217	NaN	27.6093	27.5566	26.9342	27.316	NaN	27.9548	27.0319	25.671	NaN	27.1494	26.2121	S	2	___2	posttranslational protein targeting to membrane, translocation;retrograde protein transport, ER to cytosol;SRP-dependent cotranslational protein targeting to membrane, translocation;ubiquitin-dependent ERAD pathway	ARF guanyl-nucleotide exchange factor activity;epidermal growth factor binding;P-P-bond-hydrolysis-driven protein transmembrane transporter activity;protein binding;RNA binding	cytosol;endoplasmic reticulum;endoplasmic reticulum membrane;endoplasmic reticulum Sec complex;integral component of membrane;membrane;Sec61 translocon complex	0.659865	2.15674e-24	156.73	140.61	87.647	0.48692	3625200000	13	P60468	13	P60468	P60468	Protein transport protein Sec61 subunit beta	SEC61B	___MPGPTPSGTNVGSSGRSPSKAVAARAAG	10418	UID36780	1;2	2830
26.616	26.7828	28.1876	27.6235	26.387	26.3877	28.1111	27.4573	27.4217	NaN	27.6093	27.5566	26.9342	27.316	26.7455	27.9548	27.0319	25.671	NaN	27.1494	26.2121	S	2	___2	posttranslational protein targeting to membrane, translocation;retrograde protein transport, ER to cytosol;SRP-dependent cotranslational protein targeting to membrane, translocation;ubiquitin-dependent ERAD pathway	ARF guanyl-nucleotide exchange factor activity;epidermal growth factor binding;P-P-bond-hydrolysis-driven protein transmembrane transporter activity;protein binding;RNA binding	cytosol;endoplasmic reticulum;endoplasmic reticulum membrane;endoplasmic reticulum Sec complex;integral component of membrane;membrane;Sec61 translocon complex	0.967793	1.93527e-44	204.5	193.68	112.16	0.34605	16776000000	14	P60468	14	P60468	P60468	Protein transport protein Sec61 subunit beta	SEC61B	__MPGPTPSGTNVGSSGRSPSKAVAARAAGS	10419	UID36781	1;2	2830
26.616	26.7828	27.8586	27.2888	26.387	NaN	27.5172	26.3704	26.4202	NaN	NaN	26.2976	NaN	27.316	26.7455	27.9548	26.4948	NaN	NaN	NaN	26.2121	S	2	___2	posttranslational protein targeting to membrane, translocation;retrograde protein transport, ER to cytosol;SRP-dependent cotranslational protein targeting to membrane, translocation;ubiquitin-dependent ERAD pathway	ARF guanyl-nucleotide exchange factor activity;epidermal growth factor binding;P-P-bond-hydrolysis-driven protein transmembrane transporter activity;protein binding;RNA binding	cytosol;endoplasmic reticulum;endoplasmic reticulum membrane;endoplasmic reticulum Sec complex;integral component of membrane;membrane;Sec61 translocon complex	0.977543	1.62856e-102	253.31	231.74	206.21	-0.33887	43270000000	17	P60468	17	P60468	P60468	Protein transport protein Sec61 subunit beta	SEC61B	PGPTPSGTNVGSSGRSPSKAVAARAAGSTVR	10420	UID36782	1;2	2830
22.8147	23.0676	NaN	NaN	22.7991	23.182	24.6422	23.6308	23.5078	23.3202	23.8608	NaN	23.2626	23.3988	23.2355	NaN	23.4404	NaN	22.2983	NaN	22.3348	T	3	___2	posttranslational protein targeting to membrane, translocation;retrograde protein transport, ER to cytosol;SRP-dependent cotranslational protein targeting to membrane, translocation;ubiquitin-dependent ERAD pathway	ARF guanyl-nucleotide exchange factor activity;epidermal growth factor binding;P-P-bond-hydrolysis-driven protein transmembrane transporter activity;protein binding;RNA binding	cytosol;endoplasmic reticulum;endoplasmic reticulum membrane;endoplasmic reticulum Sec complex;integral component of membrane;membrane;Sec61 translocon complex	0.998088	0.000231747	71.091	57.259	65.213	3.2362	162620000	5	P60468	5	P60468	P60468	Protein transport protein Sec61 subunit beta	SEC61B	___________MPGPTPSGTNVGSSGRSPSK	23677	UID50039	2	2830
NaN	21.2934	NaN	NaN	NaN	NaN	NaN	21.8205	21.1106	21.9119	NaN	21.8203	20.5798	NaN	NaN	NaN	NaN	NaN	NaN	NaN	NaN	S	3	___1	post-translational protein modification;protein ubiquitination		Cul4-RING E3 ubiquitin ligase complex;nucleoplasm	0.991399	0.00725469	48.351	36.115	48.351	-0.40613	17754000	63	Q5QP82-2;Q5QP82	63;63	Q5QP82-2	Q5QP82-2	DDB1- and CUL4-associated factor 10	DCAF10	PPPARSPRRPGAPSLSPAPRSGELGLPGAPE	12944	UID12945	1	3361
23.9147	23.5414	23.658	23.1058	23.2661	23.377	24.1232	24.2582	23.8734	23.8263	24.2289	23.75	23.543	NaN	23.0189	23.9185	23.3403	23.1492	22.3795	23.0303	22.6224	S	2	___1	post-translational protein modification;protein ubiquitination	protein binding	Cul4-RING E3 ubiquitin ligase complex;nucleoplasm	1	0.00251773	82.171	61.331	59.198	0.068686	250600000	712	Q96JK2-2;Q96JK2-3;Q96JK2	712;793;794	Q96JK2-2	Q96JK2-2	DDB1- and CUL4-associated factor 5	DCAF5	KLNGKALSSRAEEPPSPPVPKASGSTLNSGS	16911	UID16912	1	4148
NaN	NaN	22.5876	22.5632	21.398	NaN	23.4013	22.9181	NaN	22.5676	NaN	23.3079	23.0624	22.1476	NaN	22.3174	NaN	22.331	NaN	21.7761	NaN	S	2	___1	post-translational protein modification;protein ubiquitination	protein binding	Cul4-RING E3 ubiquitin ligase complex;nucleoplasm	0.993849	3.18148e-23	145.87	116.67	62.287	0.74156	657090000	566	Q96JK2-2;Q96JK2-3;Q96JK2	566;647;648	Q96JK2-2	Q96JK2-2	DDB1- and CUL4-associated factor 5	DCAF5	PERSTSTLEIQPSRASPTSDIESVERKIYKA	16912	UID16913	1;2	4148
NaN	22.1808	NaN	NaN	NaN	NaN	NaN	NaN	22.2523	NaN	21.8796	NaN	22.386	NaN	21.9455	22.91	21.7049	NaN	20.5494	22.0178	21.4691	S	2	___2	post-translational protein modification;protein ubiquitination	protein binding	Cul4-RING E3 ubiquitin ligase complex;nucleoplasm	0.993849	3.18148e-23	145.87	116.67	62.287	0.74156	657090000	566	Q96JK2-2;Q96JK2-3;Q96JK2	566;647;648	Q96JK2-2	Q96JK2-2	DDB1- and CUL4-associated factor 5	DCAF5	PERSTSTLEIQPSRASPTSDIESVERKIYKA	16912	UID43274	1;2	4148
NaN	22.1808	NaN	NaN	NaN	NaN	NaN	NaN	22.2523	NaN	21.8796	NaN	22.386	NaN	21.9455	22.91	21.7049	NaN	20.5494	22.0178	21.4691	S	2	___2	post-translational protein modification;protein ubiquitination	protein binding	Cul4-RING E3 ubiquitin ligase complex;nucleoplasm	0.931299	0.00961251	62.287	47.126	62.287	0.74156	43113000	569	Q96JK2-2;Q96JK2-3;Q96JK2	569;650;651	Q96JK2-2	Q96JK2-2	DDB1- and CUL4-associated factor 5	DCAF5	STSTLEIQPSRASPTSDIESVERKIYKAYKW	16913	UID43275	2	4148
25.7133	25.7925	25.9684	25.2736	26.0691	25.9277	NaN	26.0407	25.6907	26.0381	NaN	NaN	NaN	26.0942	NaN	NaN	NaN	24.7245	NaN	25.9223	25.6104	S	3	___2	post-translational protein modification;protein ubiquitination	protein binding	Cul4-RING E3 ubiquitin ligase complex;nucleoplasm	0.973317	3.18148e-23	145.87	116.67	140.45	0.48481	778160000	573	Q96JK2-2;Q96JK2-3;Q96JK2	573;654;655	Q96JK2-2	Q96JK2-2	DDB1- and CUL4-associated factor 5	DCAF5	LEIQPSRASPTSDIESVERKIYKAYKWLRYS	16914	UID43276	1;2	4148
NaN	22.3369	22.1477	22.0922	NaN	22.1753	23.5106	22.9729	NaN	NaN	NaN	23.2224	22.7316	NaN	NaN	23.5818	22.9185	NaN	NaN	22.3258	NaN	S	2	___2	post-translational protein modification;protein ubiquitination	protein binding	Cul4-RING E3 ubiquitin ligase complex;nucleoplasm	0.995984	0.00434015	88.73	76.516	88.73	-0.96405	81826000	849	Q96JK2-2;Q96JK2-3;Q96JK2	849;930;931	Q96JK2-2	Q96JK2-2	DDB1- and CUL4-associated factor 5	DCAF5	HSGLKRQRIELEDTDSENSSSEKKLKT____	16915	UID43277	2	4148
NaN	22.3369	22.1477	22.0922	NaN	22.1753	23.5106	22.9729	NaN	NaN	NaN	23.2224	22.7316	NaN	NaN	23.5818	22.9185	NaN	NaN	22.3258	NaN	T	2	___2	post-translational protein modification;protein ubiquitination	protein binding	Cul4-RING E3 ubiquitin ligase complex;nucleoplasm	0.999831	0.00434015	88.73	76.516	79.81	-1.7511	81826000	847	Q96JK2-2;Q96JK2-3;Q96JK2	847;928;929	Q96JK2-2	Q96JK2-2	DDB1- and CUL4-associated factor 5	DCAF5	HGHSGLKRQRIELEDTDSENSSSEKKLKT__	25143	UID51505	2	4148
22.7209	NaN	22.8078	NaN	22.2621	22.6601	24.0029	NaN	NaN	23.2418	23.6733	NaN	NaN	23.2401	23.0749	NaN	NaN	23.2054	22.5485	22.8907	23.0655	S	3	___1	post-translational protein modification;protein polyubiquitination	ubiquitin protein ligase activity;zinc ion binding	cytosol	0.508849	7.11472e-07	93.572	78.444	55.536	-0.5738	117120000	213	Q8TB52	213	Q8TB52	Q8TB52	F-box only protein 30	FBXO30	DILNTATRDIGMLNTSVPNDMDEQQNARESL	15851	UID15852	1	3896
22.7209	NaN	22.8078	NaN	22.2621	22.6601	24.0029	23.2104	23.112	23.2418	23.6733	NaN	22.7918	NaN	23.0749	23.6953	23.3665	23.2054	22.5485	22.8907	23.0655	T	3	___1	post-translational protein modification;protein polyubiquitination	ubiquitin protein ligase activity;zinc ion binding	cytosol	0.591738	6.23113e-07	95.195	79.603	95.195	-0.66673	157650000	212	Q8TB52	212	Q8TB52	Q8TB52	F-box only protein 30	FBXO30	LDILNTATRDIGMLNTSVPNDMDEQQNARES	24938	UID24939	1	3896
25.2517	25.0752	25.7905	25.2929	25.2046	NaN	25.71	25.7516	25.3407	25.2223	24.2136	24.5736	25.2905	NaN	NaN	24.3439	23.3709	23.2849	24.5991	NaN	NaN	S	3	___1	posttranscriptional regulation of gene expression;production of miRNAs involved in gene silencing by miRNA;viral process	metal ion binding;miRNA binding;protein binding;RNA binding	nucleus	0.999992	1.23708e-29	134.78	122.19	109.17	-1.116	2383600000	217	Q9UGR2-2;Q9UGR2	217;233	Q9UGR2-2	Q9UGR2-2	Zinc finger CCCH domain-containing protein 7B	ZC3H7B	SIDDIETDCYVDPRGSPALLPSTPTMPLFPH	19706	UID19707	1;2	4710
26.9365	27.5761	26.8555	26.3193	26.6978	26.6161	27.2172	27.2949	26.222	26.5258	26.7035	25.7031	25.8437	26.6047	26.3671	25.3189	25.1985	NaN	25.147	24.7397	24.4175	S	3	___2	posttranscriptional regulation of gene expression;production of miRNAs involved in gene silencing by miRNA;viral process	metal ion binding;miRNA binding;protein binding;RNA binding	nucleus	0.999992	1.23708e-29	134.78	122.19	109.17	-1.116	2383600000	217	Q9UGR2-2;Q9UGR2	217;233	Q9UGR2-2	Q9UGR2-2	Zinc finger CCCH domain-containing protein 7B	ZC3H7B	SIDDIETDCYVDPRGSPALLPSTPTMPLFPH	19706	UID46068	1;2	4710
NaN	NaN	26.8555	NaN	NaN	NaN	27.2172	27.2949	26.222	26.5258	NaN	25.7031	NaN	26.6047	26.3671	25.3189	25.1985	NaN	NaN	24.7397	24.4175	T	3	___2	posttranscriptional regulation of gene expression;production of miRNAs involved in gene silencing by miRNA;viral process	metal ion binding;miRNA binding;protein binding;RNA binding	nucleus	0.815231	4.98011e-24	117.43	102.73	99.928	-1.4372	993580000	224	Q9UGR2-2;Q9UGR2	224;240	Q9UGR2-2	Q9UGR2-2	Zinc finger CCCH domain-containing protein 7B	ZC3H7B	DCYVDPRGSPALLPSTPTMPLFPHVLDLLAP	25659	UID52021	2	4710
25.2012	25.6202	25.3805	25.002	24.2397	24.2262	24.7546	24.9869	24.6417	23.2277	24.0927	24.0386	24.3568	23.8928	24.2492	21.475	NaN	22.341	NaN	22.0867	22.3727	S	4	___1	post-Golgi vesicle-mediated transport;protein transport	ubiquitin protein ligase binding	extracellular exosome;Golgi apparatus;Golgi membrane;integral component of membrane;intracellular membrane-bounded organelle;recycling endosome membrane;trans-Golgi network membrane	1	3.57388e-61	181.85	171.77	181.85	0.54261	704310000	32	O14828	32	O14828	O14828	Secretory carrier-associated membrane protein 3	SCAMP3	LDNPFQDPAVIQHRPSRQYATLDVYNPFETR	6737	UID6738	1	1954
25.0242	NaN	25.1718	24.8327	24.031	23.703	25.5719	25.0895	24.8748	24.8851	24.6643	24.1077	23.7854	24.7072	23.5796	23.5615	23.6303	NaN	23.3059	24.5662	23.6786	S	2	___1	post-Golgi vesicle-mediated transport;protein transport	ubiquitin protein ligase binding	extracellular exosome;Golgi apparatus;Golgi membrane;integral component of membrane;intracellular membrane-bounded organelle;recycling endosome membrane;trans-Golgi network membrane	0.999996	0.00173135	136.84	92.087	136.84	0.39946	452980000	76	O14828;O14828-2	76;50	O14828	O14828	Secretory carrier-associated membrane protein 3	SCAMP3	LPPPSAPSLQPSRKLSPTEPKNYGSYSTQAS	6738	UID6739	1	1954
NaN	27.9648	NaN	NaN	NaN	NaN	27.6861	NaN	26.1013	NaN	27.4118	26.605	25.2848	21.063	NaN	NaN	NaN	NaN	24.6869	26.0334	NaN	S	2	___1	post-Golgi vesicle-mediated transport;protein transport	protein binding	extracellular exosome;Golgi apparatus;Golgi membrane;integral component of membrane;intracellular membrane-bounded organelle;recycling endosome membrane;trans-Golgi network membrane;transport vesicle	0.866108	6.6817e-28	204.85	196.16	184.98	0.18301	969300000	319	O15127	319	O15127	O15127	Secretory carrier-associated membrane protein 2	SCAMP2	FSQGIFSSRTFHRAASSAAQGAFQGN_____	6838	UID6839	1	1980
27.969	27.9648	27.8333	27.3234	NaN	26.8105	NaN	26.8902	26.1013	NaN	27.4118	NaN	NaN	NaN	NaN	25.8555	25.3833	NaN	24.6869	26.0334	26.1544	S	2	___1	post-Golgi vesicle-mediated transport;protein transport	protein binding	extracellular exosome;Golgi apparatus;Golgi membrane;integral component of membrane;intracellular membrane-bounded organelle;recycling endosome membrane;trans-Golgi network membrane;transport vesicle	0.7651	6.6817e-28	214	201.21	214	0.40903	1699300000	320	O15127	320	O15127	O15127	Secretory carrier-associated membrane protein 2	SCAMP2	SQGIFSSRTFHRAASSAAQGAFQGN______	6839	UID6840	1	1980
NaN	NaN	23.0902	22.5771	22.3341	22.9988	24.2543	24.1123	23.9775	22.8611	23.2155	NaN	22.2978	21.8455	22.2303	NaN	NaN	NaN	21.7574	22.2308	21.962	T	3	___1	post-Golgi vesicle-mediated transport;protein transport	protein binding	extracellular exosome;Golgi apparatus;Golgi membrane;integral component of membrane;intracellular membrane-bounded organelle;recycling endosome membrane;trans-Golgi network membrane;transport vesicle	1	0.000157321	101.9	83.064	58.98	-0.9845	230670000	109	O15127;H3BV04;H3BN93;H3BUB6;H3BPL9	109;86;109;152;69	O15127	O15127	Secretory carrier-associated membrane protein 2	SCAMP2	RKAAELERKERELQNTVANLHVRQNNWPPLP	22812	UID22813	1	1980
24.3425	24.6264	25.7142	24.7471	NaN	23.7281	26.0667	25.3604	24.4798	NaN	24.7332	25.0242	24.5015	NaN	NaN	25.1773	23.3028	NaN	NaN	23.791	23.0906	S	2	___1	positive regulation of transcription, DNA-templated;regulation of transcription, DNA-templated;transcription, DNA-templated	DNA binding;DNA-binding transcription factor activity	nucleus	1	5.67607e-20	188.96	146.63	171.32	-1.5578	438530000	76	Q9HC44	76	Q9HC44	Q9HC44	Vasculin-like protein 1	GPBP1L1	TAGDSWHQPSLFRHDSVDSGVSKGAYAGITG	18798	UID18799	1	4504
24.1678	24.6801	25.392	24.7409	24.0024	24.6296	25.4244	25.3775	24.6572	24.2255	25.0355	24.9969	24.7176	24.1558	24.6644	24.3699	24.2536	22.6173	23.2126	23.9869	24.2891	S	2	___1	positive regulation of transcription, DNA-templated;regulation of transcription, DNA-templated;transcription, DNA-templated	DNA binding;DNA-binding transcription factor activity	nucleus	0.999997	2.01996e-147	296.27	275.85	238.03	0.14184	1201600000	49	Q9HC44	49	Q9HC44	Q9HC44	Vasculin-like protein 1	GPBP1L1	PRGEGRFGVSRRRHNSSDGFFNNGPLRTAGD	18799	UID18800	1	4504
23.2426	23.2474	NaN	23.2092	22.1449	23.5229	23.3903	24.464	NaN	NaN	24.2302	23.3521	23.1595	NaN	22.7582	NaN	NaN	NaN	21.323	NaN	22.8083	S	3	___1	positive regulation of transcription, DNA-templated;regulation of transcription, DNA-templated;transcription, DNA-templated	DNA binding;DNA-binding transcription factor activity	nucleus	0.818351	1.79605e-05	109.54	100.07	83.758	0.32331	137220000	50	Q9HC44	50	Q9HC44	Q9HC44	Vasculin-like protein 1	GPBP1L1	RGEGRFGVSRRRHNSSDGFFNNGPLRTAGDS	18800	UID18801	1	4504
NaN	21.7787	22.024	NaN	NaN	NaN	NaN	NaN	NaN	NaN	NaN	NaN	NaN	22.3281	NaN	23.1805	22.596	23.3565	22.5519	23.0817	22.8889	T	2	___1	positive regulation of transcription, DNA-templated;regulation of transcription, DNA-templated;transcription, DNA-templated	DNA binding;DNA-binding transcription factor activity	nucleus	0.880065	1.48656e-06	126.95	65.513	122.42	0.6415	62507000	354	Q9HC44	354	Q9HC44	Q9HC44	Vasculin-like protein 1	GPBP1L1	ENRDCDKLEDLEDNSTPEPKENGEEGCHQNG	25504	UID25505	1	4504
NaN	NaN	NaN	NaN	NaN	NaN	NaN	NaN	NaN	NaN	NaN	NaN	NaN	22.0665	NaN	22.631	21.1755	NaN	23.168	23.2372	22.7679	S	3	___2	positive regulation of transcription, DNA-templated;regulation of transcription, DNA-templated;transcription, DNA-templated	DNA binding;DNA-binding transcription factor activity	nucleus	0.816205	2.51338e-08	77.308	65.523	62.405	1.5873	39711000	292	Q9HC44	292	Q9HC44	Q9HC44	Vasculin-like protein 1	GPBP1L1	SVTKPVVLASGAALSSPKESPSSTTPPIEIS	18797	UID45159	2	4504
23.2544	23.6431	NaN	23.7681	22.1263	NaN	23.986	23.4846	22.7412	23.0614	22.5095	23.1387	21.8063	NaN	21.5549	NaN	NaN	NaN	NaN	NaN	NaN	S	4	___1	positive regulation of transcription, DNA-templated;regulation of transcription by RNA polymerase II	DNA binding;DNA-binding transcription factor activity, RNA polymerase II-specific;metal ion binding	nucleus	0.999764	9.72852e-06	83.606	74.076	72.584	0.12695	264280000	231	Q8N0Y2-2;Q8N0Y2	231;232	Q8N0Y2-2	Q8N0Y2-2	Zinc finger protein 444	ZNF444	RRKEHLRRHRDTHPGSPGSPGPALRPLPARE	15193	UID15194	1;2	3773
22.6834	23.3162	NaN	23.207	21.6675	22.2844	NaN	23.1727	21.7527	21.8084	22.173	NaN	NaN	NaN	NaN	NaN	NaN	NaN	NaN	NaN	NaN	S	2	___1	positive regulation of transcription, DNA-templated;regulation of transcription by RNA polymerase II	chromatin DNA binding;DNA-binding transcription factor activity;DNA-binding transcription factor activity, RNA polymerase II-specific;metal ion binding;protein binding;RNA polymerase II regulatory region sequence-specific DNA binding;sequence-specific DNA binding	nucleus	0.999424	0.00715182	82.426	49.067	82.426	-1.8543	56691000	459	Q9Y462;Q9Y462-2;Q9Y462-3	459;489;505	Q9Y462	Q9Y462	Zinc finger protein 711	ZNF711	KTHEFTEYTRRYREASPLSSNKLILRDKEPK	20880	UID20881	1	4887
NaN	NaN	NaN	NaN	NaN	NaN	NaN	NaN	NaN	NaN	NaN	25.6889	NaN	26.1821	NaN	27.5863	NaN	28.7227	NaN	28.2373	27.7938	Y	2	___1	positive regulation of transcription, DNA-templated;regulation of transcription by RNA polymerase II	chromatin DNA binding;DNA-binding transcription factor activity;DNA-binding transcription factor activity, RNA polymerase II-specific;metal ion binding;protein binding;RNA polymerase II regulatory region sequence-specific DNA binding;sequence-specific DNA binding	nucleus	1	0.0210874	46.426	46.426	46.426	-1.2785	1323800000	292	Q9Y462;Q9Y462-2;Q9Y462-3	292;292;292	Q9Y462	Q9Y462	Zinc finger protein 711	ZNF711	AGVLDQSRMQREKMVYMAVKDSSQEEDDIRD	26355	UID26356	1	4887
NaN	24.0597	24.594	24.4085	23.2145	23.8977	24.4375	24.685	23.7378	23.5022	24.1873	23.2377	23.8088	23.3711	23.327	NaN	22.8277	NaN	NaN	NaN	NaN	S	3	___1	positive regulation of transcription, DNA-templated;regulation of signal transduction by p53 class mediator;transcription by RNA polymerase II;transcription initiation from RNA polymerase II promoter	DNA binding;metal ion binding;protein binding;RNA binding	cytoplasm;nucleolus;nucleoplasm;nucleus	0.932679	6.18542e-20	125.79	111.63	83.368	0.18676	238510000	94	Q92804-2;Q92804;A0A075B7F2	94;97;94	Q92804-2	Q92804-2	TATA-binding protein-associated factor 2N	TAF15	PYNNQGQQQNMESSGSQGGRAPSYDQPDYGQ	16491	UID16492	1	4025
24.3568	24.7252	25.464	25.0982	24.8585	24.5305	25.9198	25.6472	25.5978	25.5279	25.6301	26.6995	26.2018	26.2973	25.6172	26.5849	26.1154	25.5906	25.4049	26.2846	26.101	S	4	___1	positive regulation of transcription, DNA-templated;regulation of cholesterol biosynthetic process;regulation of transcription by RNA polymerase II;regulation of transcription, DNA-templated;rhythmic process;transcription by RNA polymerase II	DNA binding;DNA-binding transcription factor activity;DNA-binding transcription factor activity, RNA polymerase II-specific;protein binding;RNA polymerase II distal enhancer sequence-specific DNA binding;RNA polymerase II proximal promoter sequence-specific DNA binding;transcription regulatory region DNA binding	CCAAT-binding factor complex;nucleoplasm;nucleus;protein-DNA complex;RNA polymerase II transcription factor complex	1	2.09587e-71	215.53	199.23	196.02	-0.80096	4383100000	297	P23511-2;P23511	297;326	P23511-2	P23511-2	Nuclear transcription factor Y subunit alpha	NFYA	KRGEGGRFFSPKEKDSPHMQDPNQADEEAMT	8963	UID8964	1	2499
23.1804	23.1241	NaN	22.6336	23.5353	22.3039	NaN	24.0063	NaN	23.531	23.927	NaN	NaN	24.3076	23.2802	NaN	23.1489	NaN	23.1354	21.8366	23.1593	S	3	___1	positive regulation of transcription, DNA-templated	DNA binding;DNA-binding transcription factor activity;transcription coactivator activity	nuclear speck;nucleus	0.958876	2.69728e-07	101.5	78.499	101.5	0.6131	149990000	216	O00287	216	O00287	O00287	Regulatory factor X-associated protein	RFXAP	ESADNILSIVKQRTGSFGDRPARPTLLEQVL	6570	UID6571	1	1923
24.0868	24.3972	22.9283	23.9761	22.7223	22.7982	22.8351	23.3615	NaN	23.3643	23.9339	NaN	22.8651	NaN	22.0765	23.8919	24.4651	24.0032	23.1747	25.9727	26.3321	S	2	___1	positive regulation of transcription initiation from RNA polymerase II promoter;regulation of transcription by RNA polymerase II;SMAD protein signal transduction	DNA-binding transcription activator activity, RNA polymerase II-specific;identical protein binding;protein binding;RNA binding;sequence-specific double-stranded DNA binding;single-stranded DNA binding;transcription coactivator activity	extracellular exosome;nucleolus;nucleus;transcription factor complex	0.984938	7.2681e-63	225.11	199.72	114.9	-0.39262	541740000	17	P53999;D6RC37;D6R970	17;17;17	P53999	P53999	Activated RNA polymerase II transcriptional coactivator p15	SUB1	PKSKELVSSSSSGSDSDSEVDKKLKRKKQVA	10265	UID10266	1;2	2793
24.8061	25.1089	25.1783	24.5971	24.4669	24.6793	25.6329	25.1214	24.6253	24.8153	24.746	25.2027	24.7717	24.6423	24.186	25.3149	24.1382	NaN	23.8124	24.8842	23.9837	S	2	___1	positive regulation of transcription initiation from RNA polymerase II promoter;regulation of transcription by RNA polymerase II;SMAD protein signal transduction	DNA-binding transcription activator activity, RNA polymerase II-specific;identical protein binding;protein binding;RNA binding;sequence-specific double-stranded DNA binding;single-stranded DNA binding;transcription coactivator activity	extracellular exosome;nucleolus;nucleus;transcription factor complex	1	0.000110626	113.62	89.279	95.018	-0.55151	586020000	118	P53999	118	P53999	P53999	Activated RNA polymerase II transcriptional coactivator p15	SUB1	ISLNPEQWSQLKEQISDIDDAVRKL______	10267	UID10268	1	2793
22.7044	22.1688	NaN	22.287	NaN	NaN	NaN	NaN	NaN	NaN	21.7896	NaN	NaN	NaN	NaN	23.5846	22.5819	NaN	NaN	NaN	24.3414	S	2	___2	positive regulation of transcription initiation from RNA polymerase II promoter;regulation of transcription by RNA polymerase II;SMAD protein signal transduction	DNA-binding transcription activator activity, RNA polymerase II-specific;identical protein binding;protein binding;RNA binding;sequence-specific double-stranded DNA binding;single-stranded DNA binding;transcription coactivator activity	extracellular exosome;nucleolus;nucleus;transcription factor complex	0.984938	7.2681e-63	225.11	199.72	114.9	-0.39262	541740000	17	P53999;D6RC37;D6R970	17;17;17	P53999	P53999	Activated RNA polymerase II transcriptional coactivator p15	SUB1	PKSKELVSSSSSGSDSDSEVDKKLKRKKQVA	10265	UID36627	1;2	2793
22.7044	22.1688	NaN	22.287	NaN	NaN	NaN	NaN	NaN	NaN	21.7896	NaN	NaN	NaN	NaN	23.5846	22.5819	NaN	NaN	NaN	24.3414	S	2	___2	positive regulation of transcription initiation from RNA polymerase II promoter;regulation of transcription by RNA polymerase II;SMAD protein signal transduction	DNA-binding transcription activator activity, RNA polymerase II-specific;identical protein binding;protein binding;RNA binding;sequence-specific double-stranded DNA binding;single-stranded DNA binding;transcription coactivator activity	extracellular exosome;nucleolus;nucleus;transcription factor complex	0.999132	2.72528e-08	125.18	95.684	114.9	-0.39262	139280000	19	P53999;D6RC37;D6R970	19;19;19	P53999	P53999	Activated RNA polymerase II transcriptional coactivator p15	SUB1	SKELVSSSSSGSDSDSEVDKKLKRKKQVAPE	10266	UID36628	1;2	2793
23.4411	NaN	23.7286	23.8719	NaN	NaN	NaN	24.3817	NaN	NaN	NaN	23.5624	NaN	23.1263	NaN	23.7981	22.4862	NaN	NaN	22.7753	NaN	S	2	___1	positive regulation of transcription by RNA polymerase III;snRNA transcription by RNA polymerase II;snRNA transcription by RNA polymerase III	protein binding	Cajal body;cytosol;histone locus body;nuclear body;nucleoplasm;transcription elongation factor complex;transcriptionally active chromatin	0.981573	2.05654e-10	122.44	109.34	79.97	-1.245	228560000	416	Q659A1	416	Q659A1	Q659A1	Little elongation complex subunit 2	ICE2	TELETFGVTTTKVSKSPSPASTSTVPNMTDA	13463	UID13464	1;2	3456
25.089	25.0789	24.951	24.8313	24.7351	24.6682	25.3579	25.1678	24.9409	24.956	25.309	NaN	25.2334	25.4722	24.8875	25.679	24.8109	23.368	24.034	24.841	24.4815	S	2	___1	positive regulation of transcription by RNA polymerase II;regulation of transcription, DNA-templated	DNA binding;DNA-binding transcription factor activity;metal ion binding;protein binding;RNA binding;transcription coactivator activity;transcription regulatory region DNA binding	nuclear body;nucleoplasm;nucleus	0.979641	4.13294e-24	191.49	173.08	181.71	0.49327	704110000	559	Q9UGU0-2;Q9UGU0	559;559	Q9UGU0-2	Q9UGU0-2	Transcription factor 20	TCF20	SDTTYKGGASEKAGSSPAQGAQNEPPRLNAS	19709	UID19710	1;2	4711
25.2058	25.1319	25.3944	24.5449	24.3371	24.806	25.9884	25.1795	25.0488	25.4232	25.5019	25.915	24.8734	25.0477	24.7136	26.1758	24.5949	22.8041	NaN	25.3411	24.0746	S	2	___1	positive regulation of transcription by RNA polymerase II;regulation of transcription, DNA-templated	DNA binding;DNA-binding transcription factor activity;metal ion binding;protein binding;RNA binding;transcription coactivator activity;transcription regulatory region DNA binding	nuclear body;nucleoplasm;nucleus	1	0.00010932	123.86	65.43	114.89	1.5313	1167700000	574	Q9UGU0-2;Q9UGU0	574;574	Q9UGU0-2	Q9UGU0-2	Transcription factor 20	TCF20	SPAQGAQNEPPRLNASPAAREEATSPGAKDM	19710	UID19711	1;2	4711
25.882	26.2176	26.0898	25.7121	25.3818	25.8352	26.7416	26.6316	26.1778	25.8322	26.3793	26.366	26.092	26.1674	25.8542	26.8774	25.9693	24.2859	24.6504	26.0695	25.4124	S	2	___1	positive regulation of transcription by RNA polymerase II;regulation of transcription, DNA-templated	DNA binding;DNA-binding transcription factor activity;metal ion binding;protein binding;RNA binding;transcription coactivator activity;transcription regulatory region DNA binding	nuclear body;nucleoplasm;nucleus	0.998218	0.0198139	72.643	27.482	72.643	0.60653	1453800000	1322	Q9UGU0-2;Q9UGU0	1322;1322	Q9UGU0-2	Q9UGU0-2	Transcription factor 20	TCF20	DIKSIPKRDSSKDLPSPDSRNCPAVTLTSPA	19711	UID19712	1	4711
NaN	23.8706	24.4983	24.1683	NaN	NaN	24.7865	24.767	23.9917	NaN	24.5511	24.9806	23.6586	NaN	NaN	25.0333	24.0468	NaN	NaN	24.0765	23.3034	S	2	___1	positive regulation of transcription by RNA polymerase II;regulation of transcription, DNA-templated	DNA binding;DNA-binding transcription factor activity;metal ion binding;protein binding;RNA binding;transcription coactivator activity;transcription regulatory region DNA binding	nuclear body;nucleoplasm;nucleus	0.993953	0.00121053	92.538	70.992	82.261	-1.3845	681060000	583	Q9UGU0-2;Q9UGU0	583;583	Q9UGU0-2	Q9UGU0-2	Transcription factor 20	TCF20	PPRLNASPAAREEATSPGAKDMPLSSDGNPK	19712	UID19713	1;2	4711
25.5479	25.5953	25.7402	25.6161	24.9754	25.2525	26.6495	25.8778	25.8986	25.6924	26.1743	26.3671	25.9129	25.6847	25.4566	26.0213	25.2249	NaN	24.3057	25.4271	24.7895	S	2	___1	positive regulation of transcription by RNA polymerase II;regulation of transcription, DNA-templated	DNA binding;DNA-binding transcription factor activity;metal ion binding;protein binding;RNA binding;transcription coactivator activity;transcription regulatory region DNA binding	nuclear body;nucleoplasm;nucleus	0.99818	0.000252515	141.37	108.28	135.02	-0.048754	1096000000	1522	Q9UGU0-2;Q9UGU0	1522;1522	Q9UGU0-2	Q9UGU0-2	Transcription factor 20	TCF20	ANPKAEEKENDTVTISPKQEGFPPKGYFPSG	19713	UID19714	1	4711
25.0295	25.4244	24.1707	NaN	24.8443	24.3167	24.9948	NaN	NaN	24.9001	NaN	24.2136	25.0564	25.3662	24.4591	24.2602	23.7918	NaN	23.9645	NaN	23.3286	S	3	___1	positive regulation of transcription by RNA polymerase II;regulation of transcription, DNA-templated	DNA binding;DNA-binding transcription factor activity;metal ion binding;protein binding;RNA binding;transcription coactivator activity;transcription regulatory region DNA binding	nuclear body;nucleoplasm;nucleus	1	3.41652e-29	150.23	133.72	150.23	1.5534	578790000	966	Q9UGU0-2;Q9UGU0	966;966	Q9UGU0-2	Q9UGU0-2	Transcription factor 20	TCF20	CHPPSIKHESYRGNASPGAATHDSLSDYGPQ	19714	UID19715	1	4711
23.8322	23.5791	NaN	23.6059	NaN	23.4908	NaN	24.475	23.1139	22.2687	24.0291	NaN	23.3344	NaN	22.9578	NaN	22.6797	NaN	22.4989	NaN	22.7886	S	3	___1	positive regulation of transcription by RNA polymerase II;regulation of transcription, DNA-templated	DNA binding;DNA-binding transcription factor activity;metal ion binding;protein binding;RNA binding;transcription coactivator activity;transcription regulatory region DNA binding	nuclear body;nucleoplasm;nucleus	0.998011	3.93587e-06	118.48	88.172	118.48	-0.20458	145210000	1005	Q9UGU0-2;Q9UGU0	1005;1005	Q9UGU0-2	Q9UGU0-2	Transcription factor 20	TCF20	RVPGRVGGREGMRGRSPSQYHDFAEKLKMSP	19715	UID19716	1	4711
24.2016	24.3862	NaN	23.5893	NaN	23.9994	NaN	24.2676	23.362	NaN	24.3224	NaN	24.0878	NaN	NaN	23.5982	22.519	NaN	NaN	NaN	NaN	S	3	___1	positive regulation of transcription by RNA polymerase II;regulation of transcription, DNA-templated	DNA binding;DNA-binding transcription factor activity;metal ion binding;protein binding;RNA binding;transcription coactivator activity;transcription regulatory region DNA binding	nuclear body;nucleoplasm;nucleus	0.99449	3.70605e-07	75.88	68.52	75.88	-0.12261	159110000	249	Q9UGU0-2;Q9UGU0	249;249	Q9UGU0-2	Q9UGU0-2	Transcription factor 20	TCF20	HYQSSASSSSSSSFPSPQRFSQSGQSYDGSY	19725	UID19726	1	4711
22.7066	NaN	21.7563	NaN	22.3168	NaN	23.4282	23.8287	21.7218	22.6811	23.612	24.0318	23.2283	23.4575	22.5258	24.3014	NaN	NaN	21.4142	23.207	22.7103	S	2	___2	positive regulation of transcription by RNA polymerase II;regulation of transcription, DNA-templated	DNA binding;DNA-binding transcription factor activity;metal ion binding;protein binding;RNA binding;transcription coactivator activity;transcription regulatory region DNA binding	nuclear body;nucleoplasm;nucleus	1	0.00010932	123.86	65.43	114.89	1.5313	1167700000	574	Q9UGU0-2;Q9UGU0	574;574	Q9UGU0-2	Q9UGU0-2	Transcription factor 20	TCF20	SPAQGAQNEPPRLNASPAAREEATSPGAKDM	19710	UID46072	1;2	4711
22.7066	NaN	21.7563	NaN	22.3168	NaN	23.4282	23.8287	21.7218	22.6811	23.612	24.0318	23.2283	23.4575	22.5258	24.3014	NaN	NaN	21.4142	23.207	22.7103	S	2	___2	positive regulation of transcription by RNA polymerase II;regulation of transcription, DNA-templated	DNA binding;DNA-binding transcription factor activity;metal ion binding;protein binding;RNA binding;transcription coactivator activity;transcription regulatory region DNA binding	nuclear body;nucleoplasm;nucleus	0.993953	0.00121053	92.538	70.992	82.261	-1.3845	681060000	583	Q9UGU0-2;Q9UGU0	583;583	Q9UGU0-2	Q9UGU0-2	Transcription factor 20	TCF20	PPRLNASPAAREEATSPGAKDMPLSSDGNPK	19712	UID46074	1;2	4711
23.8893	24.7762	23.576	NaN	24.0947	24.1108	NaN	NaN	23.6562	24.0259	24.6237	NaN	23.6359	24.3542	NaN	23.9099	23.1254	NaN	NaN	24.2595	23.814	S	3	___2	positive regulation of transcription by RNA polymerase II;regulation of transcription, DNA-templated	DNA binding;DNA-binding transcription factor activity;metal ion binding;protein binding;RNA binding;transcription coactivator activity;transcription regulatory region DNA binding	nuclear body;nucleoplasm;nucleus	0.946731	1.65818e-06	70.151	54.255	70.151	1.0322	318310000	427	Q9UGU0-2;Q9UGU0	427;427	Q9UGU0-2	Q9UGU0-2	Transcription factor 20	TCF20	LQLMPQLSPTPSMMPSPNSHAAGFKGFGLEG	19717	UID46079	2	4711
NaN	NaN	NaN	NaN	NaN	NaN	NaN	24.713	NaN	23.7981	25.0117	25.1235	NaN	NaN	24.3585	NaN	NaN	NaN	NaN	NaN	24.1963	S	2	___1	positive regulation of transcription by RNA polymerase II;post-translational protein modification;protein ubiquitination	nuclear receptor transcription coactivator activity;protein binding	Cul4-RING E3 ubiquitin ligase complex;cytosol;focal adhesion;nucleoplasm;nucleus	1	3.84712e-30	159.66	149.81	78.674	0.032782	153200000	870	Q58WW2-2;Q58WW2-4;Q58WW2-3;Q58WW2	870;910;941;850	Q58WW2-2	Q58WW2-2	DDB1- and CUL4-associated factor 6	DCAF6	NHIRADRLEGDRSEGSGQENENEDEE_____	12783	UID12784	1;2	3325
25.7328	26.0783	25.4444	25.1628	26.0366	26.189	27.1922	26.9382	26.8121	26.8527	27.2814	27.419	27.0541	27.1146	27.1772	27.9642	27.3413	27.0713	27.01	27.9891	27.6208	S	2	___1	positive regulation of transcription by RNA polymerase II;post-translational protein modification;protein ubiquitination	nuclear receptor transcription coactivator activity;protein binding	Cul4-RING E3 ubiquitin ligase complex;cytosol;focal adhesion;nucleoplasm;nucleus	1	1.96151e-10	185.2	160.43	185.2	-0.15436	5751100000	336	Q58WW2-2;Q58WW2-4;Q58WW2-3;Q58WW2;F2Z305	336;305;336;336;336	Q58WW2-2	Q58WW2-2	DDB1- and CUL4-associated factor 6	DCAF6	PRARPESERERDGEQSPNVSLMQRMSDMLSR	12784	UID12785	1	3325
NaN	NaN	NaN	23.2476	23.9995	23.8736	23.9923	24.5395	24.4314	25.0292	24.3655	24.8186	24.6692	25.5353	24.5148	25.3892	24.1912	25.1343	24.9504	25.2651	24.3886	S	2	___1	positive regulation of transcription by RNA polymerase II;post-translational protein modification;protein ubiquitination	nuclear receptor transcription coactivator activity;protein binding	Cul4-RING E3 ubiquitin ligase complex;cytosol;focal adhesion;nucleoplasm;nucleus	1	9.4577e-52	199.61	177.77	168.27	-1.282	3980700000	677	Q58WW2-2;Q58WW2-4;Q58WW2-3;Q58WW2	677;703;734;657	Q58WW2-2	Q58WW2-2	DDB1- and CUL4-associated factor 6	DCAF6	EETSTRDSALQDTDDSDDDPVLIPGARYRAG	12785	UID12786	1;2	3325
NaN	23.5236	22.837	24.4556	24.2557	23.6309	26.4449	25.9662	25.245	26.0936	22.4347	22.6058	25.0152	27.1432	24.066	28.0139	23.8587	26.5963	22.399	27.5141	23.9513	S	2	___2	positive regulation of transcription by RNA polymerase II;post-translational protein modification;protein ubiquitination	nuclear receptor transcription coactivator activity;protein binding	Cul4-RING E3 ubiquitin ligase complex;cytosol;focal adhesion;nucleoplasm;nucleus	1	9.4577e-52	199.61	177.77	168.27	-1.282	3980700000	677	Q58WW2-2;Q58WW2-4;Q58WW2-3;Q58WW2	677;703;734;657	Q58WW2-2	Q58WW2-2	DDB1- and CUL4-associated factor 6	DCAF6	EETSTRDSALQDTDDSDDDPVLIPGARYRAG	12785	UID39147	1;2	3325
NaN	23.5236	22.837	24.4556	24.2557	23.6309	26.4449	25.9662	25.245	26.0936	22.4347	22.6058	25.0152	27.1432	24.066	28.0139	23.8587	26.5963	22.399	27.5141	23.9513	T	2	___2	positive regulation of transcription by RNA polymerase II;post-translational protein modification;protein ubiquitination	nuclear receptor transcription coactivator activity;protein binding	Cul4-RING E3 ubiquitin ligase complex;cytosol;focal adhesion;nucleoplasm;nucleus	0.999999	2.71033e-35	173.56	160.58	168.27	-1.282	3363600000	674	Q58WW2-2;Q58WW2-4;Q58WW2-3;Q58WW2	674;700;731;654	Q58WW2-2	Q58WW2-2	DDB1- and CUL4-associated factor 6	DCAF6	SAHEETSTRDSALQDTDDSDDDPVLIPGARY	24263	UID50625	1;2	3325
22.7515	NaN	NaN	23.2637	NaN	NaN	NaN	NaN	NaN	23.4238	23.7422	24.3026	23.8244	NaN	NaN	24.324	NaN	NaN	NaN	NaN	22.8475	S	4	___1	positive regulation of transcription by RNA polymerase II;positive regulation of transcription, DNA-templated;regulation of transcription by RNA polymerase II;stem cell population maintenance;transcription initiation from RNA polymerase II promoter	nuclear receptor transcription coactivator activity;protein binding;transcription coactivator activity;transcription coregulator activity;vitamin D receptor binding	core mediator complex;mediator complex;membrane;nucleoplasm;nucleus	0.918791	7.62939e-08	87.489	71.348	42.032	-1.2643	442440000	1144	O60244;H7C3E5	1144;43	O60244	O60244	Mediator of RNA polymerase II transcription subunit 14	MED14	PANPSLHSPVPDASHSPRAGTSSQTMPTNMP	7165	UID7166	1;2	2053
25.0321	23.2836	NaN	NaN	24.939	NaN	NaN	23.4669	25.6907	25.4868	NaN	NaN	NaN	25.0339	25.2265	26.2454	NaN	24.2237	NaN	24.5598	NaN	S	3	___2	positive regulation of transcription by RNA polymerase II;positive regulation of transcription, DNA-templated;regulation of transcription by RNA polymerase II;stem cell population maintenance;transcription initiation from RNA polymerase II promoter	nuclear receptor transcription coactivator activity;protein binding;transcription coactivator activity;transcription coregulator activity;vitamin D receptor binding	core mediator complex;mediator complex;membrane;nucleoplasm;nucleus	0.975028	6.12942e-11	99.446	88.239	82.234	0.39231	711450000	1136	O60244;H7C3E5	1136;35	O60244	O60244	Mediator of RNA polymerase II transcription subunit 14	MED14	AARMPGMSPANPSLHSPVPDASHSPRAGTSS	7163	UID33525	2;3	2053
25.0321	23.2591	NaN	NaN	24.8238	NaN	24.4638	23.4669	25.6907	25.4868	NaN	NaN	NaN	25.0339	25.2265	26.2454	NaN	24.2237	23.793	24.5598	NaN	S	3	___2	positive regulation of transcription by RNA polymerase II;positive regulation of transcription, DNA-templated;regulation of transcription by RNA polymerase II;stem cell population maintenance;transcription initiation from RNA polymerase II promoter	nuclear receptor transcription coactivator activity;protein binding;transcription coactivator activity;transcription coregulator activity;vitamin D receptor binding	core mediator complex;mediator complex;membrane;nucleoplasm;nucleus	0.693907	6.12942e-11	99.446	88.239	99.446	1.6113	615600000	1142	O60244;H7C3E5	1142;41	O60244	O60244	Mediator of RNA polymerase II transcription subunit 14	MED14	MSPANPSLHSPVPDASHSPRAGTSSQTMPTN	7164	UID33526	1;2;3	2053
NaN	NaN	23.7812	NaN	NaN	NaN	24.7085	23.4819	NaN	NaN	24.004	24.8117	23.4312	NaN	NaN	NaN	NaN	NaN	NaN	22.9675	22.5661	S	4	___2	positive regulation of transcription by RNA polymerase II;positive regulation of transcription, DNA-templated;regulation of transcription by RNA polymerase II;stem cell population maintenance;transcription initiation from RNA polymerase II promoter	nuclear receptor transcription coactivator activity;protein binding;transcription coactivator activity;transcription coregulator activity;vitamin D receptor binding	core mediator complex;mediator complex;membrane;nucleoplasm;nucleus	0.918791	7.62939e-08	87.489	71.348	42.032	-1.2643	442440000	1144	O60244;H7C3E5	1144;43	O60244	O60244	Mediator of RNA polymerase II transcription subunit 14	MED14	PANPSLHSPVPDASHSPRAGTSSQTMPTNMP	7165	UID33527	1;2	2053
NaN	26.8862	26.5625	26.6065	26.7859	26.5058	26.5644	NaN	26.6345	26.6326	NaN	25.4942	25.775	26.4757	24.4434	26.3869	25.8934	25.583	25.8738	NaN	NaN	S	4	___2	positive regulation of transcription by RNA polymerase II;positive regulation of transcription, DNA-templated;regulation of transcription by RNA polymerase II;stem cell population maintenance;transcription initiation from RNA polymerase II promoter	nuclear receptor transcription coactivator activity;protein binding;transcription coactivator activity;transcription coregulator activity;vitamin D receptor binding	core mediator complex;mediator complex;membrane;nucleoplasm;nucleus	0.9998	1.68026e-13	79.406	69.533	75.659	-0.27148	1513400000	977	O60244	977	O60244	O60244	Mediator of RNA polymerase II transcription subunit 14	MED14	FLNMFVDSNQDARRRSVNEDDNPPSPIGGDM	7166	UID33528	2	2053
NaN	26.8862	26.5625	26.6065	26.7859	26.5058	26.5644	NaN	26.6345	26.6326	NaN	25.4942	25.775	26.4757	24.4434	26.3869	25.8934	25.583	25.8738	NaN	NaN	S	4	___2	positive regulation of transcription by RNA polymerase II;positive regulation of transcription, DNA-templated;regulation of transcription by RNA polymerase II;stem cell population maintenance;transcription initiation from RNA polymerase II promoter	nuclear receptor transcription coactivator activity;protein binding;transcription coactivator activity;transcription coregulator activity;vitamin D receptor binding	core mediator complex;mediator complex;membrane;nucleoplasm;nucleus	0.991895	1.68026e-13	79.406	69.533	77.381	-0.40422	1581800000	986	O60244	986	O60244	O60244	Mediator of RNA polymerase II transcription subunit 14	MED14	QDARRRSVNEDDNPPSPIGGDMMDSLISQLQ	7167	UID33529	1;2	2053
NaN	NaN	22.5852	22.6281	24.2359	24.3644	25.0367	NaN	NaN	23.3852	NaN	22.2675	NaN	NaN	NaN	NaN	NaN	NaN	NaN	NaN	NaN	S	3	___1	positive regulation of transcription by RNA polymerase II	protein binding;RNA polymerase II proximal promoter sequence-specific DNA binding	cell projection;cytoplasm;dendritic spine membrane;endoplasmic reticulum membrane;nucleus;perikaryon	0.995606	1.68735e-06	73.975	56.031	73.975	1.6611	104560000	567	O94850	567	O94850	O94850	Dendrin	DDN	PAPEVNLRDAPTQPGSPEHQALGPAASGAQG	7766	UID7767	1	2175
21.739	22.6985	NaN	NaN	21.4692	22.2529	NaN	22.4553	NaN	21.3939	22.46	NaN	NaN	21.4792	NaN	NaN	NaN	NaN	NaN	NaN	NaN	S	2	___1	positive regulation of transcription by RNA polymerase II	chromatin binding;DNA binding;DNA-binding transcription factor activity;histone binding;metal ion binding;nucleosome binding;protein binding	cytosol;nucleoplasm;nucleus;protein-containing complex	0.999887	0.000147069	96.379	86.239	59.426	0.1256	1069400000	705	P55197-1;P55197;Q5JT35	705;689;348	P55197-1	P55197-1	Protein AF-10	MLLT10	LVGRGSSPRGSLSPRSPVSSLQIRYDQPGNS	10332	UID10333	1;2;3	2808
NaN	NaN	25.1354	NaN	NaN	25.126	25.8044	25.6809	25.2562	NaN	25.0631	NaN	24.3082	NaN	24.1898	NaN	NaN	NaN	NaN	NaN	NaN	S	3	___1	positive regulation of transcription by RNA polymerase II	chromatin binding;DNA binding;DNA-binding transcription factor activity;histone binding;metal ion binding;nucleosome binding;protein binding	cytosol;nucleoplasm;nucleus;protein-containing complex	0.681646	8.97083e-35	124.33	107.26	124.33	0.86412	300900000	499	P55197-1;P55197;Q5JT35;H0Y5P4	499;499;142;73	P55197-1	P55197-1	Protein AF-10	MLLT10	NKNQENVSHLSVSSASPTSSVASAAGSITSS	10334	UID10335	1	2808
NaN	22.44	22.984	21.9742	NaN	NaN	23.2833	22.956	22.1011	NaN	NaN	NaN	22.2492	NaN	NaN	NaN	NaN	NaN	NaN	NaN	NaN	S	3	___1	positive regulation of transcription by RNA polymerase II	chromatin binding;DNA binding;DNA-binding transcription factor activity;histone binding;metal ion binding;nucleosome binding;protein binding	cytosol;nucleoplasm;nucleus;protein-containing complex	0.658917	0.00135938	57.009	42.755	42.309	0.83621	45936000	217	P55197-1;P55197	217;217	P55197-1	P55197-1	Protein AF-10	MLLT10	KKSKRGSNRSYDQSLSDSSSHSQDKHHEKEK	10336	UID10337	1	2808
24.6134	24.7372	24.6963	24.6961	24.1967	24.3147	25.109	24.4482	23.8159	24.112	23.8496	23.2228	23.9604	25.374	NaN	23.8202	NaN	26.174	NaN	NaN	NaN	S	3	___2	positive regulation of transcription by RNA polymerase II	chromatin binding;DNA binding;DNA-binding transcription factor activity;histone binding;metal ion binding;nucleosome binding;protein binding	cytosol;nucleoplasm;nucleus;protein-containing complex	0.999741	0.000147069	96.379	86.239	62.966	-0.22081	978530000	702	P55197-1;P55197;Q5JT35	702;686;345	P55197-1	P55197-1	Protein AF-10	MLLT10	SRNLVGRGSSPRGSLSPRSPVSSLQIRYDQP	10331	UID36693	2;3	2808
24.6134	24.7372	24.6963	24.6961	24.1967	24.3147	25.109	24.4482	23.8159	24.112	23.8496	23.2228	23.9604	25.374	NaN	23.8202	NaN	26.174	NaN	NaN	NaN	S	2	___2	positive regulation of transcription by RNA polymerase II	chromatin binding;DNA binding;DNA-binding transcription factor activity;histone binding;metal ion binding;nucleosome binding;protein binding	cytosol;nucleoplasm;nucleus;protein-containing complex	0.999887	0.000147069	96.379	86.239	59.426	0.1256	1069400000	705	P55197-1;P55197;Q5JT35	705;689;348	P55197-1	P55197-1	Protein AF-10	MLLT10	LVGRGSSPRGSLSPRSPVSSLQIRYDQPGNS	10332	UID36694	1;2;3	2808
22.6016	23.0784	23.3495	23.0214	22.9536	22.8488	23.5349	23.468	22.9982	23.2864	23.2551	22.2421	NaN	22.7902	22.1619	22.9134	NaN	NaN	NaN	NaN	NaN	S	3	___3	positive regulation of transcription by RNA polymerase II	chromatin binding;DNA binding;DNA-binding transcription factor activity;histone binding;metal ion binding;nucleosome binding;protein binding	cytosol;nucleoplasm;nucleus;protein-containing complex	0.999944	0.000147069	96.379	86.239	62.966	-0.22081	252470000	700	P55197-1;P55197;Q5JT35	700;684;343	P55197-1	P55197-1	Protein AF-10	MLLT10	DNSRNLVGRGSSPRGSLSPRSPVSSLQIRYD	10330	UID63053	2;3	2808
22.6016	23.0784	23.3495	23.0214	22.9536	22.8488	23.5349	23.468	22.9982	23.2864	23.2551	22.2421	NaN	22.7902	22.1619	22.9134	NaN	NaN	NaN	NaN	NaN	S	3	___3	positive regulation of transcription by RNA polymerase II	chromatin binding;DNA binding;DNA-binding transcription factor activity;histone binding;metal ion binding;nucleosome binding;protein binding	cytosol;nucleoplasm;nucleus;protein-containing complex	0.999741	0.000147069	96.379	86.239	62.966	-0.22081	978530000	702	P55197-1;P55197;Q5JT35	702;686;345	P55197-1	P55197-1	Protein AF-10	MLLT10	SRNLVGRGSSPRGSLSPRSPVSSLQIRYDQP	10331	UID63054	2;3	2808
22.6016	23.0784	23.3495	23.0214	22.9536	22.8488	23.5349	23.468	22.9982	23.2864	23.2551	22.2421	NaN	22.7902	22.1619	22.9134	NaN	NaN	NaN	NaN	NaN	S	2	___3	positive regulation of transcription by RNA polymerase II	chromatin binding;DNA binding;DNA-binding transcription factor activity;histone binding;metal ion binding;nucleosome binding;protein binding	cytosol;nucleoplasm;nucleus;protein-containing complex	0.999887	0.000147069	96.379	86.239	59.426	0.1256	1069400000	705	P55197-1;P55197;Q5JT35	705;689;348	P55197-1	P55197-1	Protein AF-10	MLLT10	LVGRGSSPRGSLSPRSPVSSLQIRYDQPGNS	10332	UID63055	1;2;3	2808
NaN	NaN	NaN	NaN	NaN	21.5862	23.2816	22.9646	22.0277	NaN	NaN	23.392	20.9772	NaN	NaN	19.4546	20.6623	NaN	NaN	20.7523	NaN	S	2	___1	positive regulation of rRNA processing;positive regulation of transcription by RNA polymerase I;rRNA processing	protein binding;RNA binding	fibrillar center;nucleolus;nucleoplasm	0.994752	0.0131019	83.998	48.56	64.654	0.84612	43022000	590	Q15061	590	Q15061	Q15061	WD repeat-containing protein 43	WDR43	LITQVTASEKTKGATSPGQKAKLVYEEESSE	12109	UID12110	1	3183
24.2083	24.2327	24.2106	24.1884	NaN	NaN	25.3725	25.7268	24.0924	NaN	25.0668	25.8899	24.4693	22.9226	23.5017	24.8641	23.774	NaN	21.1538	24.1162	22.8983	S	3	___1	positive regulation of rRNA processing;positive regulation of transcription by RNA polymerase I;rRNA processing	protein binding;RNA binding	fibrillar center;nucleolus;nucleoplasm	1	0.000410568	147.28	80.713	41.218	0.023668	1109100000	77	Q15061	77	Q15061	Q15061	WD repeat-containing protein 43	WDR43	CTCLAWAPARLQAKESPQRKKRKSEAVGMSN	12110	UID12111	1	3183
25.5368	25.5483	26.0799	25.6031	25.1377	25.6616	26.8017	26.4217	26.0621	25.9634	26.2826	26.4123	25.9754	25.5869	25.5508	27.0593	26.7343	NaN	23.1891	25.7931	NaN	S	2	___1	positive regulation of rRNA processing;positive regulation of transcription by RNA polymerase I;rRNA processing	protein binding;RNA binding	fibrillar center;nucleolus;nucleoplasm	1	5.34958e-12	179.67	158.77	65.472	-0.35775	1315200000	431	Q15061	431	Q15061	Q15061	WD repeat-containing protein 43	WDR43	KPAPPQTEQVESKRKSGGNEVSIEERLGAMD	12111	UID12112	1;2	3183
25.6307	25.421	NaN	25.4154	25.5751	25.2727	26.4338	26.1572	25.6575	25.5824	25.4773	25.3951	25.0295	24.6477	24.8437	24.0987	24.2348	NaN	23.3827	22.6317	22.86	S	2	___1	positive regulation of rRNA processing;positive regulation of transcription by RNA polymerase I;rRNA processing	RNA binding	nucleolus;nucleoplasm	0.99972	2.20316e-137	281.96	251.39	281.96	0.36233	5310700000	796	Q8IWA0	796	Q8IWA0	Q8IWA0	WD repeat-containing protein 75	WDR75	DSDEENDFTEKVQDTSNTGLGEDIIHQLSKS	14861	UID14862	1	3721
23.1755	23.5711	23.6943	24.0331	22.4304	23.194	23.8149	24.2123	24.6733	22.5895	23.6967	23.4692	22.7057	23.1002	23.2035	22.573	23.1153	NaN	22.4823	22.9996	22.8232	S	2	___1	positive regulation of protein serine/threonine kinase activity;positive regulation of TORC1 signaling;positive regulation of TORC2 signaling;protein stabilization;regulation of TOR signaling;telomere maintenance via telomerase	Hsp90 protein binding;molecular adaptor activity;protein binding;protein kinase binding;protein-containing complex binding;telomeric DNA binding	ASTRA complex;cytoplasm;cytosol;intracellular;membrane;nuclear body;nuclear chromosome, telomeric region;nuclear periphery;nucleus;TORC1 complex;TORC2 complex	1	0.00429909	120.65	81.853	91.906	-0.12391	222880000	836	Q9Y4R8	836	Q9Y4R8	Q9Y4R8	Telomere length regulation protein TEL2 homolog	TELO2	LLLLQRLKNRLLPPASP______________	20977	UID20978	1	4906
24.5395	24.8592	24.2748	24.6451	24.3154	24.1806	25.1812	25.1913	24.4312	24.499	25.1978	24.8477	24.4381	24.0451	24.1092	24.6804	24.3924	21.8534	23.2295	24.0008	24.2011	S	2	___1	positive regulation of protein dephosphorylation;regulation of phosphoprotein phosphatase activity	enzyme regulator activity;protein binding;protein phosphatase regulator activity	chromosome;cytoplasm;extracellular exosome;nucleus	1	1.22323e-24	192.65	174.73	154.72	-0.20674	541940000	12	Q15435;C9JRC4;B5MBZ8;Q15435-3	12;12;12;12	Q15435	Q15435	Protein phosphatase 1 regulatory subunit 7	PPP1R7	____MAAERGAGQQQSQEMMEVDRRVESEES	12218	UID12219	1	3207
[truncated: 17,329 more rows]

## Sheet: imputated
Progenitor_1	Progenitor_2	Progenitor_3	Progenitor_4	P1andP2_1	P1andP2_2	P1andP2_3	P1andP2_4	P3_D7_1	P3_D7_2	P3_D7_3	P3_D14_1	P3_D14_2	P4_1	P4_2	P4_3	P4_4	P5_1	P5_2	P5_3	P5_4	C: Amino acid	C: Charge	C: Multiplicity	C: GO: biological process	C: GO: molecular function	C: GO: cellular component	N: Localization prob	N: PEP	N: Score	N: Delta score	N: Score for localization	N: Mass error [ppm]	N: Intensity	N: Position	T: Proteins	T: Positions within proteins	T: Leading proteins	T: Protein	T: Protein names	T: Gene names	T: Sequence window	T: id	T: Unique identifier	M: Number of Phospho (STY)	M: Protein group IDs
[truncated: 18,050 more rows]
